# Supplementary material for: Seasonal cycles, phylogenetic assembly, and functional diversity of orchid bee communities
Source: Ecol Evol. 2015 Apr 13;5(9):1896–907. doi: 10.1002/ece3.1466 (PMC4485970; doi:10.1002/ece3.1466)
Supplement: Supplementary file 2 [file ece30005-1896-sd2.nex]

#NEXUS 
[MacClade 4.06 registered to Santiago Ram�rez, Harvard University
]


BEGIN DATA;
	DIMENSIONS  NTAX=142 NCHAR=4487;
	FORMAT DATATYPE=DNA  MISSING=N GAP=- ;
MATRIX
[                                           10        20        30        40        50        60        70        80        90        100       110       120       130       140       150       160       170       180       190       200       210       220       230       240       250       260       270       280       290       300       310       320       330       340       350       360       370       380       390       400       410       420       430       440       450       460       470       480       490       500       510       520       530       540       550       560       570       580       590       600       610       620       630       640       650       660       670       680       690       700       710       720       730       740       750       760       770       780       790       800       810       820       830       840       850       860       870       880       890       900       910       920       930       940       950       960       970       980       990       1000      1010      1020      1030      1040      1050      1060      1070      1080      1090      1100      1110      1120      1130      1140      1150      1160      1170      1180      1190      1200      1210      1220      1230      1240      1250      1260      1270      1280      1290      1300      1310      1320      1330      1340      1350      1360      1370      1380      1390      1400      1410      1420      1430      1440      1450      1460      1470      1480      1490      1500      1510      1520      1530      1540      1550      1560      1570      1580      1590      1600      1610      1620      1630      1640      1650      1660      1670      1680      1690      1700      1710      1720      1730      1740      1750      1760      1770      1780      1790      1800      1810      1820      1830      1840      1850      1860      1870      1880      1890      1900      1910      1920      1930      1940      1950      1960      1970      1980      1990      2000      2010      2020      2030      2040      2050      2060      2070      2080      2090      2100      2110      2120      2130      2140      2150      2160      2170      2180      2190      2200      2210      2220      2230      2240      2250      2260      2270      2280      2290      2300      2310      2320      2330      2340      2350      2360      2370      2380      2390      2400      2410      2420      2430      2440      2450      2460      2470      2480      2490      2500      2510      2520      2530      2540      2550      2560      2570      2580      2590      2600      2610      2620      2630      2640      2650      2660      2670      2680      2690      2700      2710      2720      2730      2740      2750      2760      2770      2780      2790      2800      2810      2820      2830      2840      2850      2860      2870      2880      2890      2900      2910      2920      2930      2940      2950      2960      2970      2980      2990      3000      3010      3020      3030      3040      3050      3060      3070      3080      3090      3100      3110      3120      3130      3140      3150      3160      3170      3180      3190      3200      3210      3220      3230      3240      3250      3260      3270      3280      3290      3300      3310      3320      3330      3340      3350      3360      3370      3380      3390      3400      3410      3420      3430      3440      3450      3460      3470      3480      3490      3500      3510      3520      3530      3540      3550      3560      3570      3580      3590      3600      3610      3620      3630      3640      3650      3660      3670      3680      3690      3700      3710      3720      3730      3740      3750      3760      3770      3780      3790      3800      3810      3820      3830      3840      3850      3860      3870      3880      3890      3900      3910      3920      3930      3940      3950      3960      3970      3980      3990      4000      4010      4020      4030      4040      4050      4060      4070      4080      4090      4100      4110      4120      4130      4140      4150      4160      4170      4180      4190      4200      4210      4220      4230      4240      4250      4260      4270      4280      4290      4300      4310      4320      4330      4340      4350      4360      4370      4380      4390      4400      4410      4420      4430      4440      4450      4460      4470      4480    ]
[                                           .         .         .         .         .         .         .         .         .         .         .         .         .         .         .         .         .         .         .         .         .         .         .         .         .         .         .         .         .         .         .         .         .         .         .         .         .         .         .         .         .         .         .         .         .         .         .         .         .         .         .         .         .         .         .         .         .         .         .         .         .         .         .         .         .         .         .         .         .         .         .         .         .         .         .         .         .         .         .         .         .         .         .         .         .         .         .         .         .         .         .         .         .         .         .         .         .         .         .         .         .         .         .         .         .         .         .         .         .         .         .         .         .         .         .         .         .         .         .         .         .         .         .         .         .         .         .         .         .         .         .         .         .         .         .         .         .         .         .         .         .         .         .         .         .         .         .         .         .         .         .         .         .         .         .         .         .         .         .         .         .         .         .         .         .         .         .         .         .         .         .         .         .         .         .         .         .         .         .         .         .         .         .         .         .         .         .         .         .         .         .         .         .         .         .         .         .         .         .         .         .         .         .         .         .         .         .         .         .         .         .         .         .         .         .         .         .         .         .         .         .         .         .         .         .         .         .         .         .         .         .         .         .         .         .         .         .         .         .         .         .         .         .         .         .         .         .         .         .         .         .         .         .         .         .         .         .         .         .         .         .         .         .         .         .         .         .         .         .         .         .         .         .         .         .         .         .         .         .         .         .         .         .         .         .         .         .         .         .         .         .         .         .         .         .         .         .         .         .         .         .         .         .         .         .         .         .         .         .         .         .         .         .         .         .         .         .         .         .         .         .         .         .         .         .         .         .         .         .         .         .         .         .         .         .         .         .         .         .         .         .         .         .         .         .         .         .         .         .         .         .         .         .         .         .         .         .         .         .         .         .         .         .         .         .         .         .         .         .         .         .         .         .         .         .         .         .         .         .         .         .         .         .         .         .         .         .         .         .         .         .         .         .         .         .         .         .         .         .         .         .         .         .         .         .         .         .         .         .         .         .         .         .         .         .         .         .         .         .         .         .         .         .         .         .         .         .         .         .         .         .         .         .         .         .         .         .         .         .         .         .         .         .         .         .         .         .         .       ]

Aglae_caerulea__EU53a              TATACCTTTTTTAATTGGAGGATTTGGAAATTGATTAATTCCATTAATATTAAGTTCACCAGATATATCTTTTCCTCGAATAAATAATATTAGATTTTGATTATTACCTCCTTCTTTAATTTTATTATTATTAAGTAGATGTTTTAATTTAACATCAGGAACAGGATGAACAATTTATCCTCCTTTATCAAATTATATATTTCATTCATCTCCTTCAGTTGATTTTACTATTTTTTCTTTACATATATCAGGTATTTCATCTCTTTTAGGTTCTATAAATATAATAACAACTATTATATTAATAAAAAATTTTAGTTTAGATTTAGATAAAATACCTTTATTTCCATGATCAATTTTTATTACTATAATTTTATTATTATTATCTTTACCCGTTTTAGCAGGTGCAATTACTATATTATTATTTGATCGTAATTTTAATACTTCTTTTTTTGACCCTATAGGTGGAGGAGATCCTATTTTATATCAACATTTATTTTGATTTTTTGGTCATCCAGAAGTTTATATTTTAATTTTACCTGGATTTGGTTTAATTTCTCAAATTATTATAAATGAAAGTGGAAAAAAAGAAGTATTTGGTAATTTAGGAATAATTTATGCTATATTAGGTATTGGTTTTTTAGGTTTTATTGTTTGAGCTCATCATATATTTACTGTTGGATTAGATGTTGATACTCGAGCTTATTTTACTTCAGCAACTATAATTATTGCTGTTCCTACTGGAATTAAAGTTTTTAGATGATTAGCAACTTATTATGGTTCAAAATTTAAAATAAATAATTCTGTTATATGATCTATAGGATTTATTTTATTATTTACTATTGGTGGATTAACTGGAATTATATTATCTAATTCATCTATTGATATTATTTTACATGATACTTATTATGTTGTAGCTCATTTTCATTATGTATTATCAATGGGTGCTGTATTTTCAATTATTTCTAGTTTTATTCATTGATATCCATTAATTACAGGTTTAATATTAAATAAAAAATGATTAAATTATCAATTTTTAATAATATTTATAGGAGTAAATTTAACATTTTTTCTCCAACTTTNNNNNNNNNNNNNNNNNNNNNNNNNNNNNNNNNNNNNNNNNNNNNNNNNNNNNNNNNNNNNNNNNNNNNNTCCTTTGGCTCCAGCCTCCTTGATGTGATTCAGTCTGGCGTAGAGAACTTGGACTCTGGTGTCGGTATCTATGCTCCGGACGCTGAGTCTTACACAGTTTTTGCTGATCTCTTCGATCCAATCNTCGAGGATTATCATGGTGGCTTCAAGAAAAATGACAAGCATCCACCAAAGGACTTTGGAGATGTTGACTCCCTTAGCAACCTTGACCCAGCTGTTAGT-ATT----GAATCAGTTATTTGAATACCTTTTGCAACCC-------------------------------------------------------------------TATTTATTTATTCCT------TTCAAAAATT-ATAATT---GTCTAAAATA--AAAAACCTCATTCTTGTGCATTTTGCAAATATATATGTTCGAAGTATTAATTAACTCTTTGTTTCTTTAGAGTGAATTCATTGTTTCTACCCGTGTGAGATGCGGCCGTTCCTTGGAAGGTTACCCATTTAACCCCTGTTTGACTGAAGCTCAGTNCAAAGAAATGGAGGAAAAAGTCTCCAATACTCTATCTGGTTTAGAAGGTGAACTTAAGGGAACCTTCTATCCTCTGACTGGTATGAGCAAAGAAGTCCAACAGAAGTTGATCGACGATCACTTCCTGTTCAAAGAGGGTGATCGCTTCTTNNNNNNNNNNNNNNNNNNNNNNNNNNNNNNNNNNNNNNNNNNNNNNNNNNNNNNNNNNNNNNNNTTGGGATGGCAAAATGCCACAGCCATGTATATTAAAACCAAAACCTCTATGGACGGGTAAACAAATTTTCTCCTTAATTATACCAGGTAATGTAAATATGATAAGAACACACAGTACACATCCAGATGAAGAAGATGATGGTCCATATAAGTGGATTTCTCCTGGTGATACTAAAGTTATGGTAGAACATGGAGAACTTGTTATGGGTATACTTTGTAAAAAGACATTGGGTACATCTGCTGGATCTCTACTTCATATCTGTATGTTGGAATTAGGACATGAAGTTTGTGGAAGATTTTATGGGAACATTCAAACTGTAATTAACAATTGGTTACTACTAGAAGGACATTCAATTGGTATTGGAGATACCATTGCTGATCCACAGACTTATCTAGAAATTCAGAAAGCCATAAAAAAGGCCAAAGAAGACGTGATAGAGGTCATTCAAAAAGCACACAACATGGAATTGGAACCTACACCTGGTAATACTTTAAGACAAACTTTTGAAAATCAAGTAAACAGAATTTTAAATGACGCTCGTGATAAGACTGGTGGTTCTGCTAAGAAATCTTTAACAGAGTACAACAACCTCAAAGCTATGGTAGTATCAGGATCAAAAGGCTCTAACATTAATATCTCTCAAGTCATTGCTTGCGTCGGACAACAAAACGTAGAAGGTAAACGTATCCCNTTTGGGTTTCGCAAAAGAANNNNNNNNNNNNNNNNNNNNNNNNNNNNNNNNNNNNNNNNNNNNNNNNNNNNNNNNNNNNNNNNNNNNNNNNNNNNNNNNNNNNNNNNNNNNNNNNNNNNNNNNNNNNNNNNNNNNNNNNNNNNNNNNNNNNNNNNNNNNNNNNNNNNNNNNNNNNNNNNNNNNNNNNNNNNNNNNNNNNNNNNNNNNNNNNNNNNNNNNNNNNNNNNNNNNNNNNNNNNNNNNNNNNNNNNNNNNNNNNNNNNNNNNNNNNNNNNNNACCATACCTGGTTTCAACACACCAGTCTCAACACGACCAACAGGTACTGTTCCAATACCACCAATTTTGTATACATCCTAAAATTAGATT-----TGACATCATTATTAT--ATA-TTATCTT----GGAATAAACG--TAGCTTTTAAAAAATTAA-TTTCAATCAGACGTCTCTAACCATCAC-CGAATTACAAAATTCTCCGGTGGAAACCGCGAATGAGCGAA-TAATTTTATCATCAT-----AAAAAATAATTAAAGA--TTAA----------CTATTGA-------ATTGTACCAAA----AACTTACTTGAAGAGGAAGACGGAGAGCCTTGTCTGTAGGTCTAGATGGTGGAAGAATGGCGTCAAGCGCTTCAATAAGGCATTTTCCCTCAACTTTACCTTCTTTACGTTCCACAGTCCATCCCTTGAACCAAGGCATTTTTGCAGAAATCTCCAACATATTATCTCCATGCCAACCAGAAATTGGCACAAATGCTACTCCGGCAGGATTGTAACCAATCTTCTTAATGTAAGATGAGACTTCCTTTTTAATTTCTTCAAATCGGACTTCAGAGTATGGTGGTTCAGTGGAGTCCATCTTGTTAACACCAACAATCAACTGTTTTACACCAAGAGTAAAAGCAAGCAAAGCATGCTCACGGGTTTGTCCATTCTTTGAAATACCAGCTTCAAATTCGCCAGTACCAGCAGCAACAATTAATACTGCACAGTCAGCTTGTGAAGTANNNNNNNNNNNNNNNNNNNNNNNNNNNNNNNNNNNNNNNNNNNNNNNNNNNNNNNNNNNNNNNNNNNNNNNNNNNNNNNNNNNNNNNNNNNNNNNNNNNNNNNNNNNNNNNNNNNNNNNNNNNNNNNNNNNNNNNNNNNNNNNNNNNNTCAACGTTAAGAACGTATCAGTCAAAGAACTGCGTCGTGGTTATGTAACCGGTGACTCGAAGAATAATCCACCCAAAGGTGCCGCTGATTTCACTGCACAGGTATGGGATGTTTAAAATTAAATTAAGGATAACGCGTTTTAACACAAAT--------TTGGGT---------------AAATTATT---CGTTGAT-TGGCACG-ATGATGA-GATCATAAAAACC-----TCATTCGCGGTTTCCACCGGAAGGTCCTTTAGGATTTGCTGACGGTTAAATGCGTCTGAA--TAT-----TATATATT-ACATAT--ATTA-----------------------------------TAAATGAATTT-TGTAATTAT-----------TTAGTTTT-G--AAGTT-------------ATTTTATATTTTT-----AGGTTATTGTATTGAATCACCCTGGTCAAATCACCAATGGATACACACCAGTGTTGGATTGCCACACTGCACACATCGCGTGTAAATTTGCTACTATCAAAGAGAAGTGTGACCGTCGTAACGGAAAGACCACCGAAGAAAATCCAAAAgCTATAAAAGCTGGAGATGCTGCCATCGTTATACCTGGACNNNNNNNNNNNNNNNNNNNNNNNNNNNNNNNNNNNNNNNNNNNNNNNNNNNNNNNNNNNNNNNNNNNNNNNNNNNNNNNNNNNNNNNNN   [4246]
Eufriesea_anisochlora_EU98         TATACCTTTTTTAATTGGTGGTTTTGGAAATTGATTAATTCCATTGATATTAAATTCACCAGATATATCTTTTCCTCGAATAAATAATATTAGATTTTGATTATTACCTCCTTCATTATTATTATTATTATTTAGAAGAATTTTTAATTTTACATCAGGAACAGGTTGAACAATTTATCCTCCATTATCAAATTATATATTTCATTCATCTCCTTCAGTTGATTTTACAATTTTTTCATTACATATATCAGGTATTTCATCAATTTTAGGTGCAATAAATTTAATAACAACTATTATATTAATAAAAAATTTTTGTTTAAATTTAGATAAAATACCTTTATTTCCTTGATCTGTATTTATTACAATAATTTTATTATTATTATCTTTACCAGTATTAGCTGGGGCTATTACTATATTATTATTTGATCGAAATTTTAATACTTCTTTTTTTGACCCAATAGGAGGAGGAGATCCAATTTTATATCAACATTTATTTTGGTTTTTTGGTCATCCAGAAGTTTATATTTTAATTTTACCTGGGTTTGGTTTAATTTCACAAATTATTATAAATGAAAGTGGAAAAAAAGAAATTTTTGGAAATTTAGGAATAATTTATGCAATAATAGGAATTGGTTTTTTAGGTTTTATTGTATGAGCTCATCATATATTTACAATTGGGTTAGATGTTGATACACGAGCTTATTTTACTTCTGCTACAATAATTATTGCTGTACCAACTGGTATTAAAGTTTTTAGATGATTAGCAACTTATTATGGATCAAAAATAATTATAAATAATTCAATTATATGATCATTAGGATTTATTTTATTATTTACAATTGGTGGATTAACTGGAATTATATTATCAAATTCATCAATTGATATTATTTTACATGATACTTATTATGTTGTAGCTCATTTTCATTATGTATTATCAATAGGGGCGGTATTTTCAATTATTTCAAGATTTATTCATTGATATCCATTAATTACTGGTTTATTAATAAATAAAAAATGATTAAATTTTCAATTTATTATAATATTTTTTGGAGTTAATTTAACTTTTTTTCTCCAACTTNNNNCAGCAAGTCTCTGCTGAAGAAGTATCTGACCAAGGAGGTCTTCGATCAACTGAAAACAAAGAAGACCTCCTTTGGCTCCAGCCTTCTTGATGTGATTCAGTCAGGCGTGGAGAACTTGGACTCTGGAGTCGGTATCTATGCTCCTGACGCTGAGTCTTACACAGTTTTTGCTGACCTCTTCGACCCAATCATCGAGGATTATCATAGTGGCTTCAAGAAAAGTGACAAGCATCCACCAAAGGACTTTGGAGACGTTGACTCCCTTGGCAACCTTGACCCAGCTGTTAGT-ATT----GAATT-----------------------------------------------------------------TTGCAAAT-------------------ATATTTATTTATTCCT------TTTAAAAATT-ATAATT---GTCTACAATA--GGAAACTTCATTCTCGTGCATTTTGCAAATGTACATGTTCAAAATATTAATTAACTCTTT--TTCTTTAGGGTGAATTCATCGTTTCCACGCGTGTGAGATGCGGCCGTTCCTTGGAAGGCTACCCATTTAACCCCTGTTTGACTGAAGCTCAGTACAAAGAGATGGAGGAAAAAGTCTCCAGCACTCTGTCTGGTTTAGAGGGTGAACTTAAGGGAACCTTCTATCCTCTGACTGGTATGAGCAAAGAAGTCCAACAGAAGTTGATCGACGATCACTTCCTGTTCAAAGAAGGTGATCGCTTCTTACAAGCTGCTAACGCTTGTCGTTTTTGGCCCACTGGCCGTGGTATCTACCACAACGATGCCAAATTGGGATGGTAAAATGCCGCAACCCTGTATATTGAAACCAAAACCTCTATGGACGGGTAAACAAATATTTTCCTTAATTATACCAGGCAATGTAAATATGATAAGAACACACAGTACACATCCAGATGAAGAAGATGATGGTCCATATAAATGGATTTCTCCTGGTGATACTAAAGTTATGGTAGAACATGGAGAACTTGTTATGGGTATACTTTGTAAAAAGACATTGGGTACGTCTGCTGGATCTCTACTTCATATTTGTATGTTGGAATTAGGACATGAAGTTTGTGGAAGATTTTATGGGAACATTCAAACTGTAATTAATAATTGGTTACTGCTAGAAGGACATTCAATTGGTATTGGAGATACCATTGCTGATCCACAGACTTATCTAGAAATTCAGAAAGCCATAAAAAAGGCCAAAGAAGACGTGATAGAAGTCATTCAAAAAGCACACAATATGGAATTGGAACCTACACCTGGTAATACTTTAAGACAAACTTTTGAAAATCAAGTAAATAGAATTTTGAACGACGCTCGTGATAAGACTGGTGGTTCTGCTAAGAAATCATTAACAGAGTACAACAATCTCAAAGCTATGGTAGTATCAGGATCAAAAGGCTCTAACATTAATATCTCTCAGGTTATTGCTTGCGTGGGACAACAAAACGTAGAAGGTAAACGTATTCCGTTTGGTTTCCGTAAAAGAACATTGCCACATTTTATTAAGGATGATTATGGTCCTGAATCCAGAGGATTCGTCGAGAACTCGTATCTCGCTGGTTTGACTACATCTGAATTTTATTTTCACGCTATGGGAGGTCGTGAAGGTCTCATCGATANNCTTTACTGACACGTCTNNNACGTNNAAACCAACGTNATCACCANGAACAGCTNNCTGCNAAGCTTCGTGGTGCATTTCAACGGATTTAACTTCAGTGGTCAAACCAGCTGGAGCAAACGTAACAACCATACCTGGCTTCAACACACCAGTCTCAACACGACCAACAGGTACTGTTCCAATACCACCAATTTTGTATACATCCTAAAATCAGATT-----TAACATCATTATTAC--ATG-TTAATTT----GGAATAGACA--TAGCTTTCAAAAGATTAA-TTTTAATCAGACGTCTCTAACCATCAC-CGAATTATAAAATTCTCCGGTGGAAACCGCGAATGAGCGAA-TAAGTTTATCATCAT-----AAAAAATAATTAAAGA--TTAA----------CTATTAA-------ATTCTACCAAA----AACTTACTTGAAGAGGAAGACGGAGAGCCTTGTCCGTAGGTCTAGATGGTGGAAGAATGGCATCAAGTGCTTCAATAAGGCATTTTCCTTCAACTTTACCTTCTTTACGTTCCACAGTCCATCCCTTGAACCAAGGCATTTTTGAAGAAATCTCTAACATGTTATCTCCATGCCAACCAGAAATCGGCACAAATGCTACTCCAGCAGGATTGTAACCAATCTTCTTAATGTAAGATGACACTTCCTTTTTAATTTCTTCAAATCGGACTTCAGAGTATGGTGGTTCAGTGGAGTCCATCTTGTTAACACCAACAATCAACTGTTTTACACCAAGAGTAAAAGCGAGCAGAGCATGCTCACGGGTTTGTCCATTCTTTGAAATACCAGCTTCAAACTCGCCAGTACCAGCAGCAACAATTAATACTGCACAGTCAGCTTGTGAGGTACCAGTAATCATGTTTTTGATGAAATCTCTATGCCCAGGAGCATCAATAATAGTAACATAGTACTTGGAAGTTTCAAATTTCCATAAAGCAATGTCAATGGTAATACCACGTTCACGTTCAGCTTTAAGCTTGTCCAATACCCACGCNNNNNNNNNNNNNNNNNNNNNNNNNNNNNNNNNNNNNNNNNNNNNNNNNNNNNNNNNNNNNNNNNNNNNNNNNNNNNNNNNNNNNNNNNNNNNNNNNNNNNNNNNNNNNNNNNNNNNNNNNNNNNNNNNNNNNNNNNNNNNNNNNNNNNNNNNNNNNNNNNNNNNNNNNNNNNNNNNNNNNNNNNNNNNNNNNNNNNNNNNNNNNNNNNNNNNNNNNNNNNNNNNNNNNNNNNNNNNNNNNNNNNNNNNNNNNNNNNNNNNNNNNNNNNNNNNNNNNNNNNNNNNNNNNNNNNNNNNNNNNNNNNNNNNNNNNNNNNNNNNNNNNNNNNNNNNNNNNNNNNNNNNNNNNNNNNNNNNNNNNNNNNNNNNNNNNNNNNNNNNNNNNNNNNNNNNNNNNNNNNNNNNNNNNNNNNNNNNNNNNNNNNNNNNNNNNNNNNNNNNNNNNNNNNNNNNNNNNNNNNNNNNNNNNNNNNNNNNNNNNNNNNNNNNNNNNNNNNNNNNNNNNNNNNNNNNNNNNNNNNNNNNNNNNNNNNNNNNNNNNNNNNNNNNNNNNNNNNNNNNNNNNNNNNNNNNNNNNNNNNNNNNNNNNNNNNNNNNNNNNNNNNNNNNNNNNNNNNNNNNNNNNNNNNNNNNNNNNNNNNNNNNNNNNNNNNNNNNNNNNNNNNNNNNNNNNNNNNNNNNNNNNNNNNNNNNNNNNNNNNNNNNNNNNNNNNNNNNN   [4339]
Eufriesea_caerulescens_EU99        TATACCTTTTTTAATTGGTGGATTTGGAAATTGATTAATTCCAATAATATTAAGTTCTCCAGATATATCTTTTCCTCGAATAAATAATATTAGATTTTGATTATTACCTCCATCATTATTATTNTTATTAATTAGAAGAATTTTTAATTTTACATCAGGAACTGGTTGAACAATTTATCCTCCATTATCTAATTATATATTTCATTCTTCACCTTCAGTTGATTTTACAATTTTTTCATTACATATATCAGGAATTTCTTCACTTTTAGGTGCTATAAATTTAATAACTACTATTATATTAATAAAAAATTTTTGTTTAGATTTAGATAAAATACCTTTATTTCCTTGATCAGTATTTATTACAATAATTTTATTATTATTATCTTTACCAGTATTAGCTGGTGCTATTACTATATTATTATTTGATCGAAATTTTAATACTTCTTTTTTTGATCCAATAGGAGGTGGTGATCCAATTTTATATCAACATTTATTTTGATTTTTTGGTCATCCAGAAGTTTATATTTTAATTTTACCAGGATTTGGATTAATTTCTCAAATTATTATAAATGAAAGAGGNAAAAAAGAAGTATTTGGTAATTTAGGTATAATTTATGCAATATTAGGAATTGGATTTTTAGGATTTATTGTTTGAGCTCATCATATATTTACAATTGGTTTAGATGTTGATACACGAGCTTATTTTACTTCTGCAACAATAATTATTGCTGTACCAACAGGAATTAAAGTTTTTAGTTGATTAGCAACTTATTATGGTTCAAAAATAAAAATAAATAGTTCAATTATATGATCATTAGGATTTATTTTATTATTTACAATTGGAGGATTAACTGGNATTATATTATCTAATTCATCAATTGATATTATTTTACATGATACTTATTATGTTGTAGCTCATTTTCATTATGTATTATCAATAGGAGCTGTATTTTCAATTATTTCTAGATTTATTCATTGATATCCATTAATTACAGGTTTATTGTTAAATAAAAAATTATTAAATTTTCAATTTTTAATAATATTTATTGGTGTTAATTTAACTTTTTTTCCTCAACTTTNNNNNNNNNNNNNNNNNNNNNNNNGTATCTGACCAAGGAGGTCTTCGATCAACTGAAAACAAAGAAGACTTCCTTTGGCTCCAGCCTTCTTGATGTGATTCAGTCAGGCGTGGAGAACTTGGACTCTGGAGTCGGTATCTATGCTCCCGACGCTGAGTCTTACACAATTTTTGCTGACCTCTTCGACCCAATCATCGAGGATTATCATAGTGGCTTCAAGAAAAGTGACAAGCATCCACCAAAGGACTTTGGAGACGTTGACTCTCTTGGCAACCTTGATCCAGCTGTTAGT-ATT----GAATT-----------------------------------------------------------------TTACAAAT-------------------ATATTTATTTATTCCT------TTTAAAAATT-ATAATT---GTCTACAATA--GGAAACTTCATTCTCATGCATTTTGCAAATATACATGTTCAAAGTATTAATTAACTCTTT--TTCTCTAGGGTGAATTCATCGTTTCCACCCGTGTGAGATGCGGTCGTTCCTTGGAAGGCTACCCATTTAACCCCTGTTTGACTGAAGCTCAGTACAAAGAGATGGAGGAAAAAGTCTCCAGCACTCTGTCTGGTTTAGAGGGTGAACTTAAGGGAACCTTCTATCCTCTGACTGGTATGAGCAAAGAAGTCCAACAGAAGTTGATCGACGATCACTTCCTGTTCAAAGAGGGTGATCGCTTCTTACAAGCTGCTAACGCTTGCCGNNNNNNNNNNNNNNNNNNNNNNNNNNNNNNNNNNNNNNNNNNNTTGGGATGGCAAAATGCCACAACCCTGTATATTGAAACCAAAACCTCTATGGACGGGTAAACAAATATTTTCCTTAATTATACCAGGCAATGTAAATATGATAAGAACACACAGTACACATCCAGATGAAGAAGATGATGGTCCATATAAATGGATTTCTCCTGGTGATACTAAAGTTATGGTAGAACATGGAGAACTTGTTATGGGTATACTTTGTAAAAAGACATTGGGTACATCTGCTGGATCTCTACTTCATATTTGTATGTTGGAATTAGGACATGAAGTTTGTGGAAGATTTTATGGGAACATTCAAACTGTAATTAATAATTGGTTACTGCTAGAAGGACATTCAATTGGTATTGGAGATACCATTGCTGATCCACAGACTTATCTAGAAATTCAGAAAGCCATAAAAAAGGCCAAAGAAGACGTGATAGAAGTCATTCAAAAAGCACACAATATGGAATTGGAACCTACACCTGGTAATACTTTAAGACAAACTTTTGAAAATCAAGTAAATAGAATTTTGAACGACGCTCGTGATAAGACTGGTGGTTCTGCTAAGAAATCATTAACAGAGTACAACAATCTCAAAGCTATGGTAGTATCAGGATCAAAAGGCTCTAACATTAATATCTCTCAGGTTATTGCTTGCGTCGGACAACAAAACGTAGAAGGTAAACGTATTCGNTTTGGTTTCCGTAAAANNNNNNNNNNNNNNNNNNNNNNNNNNNNNNNNNNNNNNNNNNNNNNNNNNNNNNNNNNNNNNNNNNNNNNNNNNNNNNNNNNNNNNNNNNNNNNNNNNNNNNNNNNNNNNNNNNNNNNNNNNNNNNNNNNNNNNNNNNNNNNNNNNNNNNNNNNNNNNNNNNNNNNNNNNNNNNNNNNNNNNNNNNNNNNNNNNNNNNNNNNNNNNNNNNNNNNNNNCGGATTTAACTTCAGTGGTCAAACCAGCTGGAGCAAACGTAACAACCATACCTGGCTTCAACACACCAGTCTCAACACGACCAACAGGTACTGTTCCAATACCACCAATTTTGTATACATCCTAAAATCAGATT-----TAACATCATTATTAC--ATG-TAAATTT----GGAATAGACA--TAGCTTTTAAAAGATTAA-TTTTAATCAGACGTCTCTAACCATCAC-CGAATTGTAAAATTCTCCGGTGGAAACCGCGAATGAGCAAA-TAAGTGTATCATCAT-----AAAAAATAATTAAAGA--TTAA----------CTATTGA-------ATTCTACCAAA----AACTTACTTGAAGAGGAAGACGGAGAGCCTTGTCCGTAGGTCTAGATGGTGGAAGAATGGCATCAAGTGCTTCAATAAGGCATTTTCCTTCAACTTTACCTTCTTTACGTTCCACAGTCCATCCCTTGAACCAAGGCATTTTTGAAGAAATCTCTAACATGTTATCTCCATGCCAACCAGAAATTGGCACAAATGCTACTCCAGCAGGATTGTAACCAATCTTCTTAATGTAAGAGGACACTTCCTTTTTAATTTCTTCAAATCGGCCTTCAAAGTATGGTGGTTCAGTGGAGTCCATCTTGTTAACACCAACAATCAATTGTTTTACACCAAGAGTAAAAGCGAGCAGAGCATGCTCNCGGGTTTGTCCATTCTTTGAAATACCAGCTTCAAACTCGCCAGTACCAGCAGCAACAATTAATACTGCACAGTCANNNNNNNNNNNNNNNNNNNNNNNNNNNNNNNNNNNNNNNNNNNNNNNNNNNNNNNNNNNNNNNNNNNNNNNNNNNNNNNNNNNNNNNNNNNNNNNNNNNNNNNNNNNNNNNNNNNNNNNNNNNNNNNNNNNNNNNNNNNNNNNNNNNNNNNNNNNNNNNNNNNNNNNNNNNNNNNNNNNNNNNNNNNNNNNNNNNNNNNNNNNNNNNNNNNNNNNNNNNNNNNNNNNNNNNNNNNNNNNNNNNNNNNNNNNNNNNNNNNNNNNNNNNNNNNNNNNNNNNNNNNNNNNNNNNNNNNNNNNNNNNNNNNNNNNNNNNNNNNNNNNNNNNNNNNNNNNNNNNNNNNNNNNNNNNNNNNNNNNNNNNNNNNNNNNNNNNNNNNNNNNNNNNNNNNNNNNNNNNNNNNNNNNNNNNNNNNNNNNNNNNNNNNNNNNNNNNNNNNNNNNNNNNNNNNNNNNNNNNNNNNNNNNNNNNNNNNNNNNNNNNNNNNNNNNNNNNNNNNNNNNNNNNNNNNNNNNNNNNNNNNNNNNNNNNNNNNNNNNNNNNNNNNNNNNNNNNNNNNNNNNNNNNNNNNNNNNNNNNNNNNNNNNNNNNNNNNNNNNNNNNNNNNNNNNNNNNNNNNNNNNNNNNNNNNNNNNNNNNNNNNNNNNNNNNNNNNNNNNNNNNNNNNNNNNNNNNNNNNNNNNNNNNNNNNNNNNNNNNNNNNNNNNNNNNNNNNNNNNNNNNNNNNNNNNNNNNNNNNNNNNNNNNNNNNNNNNNNNNNNNNNNNNNNNNNNNNNNNNNNNNNNNNNNNNNNNNNNNNNNNNNNNNNNNNNNNNNNNNNNNNNNNNNNNNNNNNNNNNNNNNNNNNNNNNNNNNNNNNNNNNNNNNNNNNNNNNN   [4339]
Eufriesea_chalybaea_EU50           TATACCATTTTTAATTGGAGGATTTGGAAATTGATTAATTCCTTTAATATTAGGTTCACCAGATATATCTTTTCCTCGAATAAATAATATTAGATTTTGATTATTACCTCCTTCATTATTATTATTATTAATTAGAAGAATTTTTAATTTTACATCAGGAACAGGTTGAACAATTTATCCTCCTTTATCNAATTATATNTTTCATTCTTCACCTTCAGTTGATTTTACAATTTTTTCATTACATATATCAGGTATTTCATCTCTTTTAGGTTCAATAAATTTAATAACTACTATTATATTAATAAAAAATTTTTGTTTAGATTTAGATAAAATACCTTTATTTCCTTGATCAGTATTTATTACAATAATTTTATTATTATTATCTTTACCAGTTTTAGCTGGAGCTATNACTATATTATTATTTGATCGAAATTNTAATACTTCTTTCTTTGATCCTATAGGAGGAGGTGATCCTGTATTANATCAACATTTATTTTGATTTTTTGGTCATCCTGAAGTATATATCTTAATTTTACCTGGATTTGGATTAATTTCACAAATTATTATAAATGAAAGTGGNAAAAAAGAAATTTTTGGTAATTTAGGAATAATTTATGCAATATTAGGAATTGGATTTTTAGGNTTTATTGTTTGAGCTCATCATATATTTACAATTGGATTAGATGTTGATACACGAGCTTATTTTACTTCTGCTACAATAATTATTGCTGTACCTACAGCAATTAAAGTTTTTAGATGATTAGCAACTTATTATGGTTCAAAAATAATAATAAATAATTCTATTATATGATCATTAGGATTTATTTTATTATTTACAATTGGTGGATTAACTGGTATTATATTATCAAATTCATCAATTGATATTATTTTACATGATACTTATTATGTTGTTGCTCATTTTCATTATGTTTTATCTATAGGAGCTGTATTTTCAATTATTGCTAGATTTATTCATTGATATCCATTAATTACAGGTTTATTAATAAATAAAAAATGATTGAATTTTCAATTTTTAATAATATTTTTTGGTGTNAATTTAACTTTTTTTCTCCAACTTTTNNCAGCAAGTCTCTGCTGAAGAAGTATCTGACCAAGGAGGTCTTCGATCAACTGAAAACAAAGAAGACCTCTTTTGGCTCCAGCCTTCTTGATGTGATTCAGTCAGGCGTGGAGAATTTGGACTCTGGAGTCGGTATCTATGCTCCCGACGCTGAGTCTTACACAGTTTTTGCTGACCTCTTCGACCCAATCATCGAGGATTATCATGGTGGCTTCAAGAAAAGTGACAAGCATCCACCAAAGGACTTTGGAGACGTTGACTCCCTTGGCAACCTTGACCCAGCTGTTAGT-ATT----GAATT-----------------------------------------------------------------TTGCAAAT-------------------ATATTTATTTATTCCT------TTTAAAAATT-ATAATT---GTCTAGAATA--GGAAACTTCATTCTCGTGCATTTTGCAAATATACATGTTCAAAGTATTAATTAACTCTTT--TTCTTTAGGGTGAATTCATCGTTTCCACGCGTGTGAGATGCGGCCGTTCCTTGGAAGGCTACCCATTTAACCCCTGTTTGACTGAAGCTCAGTACAAAGAGATGGAGGAAAAAGTCTCCAGCACTCTGTCTGGTTTAGAGGGTGAACTTAAGGGAACCTTCTATCCTCTGACTGGTATGAGCAAAGAAGTCCAACAGAAGTTGATCGACGATCACTTCCTATTCAAAGAAGGTGATCGCTTCTTACAAGCTGCTAACGCTTGTCGTTTTTGGCCCACTGGCCGTGGTATCTACCACAACGATGCCAAATTTGGGTGGTAAAATGCCGCAACCCTGTATATTGAAACCAAAACCTCTATGGACGGGTAAACAAATATTTTCGTTAATTATACCAGGCAATGTAAATATGATAAGAACACACAGTACACATCCAGATGAAGAAGATGATGGTCCATATAAATGGATTTCTCCTGGTGATACAAAAGTTATGGTAGAACATGGAGAACTTGTTATGGGTATACTTTGTAAAAAGACATTGGGTACATCTGCTGGATCTCTACTTCATATTTGTATGTTGGAATTAGGACATGAAGTTTGTGGAAGATTTTATGGGAACATTCAAACTGTAATTAATAATTGGTTACTGCTAGAAGGACATTCAATTGGTATTGGAGATACCATTGCTGATCCACAGACTTATCTAGAAATTCAGAAAGCCATAAAAAAGGCCAAAGAAGACGTGATAGAAGTCATTCAAAAAGCACACAATATGGAATTGGAACCTACACCTGGTAATACTTTAAGACAAACTTTTGAAAATCAAGTAAATAGAATTTTGAACGACGCTCGTGATAAGACTGGTGGTTCTGCTAAGAAATCATTAACAGAGTACAACAATCTCAAAGCTATGGTAGTATCAGGATCAAAAGGCTCTAACATTAATATCTCTCAGGTTATTGCTTGCGTCGGACAACAAAACGTAGAAGGTAAACGTATTCCGTTTGGTTTCCGTAAAAGAACATTGCCACATTTTATTAACGAAGATTATGGACCTGAATCCCGAGGATTCGTCNAGAACTCCTATCTTGCTGGATTGACTCCATCTGAATTTTATTTTCACGCTATGGGAGGTCGTGAATCTCTCANNNNNNTCTTTTACTGACACGTTCTTAACGTTGAAACCAACGTTATCACCAGGAACAGCTTCTTGCAAAGCTTCGTGGTGCATTTCAACGGATTTAACTTCAGTGGTCAAACCAGCTGGAGCAAACGTAACAACCATACCTGGCTTCAACACACCAGTCTCAACACGACCAACAGGTACTGTTCCAATACCACCAATTTTGTATACATCCTAAAATCAGATT-----TAACATCATTATTAC--ATG-TTAATTT----GAAATAGACA--TAGCTTTTAAAAGATTAA-TTTTAATCAGACGTCTCTAACCATCAC-CGAATTATAAAATTCTCCGGTGGAAACCGCGAATGAGCGAA-TACGTTTATCATCAT-----AAAAAATAATTAAAGA--TTAA----------CTATTGA-------ATTCTACCAAA----AACTTACTTGAAGAGGAAGACGGAGAGCCTTGTCCGTAGGTCTAGATGGTGGAAGAATGGCATCAAGTGCTTCAATAAGGCATTTTCCTTCAACTTTACCTTCTTTACGTTCCACAGTCCATCCCTTGAACCAAGGCATTTTTGAAGAAATCTCTAACATGTTATCTCCATGCCAACCAGAAATTGGCACAAATGCTACTCCAGCAGGATTGTAACCAATTTTCTTAATGTAAGATGACACTTCCTTTTTAATTTCTTCAAATCGGACTTCCGAGTATGGTGGTTCAGTAGAGTCCATCTTGTTAACACCAACAATCAACTGTTTTACACCAAGAGTAAAAGCGAGCAGAGCATGCTCACGGGTTTGTCCATTCTTTGAAATACCAGCTTCAAACTCGCCAGTACCAGCAGCAACAATTAATACTGCACAGTCAGCTTGTGAGGTACCAGTAATCATGTTTTTGATGAAATCTCTATGCCCAGGAGCATCAATAATAGTAACATAGTACTTGGAAGTTTCAAATTTCCATAAAGCAATGTCAATGGTAATACCACGTTCACGTTCAGCTTTAAGCTTGTCCAATACCCACGCNNNNNNNNNNNNNNNNNNNNNNNNNNNNNNNNNNNNNNNNNNNNNNNNNNNNNNNNNNNNNNNNNNNNNNNNNNNNNNNNNNNNNNNNNNNNNNNNNNNNNNNNNNNNNNNNNNNNNNNNNNNNNNNNNNNNNNNNNNNNNNNNNNNNNNNNNNNNNNNNNNNNNNNNNNNNNNNNNNNNNNNNNNNNNNNNNNNNNNNNNNNNNNNNNNNNNNNNNNNNNNNNNNNNNNNNNNNNNNNNNNNNNNNNNNNNNNNNNNNNNNNNNNNNNNNNNNNNNNNNNNNNNNNNNNNNNNNNNNNNNNNNNNNNNNNNNNNNNNNNNNNNNNNNNNNNNNNNNNNNNNNNNNNNNNNNNNNNNNNNNNNNNNNNNNNNNNNNNNNNNNNNNNNNNNNNNNNNNNNNNNNNNNNNNNNNNNNNNNNNNNNNNNNNNNNNNNNNNNNNNNNNNNNNNNNNNNNNNNNNNNNNNNNNNNNNNNNNNNNNNNNNNNNNNNNNNNNNNNNNNNNNNNNNNNNNNNNNNNNNNNNNNNNNNNNNNNNNNNNNNNNNNNNNNNNNNNNNNNNNNNNNNNNNNNNNNNNNNNNNNNNNNNNNNNNNNNNNNNNNNNNNNNNNNNNNNNNNNNNNNNNNNNNNNNNNNNNNNNNNNNNNNNNNNNNNNNNNNNNNNNNNNNNNNNNNNNNNNNNNNNNNNNNNNNNNNNNNNNNNNNNNNNNNNNNNNNNNNN   [4339]
Eufriesea_chrysopyga_EU24a         TATACCTTTTTTAATTGGTGGATTTGGAAATTGATTAATCCCATTAATATTAGGCTCGCCAGATATATCTTTTCCACGAATAAATAATATTAGATTTTGATTACTCCCCCCTTCCTTATAAATATTATTAACTAGAAGAATTTTTAATTTTTCATCAGGAACAGGTTGAACGATTTATCCTCCTTTATCAAATTATATATTTCATTCATCTCCTTCAGTAGATTTTACAATTTTTTCTTTACATATATCTGGTATTTCATCACTTTTAGGTTCAATAAATTTAATAACCACTATTATATTAATAAAAAATTTTAGTTTAAATTTAGATAAAATACCTTTATTTCCTTGATCTGTATTTATTACAATAATTTTATTGTTATTATCTTTACCTGTTTTAGCAGGAGCTATTACTATATTATTGTTTGATCGAAATTTTAATACTTCTTTTTTTGACCCAATAGGAGGAGGAGATCCCATTTTATATCAACATTTATTTTGATTTTTTGGTCATCCAGAAGTTTATATTTTAATTTTACCTGGGTTTGGTTTAATTTCACAAATTATTATAAATGAAAGTGGTAAAAAAGAAATTTTTGGTAATTTAGGTATAATTTACGCAATAATTGGGATTGGATTTTTAGGTTTTATTGTATGAGCTCATCATATATTTACAATCGGATTAGATGTTGATACACGAGCTTATTTTACTTCTGCTACAATAATTATTGCTGTTCCAACTGGAATTAAAGTTTTTAGATGATTAGCAACTTATTATGGTTCAAAAATAATTATAAATAATTCAATTATATGATCATTAGGATTTATTTTATTATTCACAATTGGTGGATTAACTGGAATTATATTATCAAATTCTTCAATTGATATTATTTTACATGATACTTATTATGTTGTAGCTCATTTTCATTATGTATTGTCAATAGGAGCAGTATTTTCAATTATTTCAAGATTTATTCATTGATATTCATTAATTACTGGATTATTATTAAATAAAAAATGATTAATTTNTCAATTTTTAATAATATTTTTTGGGGGTAAATTTTACCTTTTTTTTNNNNNNNNNNCAGCAAGTCTCTGCTGAAGAAGTATCTGACCAAGGAGGTCTTCGATCAACTGAAAACAAAGAAGACCTCCTTTGGCTCCAGCCTTCTTGATGTGATTCAGTCAGGCGTGGAGAACTTGGACTCTGGAGTTGGTATCTATGCTCCTGACGCTGAGTCTTACACAGTTTTTGCTGACCTCTTCGACCCAATCATCGAGGATTATCATAGTGGCTTCAAGAAAAGTGACAAGCATCCACCAAAGGACTTTGGAGACGTTGACTCCCTTGGCAACCTTGACCCAGCTGTTAGT-ATT----GAATT-----------------------------------------------------------------TTGCAAAT-------------------ATATTTATTTATTCCT------TTTAAAAATT-ATAATT---GTCTACAATA--GGAAACTTCATTCTCGTGTATTTTGCAAATATACATGTTCAAAATATTAATTAACTCTTT--TTCTTTAGGGTGAATTCATCGTTTCCACGCGTGTGAGATGCGGCCGTTCCTTGGAAGGCTACCCATTTAACCCCTGTTTGACTGAAGCTCAGTACAAAGAGATGGAGGAAAAAGTCTCCAGCACTCTGTCTGGTTTAGAGGGTGAACTTAAGGGAACCTTCTATCCTCTGACTGGTATGAGCAAAGAAGTCCAACAGAAGTTGATCGACGATCACTTCCTGTTCAAAGAAGGTGATCGCTTCTTACAAGCTGCTAACGCTTGTCGTTTTTGGCCCACTGGCCGTGGTATCTACCACAACGATGCCAAATTGGGATGGTAAAATGCCGCAACCCTGTATATTGAAACCAAAACCTCTATGGACGGGTAAACAAATATTTTCCTTAATTATACCAGGCAATGTAAATATGATAAGAACACACAGTACACATCCAGATGAAGAAGATGATGGTCCATATAAATGGATTTCTCCTGGTGATACTAAAGTTATGGTAGAACATGGAGAACTTGTTATGGGTATACTTTGTAAAAAGACATTGGGTACATCTGCTGGATCTCTACTTCATATTTGTATGTTGGAATTAGGACATGAAGTTTGTGGAAGATTTTATGGGAACATTCAAACTGTAATTAATAATTGGTTACTGCTAGAAGGACATTCAATTGGTATTGGAGATACCATTGCTGATCCACAGACTTATCTAGAAATTCAGAAAGCCATAAAAAAGGCCAAAGAAGACGTGATAGAAGTCATTCAAAAAGCACACAATATGGAATTGGAACCTACACCTGGTAATACTTTAAGACAAACTTTTGAAAATCAAGTAAATAGAATTTTGAACGACGCTCGTGATAAGACTGGTGGTTCTGCTAAGAAATCATTAACAGAGTACAACAATCTCAAAGCTATGGTAGTATCAGGATCAAAAGGCTCTAACATTAATATCTCTCAGGTTATTGCTTGCGTCGGACAACAAAACGTAGAAGGTAAACGTATTCCGTTTGGTTTCCGTAAAAGAACATTGCCACATTTTATTAAGGATGATTATGGTCCTGAATCCAGAGGATTCGTCGAGAACTCGTATCTTGCTGGTTTGACTCCATCTGAATTTTATTTTCACGCTATGGGAGGTCGTGAAGGTCTCATCGATATCTTTTACTGACACGTTCTTAACGTTGAAACCAACGTTATCACCAGGAACAGCTTCTTGCAAAGCTTCGTGGTGCATTTCAACGGATTTAACTTCAGTGGTCAAACCAGCTGGAGCAAACGTAACAACCATACCTGGCTTCAACACACCAGTCTCAACACGACCAACAGGTACTGTTCCAATACCACCAATTTTGTATACATCCTAAAATCAGATT-----TAACATCATTATTAC--ATG-TTAATTT----GGAATAGACA--TAGCTTTCAAAAGATTAA-TTTTAATCAGACGTCTCTAACCATCAC-CGAATTATAAAATTCTCCGGTGGAAACCGCGAATGAGCGAA-TAAGTTTATCATCAT-----AAAAAATAATTAAAGA--TTAA----------CTATTAA-------ATTCTACCAAA----AACTTACTTGAAGAGGAAGACGGAGAGCCTTGTCCGTAGGTCTAGATGGTGGAAGAATGGCATCAAGTGCTTCAATAAGGCATTTTCCTTCAACTTTACCTTCTTTACGTTCCACAGTCCATCCCTTGAACCAAGGCATTTTTGAAGAAATCTCTAACATGTTATCTCCATGCCAACCAGAAATCGGCACAAATGCTACTCCAGCAGGATTGTAACCAATCTTCTTAATGTAAGATGACACTTCCTTTTTAATTTCTTCAAATCGGACTTCAGAGTATGGTGGTTCAGTGGAGTCCATCTTGTTAACACCAACAATCAACTGTTTTACACCAAGAGTAAAAGCGAGCAGAGCATGCTCACGGGTTTGTCCATTCTTTGAAATACCAGCTTCAAACTCGCCAGTACCAGCAGCAACAATTAATACTGCACAGTCAGCTTGTGAGGTACCAGTAATCATGTTTTTGATGAAATCTCTATGCCCAGGAGCATCAATAATAGTAACATAGTACTTGGAAGTTTCAAATTTCCATAAAGCAATGTCAATGGTAATACCACGTTCACGTNCAGCTTTAAGTTTGNNNNNNNNNNNNNNNNNNNNNNNNNNNNNNNNNNNNNNNNNNNNNNNNNNNNNNNNNNNNNNNNNNNNNNNNNNNNNNNNNNNNNNNNNNNNNNNNNNNNNNNNNNNNNNNNNNNNNNNNNNNNNNNNNNNNNNNNNNNNNNNNNNNNNNNNNNNNNNNNNNNNNNNNNNNNNNNNNNNNNNNNNNNNNNNNNNNNNNNNNNNNNNNNNNNNNNNNNNNNNNNNNNNNNNNNNNNNNNNNNNNNNNNNNNNNNNNNNNNNNNNNNNNNNNNNNNNNNNNNNNNNNNNNNNNNNNNNNNNNNNNNNNNNNNNNNNNNNNNNNNNNNNNNNNNNNNNNNNNNNNNNNNNNNNNNNNNNNNNNNNNNNNNNNNNNNNNNNNNNNNNNNNNNNNNNNNNNNNNNNNNNNNNNNNNNNNNNNNNNNNNNNNNNNNNNNNNNNNNNNNNNNNNNNNNNNNNNNNNNNNNNNNNNNNNNNNNNNNNNNNNNNNNNNNNNNNNNNNNNNNNNNNNNNNNNNNNNNNNNNNNNNNNNNNNNNNNNNNNNNNNNNNNNNNNNNNNNNNNNNNNNNNNNNNNNNNNNNNNNNNNNNNNNNNNNNNNNNNNNNNNNNNNNNNNNNNNNNNNNNNNNNNNNNNNNNNNNNNNNNNNNNNNNNNNNNNNNNNNNNNNNNNNNNNNNNNNNNNNNNNNNNNNNNNNNNNNNNNNNNNNNNNNNNNNNNNNNNNNNNNNNNNNNNNNN   [4339]
Eufriesea_concava_EU104            TATACCATTTTTAATTGGAGGATTTGGTAATTGATTGATTCCTTTAATATTAGGTTCTCCAGATATATCTTTTCCTCGTATAAATAATATTAGATTTTGATTATTACCACCTTCATTATTATTGTTATTAATTAGAAGAATTTTTAATTTTACATCAGGAACAGGTTGAACAATTTATCCACCATTATCAAATTTTATATTTCATTCTTCTCCTTCAGTTGATTTTACAATTTTTTCATTACATATATCAGGTATTTCATCACTTTTAGGTGCTATAAATTTAATAACTACTATTATATTAATAAAAAATTTTTGTTTAGATTTAGATAAAATATCTTTATTTCCTTGATCAGTATTTATTACAATAATTTTATTATTATTATCTTTACCAGTTTTAGCTGGGGCTATTACTATATTGTTATTTGATCGAAATTTTAATACATCTTTTTTTGATCCAATAGGAGGTGGTGATCCTGTTTTATATCAACATTTATTTTGATTTTTTGGTCATCCAGAAGTTTATATTTTAATTTTACCTGGATTTGGATTAATTTCTCAAATTATTATAAATGAAAGTGGAAAAAAAGAAATTTTTGGTAATTTAGGAATAATTTATGCTATATTAGGTATTGGATTTTTAGGTTTTATTGTTTGGGCACATCATATATTTACAATTGGATTAGATGTTGATACACGAGCTTATTTTACTTCAGCTACAATAATTATTGCTGTACCTACAGGAATTAAAGTTTTTAGATGATTAGCGACTTATTATGGTTCAAAAATAAAAATAAATAATTCAATTATATGATCATTAGGATTTATTTTATTATTTACAATTGGTGGATTAACAGGTATTATATTATCAAATTCATCAATTGATATTATTTTACATGATACTTATTATGTTGTTGCTCATTTTCATTATGTTTTATCAATAGGGGCTGTATTTTCAATTATTGCAAGATTTATTCATTGATATCCATTAATTACAGGTTTATTAATAAATAAAAAATGATTGAATTTTCAATTTTTAATAATATTTTTTGGTGTTAATTTAACTTTTTTTCTCCAACTTTNNNCAGCAAGTCTCTGCTGAAGAAGTATCTGACCAAGGAGGTTTTCGATCAACTGAAAACAAAGAAGACCTCTTTTGGCTCCAGCCTTCTTGATGTGATTCAGTCAGGCGTGGAGAATTTGGACTCTGGAGTCGGTATCTATGCTCCCGACGCTGAGTCTTACACAGTTTTTGCTGACCTCTTCGACCCAATCATCGAGGATTATCATGGTGGCTTCAAGAAAAGTGACAAGCATCCACCAAAGGACTTTGGAGACGTTGACTCCCTTGGCAACCTTGACCCAGCTGTTAGT-ATT----GAATT-----------------------------------------------------------------TTGCAAAT-------------------ATATTTATTTATTCCT------TTTAAAAATT-ATAATT---GTCTAGAATA--GGAAACTTCATTCTCGTGCATTTTGCAAATATACATGTTCAAAGTATTAATTAACTCTTT--TTCTTTAGGGTGAATTCATCGTTTCCACGCGTGTGAGATGCGGCCGTTCCTTGGAAGGCTACCCATTTAACCCCTGTTTGACTGAAGCTCAGTACAAAGAGATGGAGGAAAAAGTCTCCAGCACTCTGTCTGGTTTAGAGGGTGAACTTAAGGGAACCTTCTATCCTCTGACTGGTATGAGCAAAGAAGTCCAACAGAAGTTGATCGACGATCACTTCCTATTCAAAGAAGGTGATCGCTTCTTACAAGCTGCTAACGCTTGTCGTTTTTGGCCCACTGGCCGTGGTATCTACCACAACGATGCCAAGTTGGGATGGTAAAATGCCTCAACCCTGTATATTGAAACCAAAACCTCTATGGACGGGTAAACAAATATTTTCCTTAATTATACCAGGCAATGTAAATATGATAAGAACACACAGTACACATCCAGATGAAGAAGATGATGGTCCATATAAATGGATTTCTCCTGGTGATACAAAAGTTATGGTAGAACATGGAGAACTTGTTATGGGTATACTTTGTAAAAAGACATTGGGTACATCTGCTGGATCTTTACTTCATATTTGTATGTTGGAATTAGGACATGAAGTTTGTGGAAGATTTTATGGGAACATTCAAACTGTAATTAATAATTGGTTACTGCTAGAAGGACATTCAATTGGTATTGGAGATACCATTGCTGATCCACAGACTTATCTAGAAATTCAGAAAGCCATAAAAAAGGCCAAAGAAGACGTGATAGAAGTCATTCAAAAAGCACACAATATGGAATTGGAACCTACACCTGGTAATACTTTAAGACAAACTTTTGAAAATCAAGTAAATAGAATTTTGAACGACGCTCGTGATAAGACTGGTGGTTCTGCTAAGAAATCATTAACAGAGTACAACAATCTCAAAGCTATGGTAGTATCAGGATCAAAAGGCTCTAACATTAATATCTCTCAGGTTATTGCTTGTGTCGGACAACAAAACGTAGAAGGTAAACGTATTCCGTTTGGTTTCCGTAAAAGAACATTGCCACATTTTATTAAGGATGATTATGGTCCTGAATCCAGAGGATTCGTCGAGAACTCGTATCTTGCTGGTTTGACTCCATCTGAATTTTATTTTCACGCTATGGGAGGTCGTGAAGGTCTCATCGATATCTTTTACTGACACGTTCTTAACGTTGAAACCAACGTTATCACCAGGAACAGCTTCTTGCAAAGCTTCGTGGTGCATTTCAACGGATTTAACTTCAGTGGTCAAACCAGCTGGAGCAAACGTAACAACCATACCTGGCTTCAACACACCAGTCTCAACACGACCAACAGGTACTGTTCCAATACCACCAATTTTGTATACATCCTAAAATCAGATT-----TAACATCATTATTAC--ATG-TTAATTT----GAAATAGACA--TAGCTTTTAAAAGATTAA-TTTTAATCAGACGTCTCTAACCATCAC-CGAATTATAAAATTCTCCGGTGGAAACCGCGAATGAGCGAA-TAAGTTTATCATCAT-----AAAAAATAATTAAAGA--TTAA----------CTATTGA-------ATTCTACCAAA----AACTTACTTGAAGAGGAAGACGGAGAGCCTTGTCCGTAGGTCTAGATGGTGGAAGAATGGCATCAAGTGCTTCAATAAGGCATTTTCCTTCAACTTTACCTTCTTTACGTTCCACAGTCCATCCCTTGAACCAAGGCATTTTTGAAGAAATCTCTAACATGTTATCTCCATGCCAACCAGAAATTGGCACAAATGCTACTCCAGCAGGATTGTAACCAATTTTCTTAATATAAGATGACACTTCCTTTTTAATTTCTTCAAATCGGACTTCCGAGTATGGTGGTTCAGTAGAGTCCATCTTGTTAACACCAACAATCAACTGTTTTACACCAAGAGTAAAAGCGAGCAGAGCATGCTCACGGGTTTGTCCATTCTTTGAAATACCAGCTTCAAACTCGCCAGTACCAGCAGCAACAATTAATACTGCACAGTCAGCTTGTGAGGTACCAGTAATCATGTTTTTGATGAAATCTCTATGCCCAGGAGCATCAATAATAGTAACATAGTACTTGGAAGTTTCAAATTTCCATAAAGCAATGTCAATGGTAATACCACGTNNNNNNNNNNNNNNNNNNNNNNNNNNNNNNNNNNNNNNNNNNNNNNNNNNNNNNNNNNNNNNNNNNNNNNNNNNNNNNNNNNNNNNNNNNNNNNNNNNNNNNNNNNNNNNNNNNNNNNNNNNNNNNNNNNNNNNNNNNNNNNNNNNNNNNNNNNNNNNNNNNNNNNNNNNNNNNNNNNNNNNNNNNNNNNNNNNNNNNNNNNNNNNNNNNNNNNNNNNNNNNNNNNNNNNNNNNNNNNNNNNNNNNNNNNNNNNNNNNNNNNNNNNNNNNNNNNNNNNNNNNNNNNNNNNNNNNNNNNNNNNNNNNNNNNNNNNNNNNNNNNNNNNNNNNNNNNNNNNNNNNNNNNNNNNNNNNNNNNNNNNNNNNNNNNNNNNNNNNNNNNNNNNNNNNNNNNNNNNNNNNNNNNNNNNNNNNNNNNNNNNNNNNNNNNNNNNNNNNNNNNNNNNNNNNNNNNNNNNNNNNNNNNNNNNNNNNNNNNNNNNNNNNNNNNNNNNNNNNNNNNNNNNNNNNNNNNNNNNNNNNNNNNNNNNNNNNNNNNNNNNNNNNNNNNNNNNNNNNNNNNNNNNNNNNNNNNNNNNNNNNNNNNNNNNNNNNNNNNNNNNNNNNNNNNNNNNNNNNNNNNNNNNNNNNNNNNNNNNNNNNNNNNNNNNNNNNNNNNNNNNNNNNNNNNNNNNNNNNNNNNNNNNNNNNNNNNNNNNNNNNNNNNNNNNNNNNNNNNNNNNNNNNNNNNNNNNNNNNNNNNNNNNNNNNNNN   [4339]
Eufriesea_corusca_EU61             NNNNNNNNNNNNTTTTTGAGGATTATGTCATTGATTAATTCCTTTAATATTAGGTGCTCCAGATATATCTTTTCCTCGAATAAATAATATTAGATTTTGATTATTACCTCCTTCATTATTATTATTATTAATTAGAAGAATTTTTAATTTTACATCAGGAACAGGTTGAACNGTTTATCCACCATTATCAAATTATATATTTCATTCTTCACCTTCAGTTGATTTTACAATTTTTTCTTTACATATAACAGGTATTTCTTCTCTTTTAGGTTCAATAAATTTAATAACTACTATTATATTAATAAAAAATTTTTGTTTAGATTTAGATAAAATACCTTTATTTCCTTGATCAGTATTTATTACAATAATTTTATTATTATTATCTTTACCAGTTTTAGCAGGAGCTATTACTATATTATTATTTGATCGAAATTTTAATACTTCTTTTTTTGATCCTNTAGGAGGAGGTGATCCTGTATTATATCAACATTTATTTTGATTTTTTGGTCATCCAGAAGTTTATATTTTAATTTTACCTGGATTTGGATTAATTTCTCAAATTATTATAAATGAAAGTGGTAAAAAAGAAATTTTTGGTAATTTAGGAATAATTTATGCAATATTAGGAATTGGATTTTTAGGATTTATTGTTTGAGCTCATCATATATTTACAATTGGATTAGATGTTGATACACGAGCTTATTTTACTTCTGCTACAATAATTATTGCTGTACCAACNGGAATTAAAGTTTTTAGATGATTAGCAACTTATTATGGTTCAAAAATAATTATAAATAATTCAATTATATGATCATTAGGATTTATTTTATTATTTACAATTGGAGGATTAACTGGAATTATATTATCAAATTCATCAATTGATATTATTTTACATGATACTTATTATGTTGTTGCTCATTTTCATTATGTATTATCTATAGGAGCTGTATTTTCAATTATTGCTAGATTTATTCATTGATATCCATTAATTACTGGATTATTAATAAATAAAAAATGATTAAATTTTCAATTTTTAATAATATTTTTTGGTGTAAATTTAACTTTTTTTCTCCAACNNNNNNCAGAAAGTCTCTGCTGAAGAAGTATCTGACCAAGGAAGTCTTCGATCAACTGAAAACAAAGAAGACCTCTTTTGGCTCCAGCCTTCTTGATGTGATTCAGTCAGGCGTGGAAAATTTGGACTCTGGAGTCGGTATCTATGCTCCCGACGCTGAGTCTTACACAGTTTTTGCTGACCTCTTCGACCCAATCATCGAAGATTATCATGGTGGCTTCAAGAAAAGTGACAAGCATCCACCAAAGGACTTTGGAGACGTTGACTCCCTTGGCAACCTTGACCCAGCTGTTAGT-ATT----GAATT-----------------------------------------------------------------TTGCAAAT-------------------ATATTTATTTATTTCT-----TTTAtAAAATT-ATAATT---GTCTACAATA--GGAAACTTCATTCTCGTGCATTTTGCAAATATACATGTTCAAAGTATTAATTAACTCTTT--TTCTTTAGGGTGAATTCATCGTTTCCACGCGTGTGAGATGCGGCCGTTCCTTGGAAGGCTACCCATTTAACCCCTGTTTGACTGAAGCTCAATACAAAGAGATGGAGGAAAAAGTCTCCAGCACTCTGTCTGGTTTAGAGGGTGAACTTAAGGGAACCTTCTATCCTCTGACTGGTATGAGCAAAGAAGTCCAACAGAAGTTGATCGACGATCACTTCCTGTTCAAAGAAGGTGATCGCTTCTTACAAGCTGCTAACGCTTGTCGTTTTTGGCCCACTGGCCGTGGTATCTACCACAACGATGCCAAANNNNNNNNNNNNNNNNGCGCAACCCTGTATATTGAAACCAAAACNTCTATGGTCGGGTAAACAAATATTTTCCTTAATTATACCAGCCAATGTAAATATGATAAGAACACACAGTACACATCCAGATGAAGAAGATGATGGTCCATATAAATGGATTTCTCCTGGTGATACTAAAGTTATGGTAGAACATGGAGAACTTGTTATGGGTATACTTTGTAAAAAGACATTGGGTACATCTGCTGGATCTCTACTTCATATTTGTATGTTGGAATTAGGACATGAAGTTTGTGGAAGATTTTATGGGAACATTCAAACTGTAATTAATAATTGGTTACTGCTAGAAGGACATTCAATTGGTATTGGAGATACCATTGCTGATCCACAGACTTATCTAGAAATTCAGAAAGCCATAAAAAAGGNCAAAGAANNNGTGATAGAAGTCATTCAAAAAGCACACAATATGGAATTGGAACCTACACCTGGTAATACTCTAAGACAAACTTTTGAAAATCAAGTAAATAGAATTTTGAACGATGCTCGTGATAAGACTGGTGGTTCTGCTAAGAAATCATTAACAGAGTACAACAATCTCAAAGCTATGGTAGTATCAGGATCAAAAGGCTCTAACATTAATATCTCTCAGGTTATTGCTTGTGTCGGACAACAAAACGTACAAGGTAAACGTATTCCGTTTGGTTTCCGTAAAAGAACATTGCCACATTTTATTAAGGATGATTATGGTCCTGAATCCAGAGGATTCGTCGAGAACTCGTATCTTGCTGGTTTGACTCCATCTGAATTTTATTTTCACGCTATGGGAGGTCGNNNNNNNNNNNNNNNNNTCTTTTACTGACACGTTCTTAACGTTGAAACCAACGTTATCACCAGGAACAGCTTCTTGCAAAGCTTCGTGGTGCATTTCAACGGATTTAACTTCAGTGGTCAAACCAGCTGGAGCAAACGTAACAACCATACCTGGTTTCAACACACCAGTCTCAACACGACCAACAGGTACTGTTCCAATACCGCCAATTTTGTATACATCCTGAAATCAGATT-----TAACATCATTATTAC--ATG-TTAATTT----GAAATAGACA--TAGCTTTCAAAAGATTAA-TTTTAATCAGACGTCTCTAACCATCAC-CGAATTATAAAATTCTCCGGTGGAAACCGCGAATGAGCGAA-TAAGTTTATCATCAT-----AAAAAATAATTAAAGA--TTAA----------CTATTGA-------ATTCTACCAAA----AACTTACTTGAAGAGGAAGACGGAGAGCCTTGTCCGTAGGTCTAGATGGTGGAAGAATGGCATCAAGTGCTTCAATAAGGCATTTTCCTTCAACTTTACCTTCTTTACGTTCCACAGCCCATCCCTTGAACCAAGGCATTTTTGAAGAAATCTCTAACATGTTATCTCCATGCCAACCAGAAATTGGCACAAATGCTACTCCAGCAGGATTGTAACCAATTTTCTTAATGTAAGATGAAACTTCCTTTTTAATTTCTTCAAATCGGACTTCAGAGTATGGTGGTTCAGTGGAGTCCATCTTGTTAACACCAACAATCAACTGTTTTACACCAAGAGTAAAAGCGAGCAGAGCATGCTCACGGGTTTGTCCATTCTTTGAAATACCAGCTTCAAACTCGCCAGTACCAGCAGCAACAATTAATACTGCACAGTCAGCTTGTGAGGTACCAGTAATCATGTTTTTGATGAAATCTCTATGCCCAGGAGCATCAATAATAGTAACATAGTACTTGGAAGTTTCAAATTTCCATAAAGCAATGTCAATGGTAATACCACGTNCACGTNNNNNNNNNNNNNNNNNNNNNNNNNNNNNGTTCAACGTTAAGAACGTGTCAGTAAAAGAATTGCGTCGTGGTTATGTAACTGGTGACTCGAAGAATAATCCACCCAAAGGTGCTGCTGATTTCACTGCACAGGTACATG---TTTAAAATTAAATTAAGAATTGTACGTTTTAACACAAATATGAGTAAATTATT--------------------------CGTTGAT-TGATACG-ATGATGA-GAACATAAAAACC-----TCATTCGCGGTTTCCACCGGAAGATCCTTTAGGATTTGTTGACGGTTAAATGCGTCTGAA--TAC-----TATTTATT-ACATAT--ATTT-----------------------------------TAAATGNATTT-TGTGATTAT-----------TTAGATTTTAAAAAGNN-------------ATTTTGTATTTTT-----AGGTCATTGTATTGAATCATCCTGGTCAAATCAGCAATGGATACACACCAGTATTGGATTGCCACACTGCACACATCGCGTGTAAATTTGCTTATATCAAAGAGAAGTGTGATCGTCGTAACGGAAAGACCACCGAAGAAAATCCAAAAGCTATAAAAGCTGGAGATGCTGCCATCGTTATACTTGTACCAAGCAAGCCTATGTGTGTTGAAGCTTTCCAAGAATTCCCGCCTCTAGGACGTTTTGCTGTTCGTGACATGCGACAAACAGTGGCCGTA   [4228]
Eufriesea_dressleri_EU65           TATACCATTTTTAATTGGTGGATTTGGAAATTGATTAATTCCTTTAATATTAAGAGCTCCAGATATATCTTTTCCTCGAATAAATAATATTAGATTTTGNTTATTACCTCCATCATTATTATTATTATTAATTAGAAGAATTTTTAATTTTACATCAGGTACAGGTTGAACAATTTATCCNCCATTATCNAATTATATATTTCATTCTTCNCCTTCAGTTGATTTAACAATTTTTTCATTNCATATATCTGGTATTTCATCTCTTATAGGATCAATAAATTTAATAACTACTATTATATTAATAAAAAATTTTTGTTTAGATTTAGATAAATTACCTTTATTTCCTTGATCAGTATTTGTTACAATAATTCTTTTATTATTATCTTTACCAGTTTTAGCTGGAGCTATTACTATATTATTATTTGATCGAAATTTTAATACTTCTTTTTTTGATCCTGTAGGAGGAGGAGATCCTNTTTTATATCAACATTTATTTTGATTTTTTGGTCATCCAGAAGTTTANATTTTAATTTTACCNGGATTTGGATTAATTTCTCATATTATTATAAATGAAAGTGGTAAAAAAGAAGTTTTTGGTAATTTAGGTATAATTTATGCAATATTAGGAATTGGATTTTTAGGTTTTATTGTTTGAGCTCATCATATATTTACAATTGGNTTAGATGTTGATACACGAGCNTATTTTACTTCAGCTACTATAATTATTGCTGTTCCAACTGGAATTAAAGTTTTTAGATGATTAGCAACTTATTATGGTTCAAAAATAAAAATTAATAATTCAATTATATGATCATTAGGATTTATTTTATTATTTACAATTGGAGGTTTAACTGGAATTATATTATCAAATTCATCAATTGANATTATTTTACATGATACTTATTATGTTGTTGCTCATTTTCATTATGTATTATCAATAGGAGCTGTATTTTCAATTATTTCTGGATTTATTCATTGATTCCCTTTAATTACTGGTTTATTAATAAATAAAAAATGATTAATTTNTCAATTTTTAATAATATTTATTGGAGTANNNNNNNNNNNNNNNNNNNNNNNNNNNNAAGCAAGTCTCTGCTGAAGAAGTATCTGACCAAGGAGGTCTTCGATCAACTGAAAACAAAGAAGACCTCTTTTGGCTCCAGCCTTCTTGATGTGATTCAGTCAGGCGTGGAGAATTTGGACTCTGGAGTCGGTATCTATGCTCCCGACGCTGAGTCTTACACAGTTTTTGCTGACCTCTTCGACCCAATCATCGAGGATTATCATAGTGGCTTCAAGAAAAGTGACAAGCATCCACCAAAGGACTTTGGAGACGTTGACTCCCTTGGCAACCTTGACCCAGCTGTTAGT-ATT----GAATT-----------------------------------------------------------------TTGCAAAT-------------------ATATTTATTTATTCCT------TTTAAAAATT-ATAATT---GTCTACAATA--GGAAACTTCATTCTCGTGCATTTTGCAAATATACATGTTCAAAGTATTAATTAACTCTTT--CCCTTTAGGGTGAATTCATCGTTTCCACGCGTGTGAGATGCGGCCGTTCCTTGGAAGGCTACCCATTTAACCCCTGTTTGACTGAAGCTCAGTACAAAGAGATGGAGGAAAAAGTCTCCAGCACTCTGTCTGGTTTAGAGGGTGAACTTAAGGGAACCTTCTATCCTCTGACTGGTATGAGCAAAGAAGTCCAACAGAAGTTGATCGACGATCACTTCCTGTTCAAAGAAGGTGATCGCTTCTTACAAGCTGCTAACGCTTGTCGTTTTTGGCCCACTGGCCGTGGTATCTACCACAACGATGCCAAANNNNNNNNNNNNNNNNNNNNNNNNNNNNNNNNNNNNNNNNNNNNNNNNNNNNNNNNNNNNNNNNNNNNNNNNNNNNNNNNNNNNNNNNNNNNNNNNNNNNNNNNNNNNNNNNNNNNNNNNNNNNNNNNNNNNNNNNNNNNNNNNNNNNNNNNNNNNNNNNNNNNNNNNNNNNNNNNNNNNNNNNNNNNNNNNNNNNNNNNNNNNNNNNNNNNNNNNNNNNNNNNNNNNNNNNNNNNNNNNNNNNNNNNNNNNNNNNNNNNNNNNNNNNNNNNNNNNNNNNNNNNNNNNNNNNNNNNNNNNNNNNNNNNNNNNNNNNNNNNNNNNNNNNNNNNNNNNNNNNNNNNNNNNNNNNNNNNNNNNNNNNNNNNNNNNNNNNNNNNNNNNNNNNNNNNNNNNNNNNNNNNNNNNNNNNNNNNNNNNNNNNNNNNNNNNNNNNNNNNNNNNNNNNNNNNNNNNNNNNNNNNNNNNNNNNNNNNNNNNNNNNNNNNNNNNNNNNNNNNNNNNNNNNNNNNNNNNNNNNNNNNNNNNNNNNNNNNNNNNNNNNNNNNNNNNNNNNNNNNNNNNNNNNNNNNNNNNNNNNNNNNNNNNNNNNNNNNNNNNNNNNNNNNNNNNNNNNNNNNNNNNNNNNNNNNNNNNNNNNNNNNNNNNNNNNNNNNNNNNNNNNNNNNNNNNNNNNNNNNNNNNNNNNNNNNNNNNNNNNNNNNNNNNNNNNNNNNNNNNNNNNNNNNNNNNNNNNNNNNNNNNNNNNNNNNNNNNNNNNNNNNNNNNNNNNNNNNNNNNNNNNNNNNNNNNNNNNNNNNNNNNNNNNNNNNNNNNNNNNNNNNNNNNNNNNNNNNNNNNNNNNNNNNNNNNNNNNNNNNNNNNNNNNNNNNNNNNNNNNNNNNNNNNNNNNNNNNNNNNNNNAAGCTTCGTGGNGNNNNNCAACGGATTTAACTTCAGGGGTCAAACCAGCTGGAGCAAAGGTAACAACCATACCTGGCTTCAACACACCTGTCTCAACACGACCAACAGGTACCGTTCCAATACCACCAATTTTGTATACATCCTAAAATCAGATT-----TAACATCATTATTAC--ATG-TTAATTT----GAAATAGACA--TAGCTTTTAAAAGATTAA-TTTTAATCAGACGTCTCTAACCATCAC-CGAATTATAAAATTCTCCGGTGGAAACCGCGAATGAGCGAA-TAAGTTTATCATCAT-----AAAAAATAATTAAAGA--TTAA----------TTTTTGA-------ATTCTACCAAA----AACTTACTTGAAGAGGAAGACGGAGAGCCTTGTCCGTAGGTCTAGATGGTGGAAGAATGGCATCAAGTGCTTCAATAAGGCATTTTCCTTCAACTTTACCTTCTTTACGTTCCACAGTCCATCCCTTGAACCAAGGCATTTTTGAAGAAATCTCTAACATGTTATCTCCATGCCAACCAGAAATTGGCACAAATGCTACTCCAGCAGGATTGTAACCAATTTTCTTAATGTAAGATGACACTTCCTTTTTAATTTCTTCAAATCGGACTTCAGAGTATGGTGGTTCAGTGGAGTCCATCTTGTTAACACCAACAATCAACTGTTTTACACCAAGAGTAAAAGCGAGCAGAGCATGCTCACGGGTTTGTCCATTCTTTGAAATACCAGCTTCAAACTCGCCAGTACCAGCAGCAACAATTAATACTGCACAGTCAGCTTGTGAGGTACCAGTAATCATGTTTTTGATGAAATCTCTATGCCCAGGAGCATCAATAATAGTAACATAGTACTTGGAAGTTCAAATTTTCCATAAAGCAATGTCAATGGTAATACCACGTTCACGTTCANNNNNNNNNNNNNNNNNNNNNNNNNNNTTCAACGTTAAGAACGTGTCAGTAAANGAATTGCGTCGTGGTTATGTAACTGGTGACTCGAAGAATAATCCACCCAAAGGTGCTGCTGATTTCACTGCACAGGTATATG---TTTAAAATTAAATTAAGAATAGTACGTTTTAACACAAATATGAGTGAATTATT--------------------------CGTTGAT-TGATACG-ATGATGA-GAACATAAAAACC-----TCATTCGCGGTTTCCACCGGAAGGTCCTTCAGGATTTGTTGACGGTTAAATGCGTCTGAA--TAC-----TATTTATTTATATAT--ATTT-----------------------------------TAAATGAATTT-TGTGATTAT-----------TTAGTTTT-GAAAAGTT-------------ATTTTGTATTTTT-----AGGTCATTGTATTGAATCATCCTGGTCAAATCAGCAATGGATACACACCAGTGTTGGATTGCCACACTGCACACATCGCGTGTAAATTTGCTTATATCAAAGAGAAGTGTGACCGTCGTAACGGAAAGACCACCGAAGAAAATCCAAAAGCCATAAAAGCTGGAGATGCTGCCATCGTTATACTTGTACCAAGCAAGCCTATGTGTGTTGAAGCTTTCCAAGAATTCCCGCCTCTAGGACGTTTTGCTGTTCGTGACATGCGACAAANCGTGGCCGTA   [4227]
Eufriesea_excellens_EU111          NNNNNNNNNNNNNNNNNNNNNNNNNNNNNNNNNNNNNNNNNNNNNNNNNNNNNNNNNNNNNNNNNNNNNNNNNNNNNNNNNNNNNNNNNNNNNNNNNNNNNNNNNNNNNNNNNNNNNNNNNNNNNNNNNNNNNNNNNNNNNNNNNNNNNNNNNNNNNNNNNNNNNNNNNNNNNNNNNNNNNNNNNNNNNNNNNNNNNNNNNNNNNNNNNNNNNNNNNNNNNNNNNNNNNNNNNNNNNNNNNNNNNNNNNNNNNNNNNNNNNNNNNNNNNNNNNNNNNNNNNNNNNNNNNNNNNNNNNNNNNNNNNNNNNNNNNNNNNNNNNNNNNNNNNNNNNNNNNNNNNNNNNNNNNNNNNNNNNNNNNNNNNNNNNNNNNNNNNNNNNNNNNNNNNNNNNNNNNNNNNNNNNNNNNNNNNNNNNNNNNNNNNNNNNNNNNNNNNNNNNNNNNNNNNNNNNNNNNNNNNNNNNNNNNNNNNNNNNNNNNNNNNNNNNNNNNNNNNNNNNNNNNNNNNNNNNNNNNNNNNNNNNNNNNNNNNNNNNNNNNNNNNNNNNNNNNNNNNNNNNNNNNNNNNNNNNNNNNNNNNNNNNNNNNNNNNNNNNNNNNNNNNNNNNNNNNNNNNNNNNNNNNNNNNNNNNNNNNNNNNNNNNNNNNNNNNNNNNNNNNNNNNNNNNNNNNNNNNNNNNNNNNNNNNNNNNNNNNNNNNNNNNNNNNNNNNNNNNNNNNNNNNNNNNNNNNNNNNNNNNNNNNNNNNNNNNNNNNNNNNNNNNNNNNNNNNNNNNNNNNNNNNNNNNNNNNNNNNNNNNNNNNNNNNNNNNNNNNNNNNNNNNNNNNNNNNNNNNNNNNNNNNNNNNNNNNNNNNNNNNNNNNNNNNNNNNNNNNNNNNNNNNNNNNNNNNNNNNNNNNNNNNNNNNNNNNNNNNNNNNNNNNNNNNNNNNNNNNNNNNNNNNNNNNNNNNNNNNNNNNNNNNNNNNNNNNNNNNNNNNNNNNNNNNNNNNNNNNNNNNNNNNNNNNNNNNNNNNNNNNNNNNNNNNNNNNNNNNNNNNNNNNNNNNNNNNNNNNNNNNNNNNNNNNNNNNNNNNNNNNNNNNNAAATCTCTGCTGAAGAAGTATCTGACCAAGGAGGTCTTCGATCAACTGAAAACAAAGAAAACCTCCTTTGGCTCCAGCCTTCTTGATGTGATTCAGTCAGGCGTGGAGAACTTGGACTCTGGAGTCGGTATCTATGCTCCCGACGCTGAGTCTTACACAGTTTTTGCTGACCTCTTCGACCCAATCATCGAGGATTATCATAGTGGCTTCAAGAAAAGTGACAAGCATCCACCAAAGGACTTTGGAGACGTTGACTCCCTTGGCAACCTTGACCCAGCTGTTAGT-ATT----GAATT-----------------------------------------------------------------TTGCAAAT-------------------ATATTTATTTATTCCT------TTTAAAAATT-ATAATT---GTCTACAATA--GGAAACTTCATTCTCGTGCATTTTGCAAATATACATGTTCAAAGTATTAATTAACTCTTT--TTCTTTAGGGTGAATTCATCGTTTCCACGCGTGTGAGATGCGGCCGTTCCTTGGAAGGCTACCCATTTAACCCCTGTTTGACTGAAGCTCAGTACAAAGAGATGGAGGAAAAAGTCTCCAGCACTCTGTCTGGTTTAGAGGGTGAACTTAAGGGAACCTTCTATCCTCTGACTGGTATGAGCAAAGAAGTCCAACAGAAGTTGATCGACGATCACTTCCTGTTCAAAGAAGGTGATCGCTTCTTACAAGCTGCTAACGCTTGTCGTTTTTGGCCCACTGGCCGTGGTATCTACCACAACGACCCCAAANNNNNNNNNNNNNNNNNNNNNNNNNNNNNNNNNNNNNNNNNNNNNNNNNNNNNNNNNNNNNNNNNNNNNNNNNNNNNNNNNNNNNNNNNNNNNNNNNNNNNNNNNNNNNNNNNNNNNNNNNNNNNNNNNNNNNNNNNNNNNNNNNNNNNNNNNNNNNNNNNNNNNNNNNNNNNNNNNNNNNNNNNNNNNNNNNNNNNNNNNNNNNNNNNNNNNNNNNNNNNNNNNNNNNNNNNNNNNNNNNNNNNNNNNNNNNNNNNNNNNNNNNNNNNNNNNNNNNNNNNNNNNNNNNNNNNNNNNNNNNNNNNNNNNNNNNNNNNNNNNNNNNNNNNNNNNNNNNNNNNNNNNNNNNNNNNNNNNNNNNNNNNNNNNNNNNNNNNNNNNNNNNNNNNNNNNNNNNNNNNNNNNNNNNNNNNNNNNNNNNNNNNNNNNNNNNNNNNNNNNNNNNNNNNNNNNNNNNNNNNNNNNNNNNNNNNNNNNNNNNNNNNNNNNNNNNNNNNNNNNNNNNNNNNNNNNNNNNNNNNNNNNNNNNNNNNNNNNNNNNNNNNNNNNNNNNNNNNNNNNNNNNNNNNNNNNNNNNNNNNNNNNNNNNNNNNNNNNNNNNNNNNNNNNNNNNNNNNNNNNNNNNNNNNNNNNNNNNNNNNNNNNNNNNNNNNNNNNNNNNNNNNNNNNNNNNNNNNNNNNNNNNNNNNNNNNNNNNNNNNNNNNNNNNNNNNNNNNNNNNNNNNNNNNNNNNNNNNNNNNNNNNNNNNNNNNNNNNNNNNNNNNNNNNNNNNNNNNNNNNNNNNNNNNNNNNNNNNNNNNNNNNNNNNNNNNNNNNNNNNNNNNNNNNNNNNNNNNNNNNNTCTTTTACTGACACGTTCTTAACGTTGAAACCAACGTTATCACCAGGAACAGCTTCTTGCAAAGCTTCGTGGTGCATTTCAACGGATTTAACTTCAGTGGTCAAACCAGCTGGAGCAAACGTAACAACCATACCTGGCTTCAACACACCAGTCTCAACACGACCAACAGGTACTGTTCCAATACCACCAATTTTATATACATCCTAAAATCAGATT-----TAACATCATTATTAC--ATG-TTAATTT----GGAATAGGCA--TAACTTTTAAAAGATTAA-TTTTAGTCAGACGTCTCTAACCATCAC-CGAATTATAAAATTCTCCGGTGGAAACCGCGAATGAGCAAA-TAAGTTTATCATCAT-----AAAAAATAATTAAAGA--TTAA----------CTATTAA-------ATTCTACCAAA----AACTTACTTGAAGAGGAAGACGGAGAGCCTTGTCCGTAGGTCTAGATGGTGGAAGAATGGCATCAAGTGCTTCAATAAGGCATTTTCCTTCAACTTTACCTTCTTTACGTTCCACAGTCCATCCCTTGAACCAAGGCATTTTTGAAGAAATTTCTAACATGTTATCTCCATGCCAACCAGAAATTGGCACAAATGCTACTCCAGCAGGATTGTAACCAATCTTCTTAATGTAAGATGACACTTCCTTTTTAATTTCTTCAAATCGGACTTCCGAGTATGGTGGTTCAGTGGAGTCCATCTTGTTAACACCAACAATCAACTGTTTTACACCGAGAGTAAAAGCGAGCAGGGCATGCTCACGGGTTTGTCCATTCTTTGAAATGCCAGCTTCAAACTCGCCAGTACCAGCAGCAACAATTAATACTGCACAGTCAGCTTGTGAGGTACCAGTAATCATGTTTTTGATGAAATCTCTATGCCCAGGAGCATCAATAATAGTAACATAGTACTTGGAAGTTTCAAATTTCCATAAAGCAATGTCAATGGTAATACCACGTTCACGTTCAGCTTTAAGCTTGTCCAATACCCACGCNNNNNNNNNNNNNNNNNNNNNNNNNNNNNNNNNNNNNNNNNNNNNNNNNNNNNNNNNNNNNNNNNNNNNNNNNNNNNNNNNNNNNNNNNNNNNNNNNNNNNNNNNNNNNNNNNNNNNNNNNNNNNNNNNNNNNNNNNNNNNNNNNNNNNNNNNNNNNNNNNNNNNNNNNNNNNNNNNNNNNNNNNNNNNNNNNNNNNNNNNNNNNNNNNNNNNNNNNNNNNNNNNNNNNNNNNNNNNNNNNNNNNNNNNNNNNNNNNNNNNNNNNNNNNNNNNNNNNNNNNNNNNNNNNNNNNNNNNNNNNNNNNNNNNNNNNNNNNNNNNNNNNNNNNNNNNNNNNNNNNNNNNNNNNNNNNNNNNNNNNNNNNNNNNNNNNNNNNNNNNNNNNNNNNNNNNNNNNNNNNNNNNNNNNNNNNNNNNNNNNNNNNNNNNNNNNNNNNNNNNNNNNNNNNNNNNNNNNNNNNNNNNNNNNNNNNNNNNNNNNNNNNNNNNNNNNNNNNNNNNNNNNNNNNNNNNNNNNNNNNNNNNNNNNNNNNNNNNNNNNNNNNNNNNNNNNNNNNNNNNNNNNNNNNNNNNNNNNNNNNNNNNNNNNNNNNNNNNNNNNNNNNNNNNNNNNNNNNNNNNNNNNNNNNNNNNNNNNNNNNNNNNNNNNNNNNNNNNNNNNNNNNNNNNNNNNNNNNNNNNNNNNNNNNNNNNNNNNNNNNNNNNNNNNNNNNNNNNN   [4339]
Eufriesea_lucida_EU113             TATACCTTTTTTAATTGGAGGTTTTGGTAATTGATTAATTCCTATAATATTAGGTTCACCAGATATATCTTTTCCTCGAATAAATAATATTAGATTTTGATTATTACCTCCTTCATTATTATTATTATTAATTAGAAGAATTTTTAATTTTACATCAGGAACAGGTTGAACAGTTTATCCACCTTTATCAAATTATATATTTCATTCTTCTCCTTCAGTTGATTTTACAATTTTTTCATTACATATATCAGGTATTTCATCACTTTTAGGTTCTATAAATTTAATAACTACTATTATATTAATAAAAAATTTTTGTTTAGATTTAGACAAAATACCTTTATTTCCTTGATCAGTATTTATTACAATAATTTTATTATTATTATCTTTACCAGTTTTAGCTGGTGCTATTACTATATTATTATTTGATCGAAATTTTAATACTTCTTTTTTTGATCCAATAGGAGGGGGTGATCCTGTTTTATATCAACATTTATTTTGATTTTTTGGTCATCCAGAAGTTTATATTTTAATTTTACCTGGATTTGGATTAATTTCACAAATTATTATAAATGAAAGAGGTAAAAAAGAAATTTTTGGTAATTTAGGTATAATTTATGCGATATTAGGAATTGGCTTTTTAGGTTTTATTGTTTGAGCTCATCATATATTTACAATTGGTTTAGATGTAGATACACGAGCTTATTTTACTTCTGCTACAATAATTATTGCTGTTCCAACAGGAATTAAAATTTTTAGATGATTAGCAACTTATTATGGTTCAAAAATAATTATAAATAATTCAATTATATGATCTTTAGGTTTTATTTTATTATTTACAATTGGTGGATTAACTGGGATTATATTATCTAATTCATCAATTGATATTATTTTACATGATACTTATTATGTTGTAGCTCATTTTCATTATGTATTATCAATAGGAGCTGTATTTTCAATTATTGCAAGATTTATTCATTGATATCCATTAATCACTGGTTTATTATTAAATAAAAAATGATTGAATTTTCAATTTTTAATGATATTTTTTGGTGTTAATTTAACTTTTTTTCCTCAACTTTTTACAGCAAATCTCTGCTGAAGAAGTATCTGACCAAGGAGGTCTTCGATCAACTGAAAACAAAGAAGACCTCCTTTGGCTCCAGCCTTCTTGATGTGATTCAGTCAGGCGTGGAAAACTTGGACTCTGGAGTCGGTATCTATGCTCCCGACGCTGAGTCTTACACAGTTTTTGCTGACCTCTTCGACCCAATCATCGAGGATTATCATAGTGGCTTCAAGAAAAGTGACAAGCATCCACCAAAGGACTTTGGAGACGTTGACTCCCTTGGCAACCTTGACCCAGCTGTTAGT-ATT----GAATT-----------------------------------------------------------------TTGCAACT-------------------ATATTTATTTATTCCT------TTTAAAAATT-ATAATT---GTCTACAATA--GAAAACTTCATTCTCGTGCATTTTGCAAATATACATGTTCAAAGTATTAATTAACTCTTT--TTCTTTAGGGTGAATTCATCGTTTCCACGCGTGTGAGATGCGGCCGTTCCTTGGAAGGCTACCCATTTAACCCCTGTTTGACTGAAGCTCAGTACAAAGAGATGGAGGAAAAAGTCTCCAGCACTCTGTCTGGTTTAGAGGGTGAACTTAAGGGAACCTTCTACCCTCTGACTGGTATGAGCAAAGAAGTCCAACAGAAGTTGATCGATGATCACTTCCTGTTCAAAGAAGGTGATCGCTTCTTACAAGCTGCCAACGCTTGTCGTTTTTGGCCCACTGGCCGTGGTATCTACCACAACGATGCCAAANNGGGATGGTAAAATGCCGCAACCCTGTATATTGAAACCAAAACCTCTATGGACGGGTAAACAAATATTTTCCTTAATTATACCAGGCAATGTAAATATGATAAGAACACACAGTACACATCCAGATGAAGAAGATGATGGTCCATATAAATGGATTTCTCCTGGTGATACTAAAGTTATGGTAGAACATGGAGAACTTGTTATGGGTATACTTTGTAAAAAGACATTGGGTACGTCTGCTGGATCTCTACTTCATATTTGTATGTTGGAATTAGGACATGAAGTTTGTGGAAGATTTTATGGGAACATTCAAACTGTAATTAATAATTGGTTACTGCTAGAAGGACATTCAATTGGTATTGGAGATACCATTGCTGATCCACAGACTTATCTAGAAATTCAGAAAGCCATAAAAAAGGCCAAAGAAGACGTGATAGAAGTCATTCAAAAAGCACACAATATGGAATTGGAACCTACACCTGGTAATACTTTAAGACAAACTTTTGAAAATCAAGTAAATAGAATTTTGAACGACGCTCGTGATAAGACTGGTGGTTCTGCTAAGAAATCATTAACAGAGTACAACAATCTCAAAGCTATGGTAGTATCAGGATCAAAAGGCTCTAACATTAATATCTCTCAGGTTATTGCTTGCGTCGGACAACAAAACGTAGAAGGTAAACGTATTCCGTTTGGTTTCCGTAAAAGAACATTGCCACATTTTATTAAGGATGATTATGGTCCTGAATCCAGAGGATTCGTCGAGAACTCGTATCTTGCTGGTTTGACTCCATCTGAATTTTATTTTCACGCTATGGGAGGTCGNNNNNNNNNNNNNNNNNTCTTTTACTGATACGTTCTTAACGTTGAAACCAACGTTATCACCAGGAACAGCTTCTTGCAAAGCTTCGTGGTGCATTTCAACGGATTTAACTTCAGTGGTTAAACCAGCTGGAGCAAACGTAACAACCATACCTGGCTTCAACACACCAGTCTCAACACGACCAACAGGTACTGTTCCAATACCACCAATTTTGTATACATCCTAAAATCAGATT-----TAATATCATTATTAC--ATG-TTAATTT----GGAATAGACA--TAGCTTTTAAAAGATTAA-TTTTAATCAGACGTCTCTAACCATCAC-CGAATTATAAAATTCTCCGGTGGAAACCGCGAATGAGCGAA-TAAGTTTATCATCAT-----AAAAAATAATTAAAGA--TTAA----------CTATTAA-------ATTCTACCAAA----AACTTACTTGAAGAGGAAGACGGAGAGCCTTGTCCGTAGGTCTAGATGGTGGAAGAATGGCATCAAGTGCTTCAATAAGGCATTTTCCTTCAACTTTACCTTCTTTACGTTCTACAGTCCATCCCTTGAACCAAGGCATTTTTGAAGAAATCTCTAACATGTTATCTCCATGCCAACCAGAAATTGGCACAAATGCTACTCCAGCAGGATTGTAACCAATCTTCTTAATGTAAGATGACACTTCCTTTTTAATTTCTTCAAATCGGACTTCAGAGTATGGTGGTTCAGTGGAGTCCATCTTGTTAACACCAACAATCAACTGTTTTACACCAAGAGTAAAAGCAAGCAGAGCATGCTCACGGGTTTGTCCATTCTTTGAAATACCCGCTTCAAACTCGCCAGTACCAGCAGCAACAATTAATACTGCACAGTCAGCTTGTGAGGTACCAGTAATCATGTTTTTGATGAAATCTCTATGCCCAGGAGCATCAATAATAGTAACATAGTACTTGGAAGTTTCAAATTTCCATAAAGCAATGTCAATGGTAATACCACGTTCACNNNNNNNNNNNNNNNNNNNNNNNNNNNNNNNNNNNNNNNNNNNNNNNNNNNNNNNNNNNNNNNNNNNNNNNNNNNNNNNNNNNNNNNNNNNNNNNNNNNNNNNNNNNNNNNNNNNNNNNNNNNNNNNNNNNNNNNNNNNNNNNNNNNNNNNNNNNNNNNNNNNNNNNNNNNNNNNNNNNNNNNNNNNNNNNNNNNNNNNNNNNNNNNNNNNNNNNNNNNNNNNNNNNNNNNNNNNNNNNNNNNNNNNNNNNNNNNNNNNNNNNNNNNNNNNNNNNNNNNNNNNNNNNNNNNNNNNNNNNNNNNNNNNNNNNNNNNNNNNNNNNNNNNNNNNNNNNNNNNNNNNNNNNNNNNNNNNNNNNNNNNNNNNNNNNNNNNNNNNNNNNNNNNNNNNNNNNNNNNNNNNNNNNNNNNNNNNNNNNNNNNNNNNNNNNNNNNNNNNNNNNNNNNNNNNNNNNNNNNNNNNNNNNNNNNNNNNNNNNNNNNNNNNNNNNNNNNNNNNNNNNNNNNNNNNNNNNNNNNNNNNNNNNNNNNNNNNNNNNNNNNNNNNNNNNNNNNNNNNNNNNNNNNNNNNNNNNNNNNNNNNNNNNNNNNNNNNNNNNNNNNNNNNNNNNNNNNNNNNNNNNNNNNNNNNNNNNNNNNNNNNNNNNNNNNNNNNNNNNNNNNNNNNNNNNNNNNNNNNNNNNNNNNNNNNNNNNNNNNNNNNNNNNNNNNNNNNNNNNNNNNNNNNNNNNNNNNNNNNNNNNNNNNNN   [4339]
Eufriesea_lucifera_EU76            TATACCTTTTTTAATTGGAGGATTTGGAAATTGATTAATTCCTTTAATATTAGGTTCACCTGATATATCTTTCCCTCGAATGAATAATATTAGTTTTTGATTATTGCCTCCATCATTATTATTATTATTAATTAGAAGAATATTTAATATAACAGTTGGAACAGGTTGAACAGTATATCCTCCATTATCAAATTATATATTTCATTCTTCTCCTTCTGTTGATTTTACAATTTTTTCTTTACATATATCAGGTGTTTCTTCTCTTTTAGGAGCAATAAATTTAATAACTACTATTATATTAATAAAAAATTTTTGTTTAGATTTAGATAAAATACCTTTATTTCCTTGATCAGTATTTATTACAATAATTTTATTATTATTATCTTTACCTGTTTTAGCAGGAGCAATTACTATATTATTGTTTGATCGAAATTTTAATACTTCTTTTTTTGACCCAATAGGAGGGGGAGATCCTGTGTTATATCAACATTTATTTTGATTTTTTGGACATCCTGAAGTTTATATTTTAATTTTACCAGGATTTGGATTAATTTCACAAATTATTATAAATGAAAGTGGAAAAAAAGAAGTTTTTGGTAATTTAGGTATAATTTATGCAATATTAGGAATTGGGTTTTTAGGTTTTATTGTATGAGCTCATCATATATTTACAATTGGATTAGATGTTGATACACGAGCTTATTTTACTTCTGCTACTATAATTATTGCTATTCCAACTGGAATTAAAGTTTTTAGATGATTAGCAACTTATTATGGTTCAAAAATAATTATAAATAATTCAATTATATGATCTTTAGGATTTATTTTATTATTTACAATTGGAGGTTTAACTGGAATTATATTATCAAATTCATCTATTGATATTATTTTACATGATACTTATTATGTTGTTGCTCATTTCCATTATGTTTTATCAATAGGAGCTGTATTTTCAATTATTGCAAGATTTATTCATTGATATCCATTAATTACTGGTTTATTAATAAATAAAAAATGATTAAATTTTCAATTTTTAATAATATTTNTTGGNGGNAATTTAACTTTTTTTCTCCAACTTTTTANNNNNNNNCTCTGCTGAAGAAGTATCTGACCAAGGAGGTCTTTGATCAACTGAAAACAAAGAAGACCTCTTTTGGCTCCAGCCTTCTTGATGTGATTCAGTCAGGCGTGGAGAATTTGGACTCTGGAGTCGGTATCTATGCTCCCGACGCTGAGTCTTACACAGTTTTTGCTGACCTCTTCGACCCAATCATCGAGGATTATCATGGTGGCTTCAAGAAAAGTGACAAGCATCCACCAAAGGACTTTGGAGACGTTGACTCCCTTGGCAACCTTGACCCAGCTGTTAGT-ATT----GAATT-----------------------------------------------------------------TTGCAAAT-------------------ATATTTATTTATTCCT------TTTAAAAATT-ATAATT---GTCTACAATA--GGAAACTTCATTCTCGTGCATTTTGCAAATATACATGTTCAAAGTATTAATTAACTCTTT--TTCTTTAGGGTGAATTCATCGTTTCCACGCGTGTGAGATGCGGCCGTTCCTTGGAAGGCTACCCATTTAACCCCTGTTTGACTGAAGCTCAGTACAAAGAGATGGAGGAAAAAGTCTCCAGCACTCTGTCTGGTTTAGAGGGTGAACTTAAGGGAACCTTCTATCCTCTGACTGGTATGAGCAAAGAAGTCCAACAGAAGTTGATCGACGATCACTTCCTGTTCAAAGAAGGTGATCGCTTCTTACAAGCTGCTAACGCTTGTCGTTTTTGGCCCACTGGCCGTGGTATCTACCACAACGATGCCCAANNNNNAAGGGTAAATGCCGCAACCCTGTATATTGAAACCAAAACCTCTATGGACAGGTAAACAAATATTTTCCTTAATTATACCAGGCAATGTAAATATGATAAGAACACACAGTACACATCCAGATGAAGAAGATGATGGTCCATATAAATGGATTTCTCCTGGTGATACTAAAGTTATGGTAGAACATGGAGAACTTGTTATGGGTATACTTTGTAAAAAGACATTGGGTACATCTGCTGGATCTCTACTTCATATTTGTATGTTGGAATTAGGACATGAAGTTTGTGGAAGATTTTATGGGAACATTCAAACTGTAATTAATAATTGGTTACTGCTAGAAGGACATTCAATTGGTATTGGAGATACCATTGCTGATCCACAGACTTATCTAGAAATTCAGAAAGCCATAAAAAAGGCCAAAGAAGACGTGATAGAAGTCATTCAAAAAGCACACAATATGGAATTGGAACCTACACCTGGTAATACTTTAAGACAAACTTTTGAAAATCAAGTAAATAGAATTTTGAACGACGCTCGTGATAAGACTGGTGGTTCTGCTAAGAAATCATTAACAGAGTACAACAATCTCAAAGCTATGGTAGNATCAGGATCAAAAGGCTCTAACATTAATATCTCTCAGGTTATTGCTTGCGTCGGACAACAAAACGTNNNNNNNNNNNNNNNNNNNNNNNNNNNNNNNNNNNNNNNNNNNNNNNNNNNNNNNNNNNNNNNNNNNNNNNNNNNNNNNNNNNNNNNNNNNNNNNNNNNNNNNNNNNNNNNNNNNNNNNNNNNNNNNNNNNNNNNNNNNNNNNNNNNNNNNNNNNNNNNNNNNNNNNNNNTCTTTTACTGACACGTTCTTAACGTTGAAACCAANANNAACACCAGGAACAGCTTCTTGCAAAGCTTCGTGGTGCATTTCAACGGATTTAACTTCAGTGGTCAAACCAACTGGAGCAAACGTAACAACCATACCTGGCTTCAACACACCAGTCTCAACACGACCAACAGGTACTGTTCCAATACCACCAATTTTGTATACATCCTAAAATCAGATT-----TAACATCATTATTAC--ATG-TTAATTT----GAAATAAACA--TACCTTTTAAAAGATTAA-TTTTAATCAGACGTCTCTAACCATCAC-CGAATTATAAAATTCTCCGGTGGAAACCGCGAATGAGCGAA-TAAGTTTATCATCAT-----AAAAAATAATTAAAGA--TTAA----------CTATTGA-------ATTCTACCAAA----AACTTACTTGAAGAGGAAGACGGAGAGCCTTGTCCGTAGGTCTAGATGGTGGAAGAATAGCATCAAGTGCTTCAATAAGGCATTTTCCTTCAACTTTACCTTCTTTACGTTCTACAATCCATCCCTTGAACCAAGGCATTTTTGAAGAAATCTCTAACATGTTATCTCCATGCCAACCAGAAATTGGCACAAATGCTACTCCAGCAGGATTGTAACCAATTTTTTTAATGTAAGATGACACTTCCTTTTTAATTTCTTCAAATCTGACTTCAGAGTATGGTGGTTCAGTGGAGTCCATCTTGTTAACACCAACAATCAACTGTTTTACACCAAGAGTAAAAGCGAGCAGAGCATGCTCACGGGTTTGTCCATTCTTTGAAATACCAGCTTCAAACTCGCCAGTACCGGCAGCAACAATTAATACTGCACAGTCAGCTTGTGAGGTACCAGTAATCATGTTTTTGATGAAATCTCTATGCCCAGGAGCATCAATAATAGTAACATAGTACTTGGAAGTTTCAAATTTCCATAAAGCAATGTCAATGGTAATACCACGTTCACGTTCAGCTTTAAGCTTGTCCAATACCCACGCNNTCAACGTTAAGAACGTGTCAGTAAAAGAATTGCGCCGTGGTTATGTAACTGGTGACTCGAAGAATAATCCACCCAAAGGAGCTGCTGATTTCACTGCACAGGTATATG---TTTAAAATTAAATTAAGAATAGTACATTTTAACACAAATATGAGTAAATTATT--------------------------CGTTGAT-TGATACG-ATGATGA-GAACATAAAAACC-----TCATTCGCGGTTTCCACCGGAAGGTCCTTTAGGATTTGTTGACGGCTAAATGCGTCTGAA--TAC-----TATTTATT-ACATAT--ATTT-----------------------------------TAAATAAATTT-TGTGATTAT-----------TTAGTTTT-GAAAAGTT-------------ATTTTGTATTTTT-----AGGTCATTGTATTAAATCATCCTGGTCAAATCAGCAATGGATACACACCAGTGTTGGATTGCCACACTGCACACATCGCGTGTAAATTTGCTTATATCACAGAGAAATGTGACCGTCGTAACGGAAAGACCCCCGAAGAAAATCCAAAAGCTATAAAAGCTGGAGATGCTGCCATCGTTATACCTGGACCAAGCAAGCCTAAGGGNGGTGGAGCTTNCCAAGAANNNNNNNNNNNNNNNNNNNNNNNNNNNNNNNNNNNNNNNNNNNNNNNNNNNNNN   [4226]
Eufriesea_macroglossa_EU81         TATACCTTTTTTAATTGGAGGATTTGGAAATTGATTAATTCCTTTAATATTAAGTTCACCAGATATANCTTTTCCTCGAATAAATAATATTAGTTTTTGATTATTACCACCTTCATTATTATTATTATTAATTAGAAGAATTTTTAATTTTACATCAGGAACAGGTTGCACAGTTTATCCACCATTATCAAATTATATATTTCATTCTTCACCTTCAGTNGATTTTACAATTTTTTCATCCCATATATCAGGTATTTCATCACTTTTAGGTTCAATAAATTTAATAACTACTATTATATTAATAAAAAATTTTTGNTTAGATTTAGATAAAANACCTTTATTTCCTTGATCATTATTTATTACAATAATTTTATTATCATTATCTTTACCAGTTTTAGCTGGNGCTATTACTATATTATTATTTGATCGAAATTTTAATACNNNNNTTTTNGANCCAATAGGNGGAGGTGATCCAGTGTTATATCAACATTTATTTTGATTTTTTGNNNNNNNNNNNNNNNNNNNNNNNNNNNNNNNNNNATTTGGATTANTTTCNNNAATTATTATAAATGAAAGNGGTAAAAAAGAAATTTTTGGTAATTTNGGNNNNNNNNNNNNNNNNNNNNNNNNNNNNNNNNNNNNNNNNNNNNNNNNNNNNNNNNNNNNNNNNNNNNNNNNNNNNNNNNNNNNNNNNNNNNNNNNNNNNNNNNNNNNNNNNNNNNNNNNNNNNNNNNNNNNNNNNNNNNNNNNNNNNNNNNNNNNNNNNNNNNNNNNNNNNNNNNNNNNNNNNNNNNNNNNNNNNNNNNNNNNNNNNNNNNNNNNNNNNNNNNNNNNNNNNNNNNNNNNNNNNNNNNNNNNNNNNNNNNNNNNNNNNNNNNNNNNNNNNNNNNNNNNNNNNNNNNNNNNNNNNNNNNNNNNNNNNNNNNNNNNNNNNNNNNNNNNNNNNNNNNNNNNNNNNNNNNNNNNNNNNNNNNNNNNNNNNNNNNNNNNNNNNNNNNNNNNNNNNNNNNNNNNNNNNNNNNNNNNNNNNNNNNNNNNNNNNNNNNNNNNNNNNNNNNNNNNNNNNNNNNNNNNNNNNNNNNCAGCAAGTCTCTGCTGAAGAAGTATCTGACCAAGGAGGTCTTCGATCAACTGAAAACAAAGAAAACCTCCTTTGGCTCCAGCCTTCTTGATGTGATTCAGTCAGGCGTGGAGAACTTGGACTCTGGAGTCGGTATCTATGCTCCCGACGCTGAGTCTTACACAGTTTTTGCTGACCTCTTCGACCCAATCATCGAGGATTATCATAGTGGCTTCAAGAAAAGTGACAAGCATCCACCAAAGGACTTTGGAGACGTTGACTCCCTTGGCAACCTTGACCCAGCTGTTAGT-ATT----GAATT-----------------------------------------------------------------TTGCAAAT-------------------ATATTTATTTATTCCT------TTTAAAAATT-ATAATT---GTCTACAATA--GGAAACTTCATTCTCGTGCATTTTGCAAATATACATGTTCAAAGTATTAATTAACTCTTT--TTCTTTAGGGTGAATTCATCGTTTCCACGCGTGTGAGATGCGGCCGTTCCTTGGAAGGCTACCCATTTAACCCCTGTTTGACTGAAGCTCAGTACAAAGAGATGGAGGAAAAAGTCTCCAGCACTCTGTCTGGTTTAGAGGGTGAACTTAAGGGAACCTTCTATCCTCTGACTGGTATGAGCAAAGAAGTCCAACAGAAGTTGATCGACGATCACTTCCTGTTCAAAGAAGGTGATCGCTTCTTACAAGCTGCTAACGCTTGTCGTTTTTGGCCCACTGGCCGTGGTATCTACCACAACGATGCCAAATGGGGATGGTAAAATGCCGCAACCCTGTATATTGAAACCAAAACCTCTATGGACGGGTAAACAAATATTTTCCTTAATTATACCAGGCAATGTAAATATGATAAGAACACACAGTACACATCCAGATGAAGAAGATGATGGTCCATATAAATGGATTTCTCCTGGTGATACTAAAGTTATGGTAGAACATGGAGAACTTGTCATGGGTATACTTTGTAAAAAGACATTGGGTACGTCTGCTGGATCTCTACTTCATATTTGTATGTTGGAATTAGGACATGAAGTTTGTGGAAGATTTTATGGGAACATTCAAACTGTAATTAATAATTGGTTACTGCTAGAAGGACATTCAATTGGTATTGGAGATACCATTGCTGATCCACAGACTTATCTAGAAATTCAGAAAGCCATAAAAAAGGCCAAAGAAGACGTGATAGAAGTCATTCAAAAAGCACACAATATGGAATTGGAACCTACACCTGGTAATACTTTAAGACAAACTTTTGAAAATCAAGTAAATAGAATTTTGAACGACGCTCGTGATAAAACTGGTGGTTCTGCTAAGAAATCATTAACAGAGTACAACAATCTCAAAGCTATGGTAGTATCAGGATCAAAAGGCTCTAACATTAATATCTCTCAGGTTATTGCTTGCGTCGGACAACAAAACGTAGAAGGTAAACGTATTCCGTTTGGTTTCCGTAAAAGAACATTGCCACATTTTATTAAGGATGATTATGGTCCTGAATCCAGAGGATTCGTCGAGAACTCGTATCTTGCTGGTTTGACTCCATCTGAATTTTATTTTCNNNNNNNNNNNNNNNNNNNNNNNNNNNNNNNNNNNNNNNNNNNNNNNNNNNNNNNNNNNNNNNNNNNNNNNNNCACCAGGAACAGCTTCTTGCAAAGCTTCGTGGTGCATTTCAACGGATTTAACTTCAGTGGTCAAACCAGCTGGAGCAAACGTAACAACCATACCTGGCTTCAACACACCAGTCTCAACACGACCAACAGGTACTGTTCCAATACCACCAATTTTGTATACATCCTAAAATCAGATT-----TAACATCATTATTAC--ATG-TTAATTT----GGAATAGGCA--TAACTTTTAAAAGATTAA-TTTTAATCAGACGTCTCTAACCATCAC-CGAATTATAAAATTCTCCGGTGGAAACCGCGAATGAGCGAA-TAAGTTTATCATCAT-----AAAAAATAATTAAAGA--TTAA----------CTATTAA-------ATTCTACCAAA----AACTTACTTGAAGAGGAAGACGGAGAGCCTTGTCCGTAGGTCTAGATGGTGGAAGAATGGCATCAAGTGCTTCAATAAGGCATTTTCCTTCAACTTTACCTTCTTTACGTTCCACAGTCCATCCCTTGAACCAAGGCATTTTTGAAGAAATCTCTAACATGTTATCTCCATGCCAACCAGAAATTGGCACAAATGCTACTCCAGCAGGATTGTAACCAATCTTCTTAATGTAAGATGACACTTCTTTTTTAATTTCTTCAAATCGGACTTCAGAGTATGGTGGTTCAGTGGAGTCCATCTTGTTAACACCAACAATCAACTGTTTTACACCGAGAGTAAAAGCGAGCAGAGCATGCTCACGGGTTTGTCCATTCTTTGAAATACCAGCTTCAAACTCGCCAGTACCAGCAGCAACAATTAATACTGCACAGTCAGCTTGTGAGGTACCAGTAATCATGTTTTTGATGAATCCTCTATGCCCAGGAGCATCAATAATAGTAACATAGTACTTGGAAGTTTCAAATTTCCATAAAGCAATGTNNNNNNNNNNNNNNNNNNNNNNNNNNNNNNNNNNNNNNNNNNNNNNNNNNNNNNGTCACGTTAAGAACGTGTCAGTAAAAGAATTGCGTCGTGGTTATGTAACTGGTGACTCGAAGAATAATCCACCCAAAGGTGCTGCTGATTTCACTGCACAGGTATATG---TTTAAAATTAAATTAAGAATAGTACGTTTTAACACAAATATGAGTAAATTATT--------------------------CGTTGAT-TGATACG-ATGATGA-GAACATAAAAACC-----TCATTCGCGGTTTCCACCGGAAGATCCTTTAGGATTTATTGACGGCTAAATGCGTCTGAA--TAC-----TATTTATT-GCATAT--ATTT-----------------------------------TAAATGAATTT-TGTGATTAT-----------TTAGTTTT-GAAAAGTT-------------ATTTTGTATTTTT-----AGGTCATTGTATTGAATCATCCTGGTCAAATCAGCAATGGATACACACCAGTGTTGGATTGTCACACTGCACACATCGCGTGTAAATTTGCTTATATCAAAGAGAAGTGTGACCGTCGTAACGGAAAGACCACCGAAGAAAATCCAAAAGCTATAAAAGCTGGAGATGCTGCCATCGTTATACTTGTACCAAGCAAGCCTATGTGTGTTGAAGCTTTCCAAGAATTCCCGCCTCTAGGACGTTTTGCTGTTCGTGACATGCGNNNNNNNNNNNNNNNN   [4226]
Eufriesea_magretti_EU73            NNNNCCTTTTTTAATTGGGGGATTTGGGAATTGATTAATTCCTTTAATGTTAAGTTCACCGGATATATCTTTTCCTCGAATAAATAATATTAGTTTTTGATTATTACCCCCTTCATTGTTATTATTATTAATTAGAAGAATTTTTAATTTTACATCAGGAACAGGTTGAACAGTTTATCCTCCATTATCAAATTATATATTTCATTCTTCACCTTCAGTAGATTTTACAATTTTTTCATTACATATATCAGGTATTTCATCACTTTTAGGAGCAATAAATTTAATAACTACTATTATATTAATAAAAAATTTTTGTTTAGATTTAGATAAAATACCTTTATTTCCTTGATCAGTATTTATTACAATAATTTTATTATTATTATCTTTACCAGTTTTAGCTGGTGCTATTACTATATTATTATTTGATCGAAATTTTAATACTTCTTTTTTTGATCCAATAGGAGGAGGTGATCCTGTATTATATCAACATTTATTTTGATTTTTTGGTCATCCAGAAGTTTATATTTTAATTTTACCTGGATTTGGTTTAATTTCTCAAATTATTATAAATGAAAGTGGTAAAAAAGAAGTTTTTGGTAATTTAGGTATAATTTATGCAATATTGGGAATTGGATTTTTAGGTTTTATTGTTTGAGCTCATCATATATTTACTATTGGTTTAGATGTTGATACACGAGCTTATTTTACTTCTGCTACAATAATTATTGCTGTTCCAACAGGAATTAAAGTTTTTAGATGATTAGCAACTTATTATGGTTCAAAAATAGTTATAAATAATTCAATTATATGATCATTAGGTTTTATTTTATTATTTACAATTGGAGGATTAACTGGAATTATATTATCAAATTCTTCAATTGATATTATTTTACATGATACTTATTATGTTGTAGCTCATTTTCATTATGTATTATCAATAGGAGCTGTATTTTCAATTATTTCAAGTTTTATTCATTGATATCCTTTAATTACTGGTTTATTATTAAATAAAAAATGATTAAATTTTCAATTTTTAATAATATTTACTGGAGTTAATTTAACTTTTTTCCTCCAACNNNNNNCAGCAAGTCTCTGCTGAAGAAGTATCTGACCAAGGAGGTCTTCGATCAACTGAAAACAAAGAAAACCTCCTTTGGCTCCAGCCTTCTTGATGTGATTCAGTCAGGCGTGGAGAACTTGGACTCTGGAGTCGGTATCTATGCTCCCGACGCTGAGTCTTACACAGTTTTTGCTGACCTCTTCGACCCAATCATCGAGGATTATCATAGTGGCTTCAAGAAAAGTGACAAGCATCCACCAAAGGACTTTGGAGACGTTGACTCCCTTGGCAACCTTGACCCAGCTGTTAGT-ATT----GAATT-----------------------------------------------------------------TTGCAAAT-------------------ATATTTATTTATTCCT------TTTAAAAATT-ATAATT---GTCTACAATA--GGAAACTTCATTCTCGTGCATTTTGCAAATATACATGTTCAAAGTATTAATTAACTCTTT--TTCTTTAGGGTGAATTCATCGTTTCCACGCGTGTGAGATGCGGCCGTTCCTTGGAAGGCTACCCATTTAACCCCTGTTTGACTGAAGCTCAGTACAAAGAGATGGAGGAAAAAGTCTCCAGCACTCTGTCTGGTTTAGAGGGTGAACTTAAGGGAACCTTCTATCCTCTGACTGGTATGAGCAAAGAAGTCCAACAGAAGTTGATCGACGATCACTTCCTGTTCAAAGAAGGTGATCGCTTCTTACAAGCTGCTAACGCTTGTCGTTTTTGGCCCACTGGCCGTGGTATCTACCACAACGATGCCAAATTTGGATGGGAAAATGCCGCAACCCTGTATATTGAAACCAAAACCTCTATGGACGGGTAAACAAATATTTTCCTTAATTATACCAGGCAATGTAAATATGATAAGAACACACAGTACACATCCAGATGAAGAAGATGATGGTCCATATAAATGGATTTCTCCTGGTGATACTAAAGTTATGGTAGAACATGGAGAACTTGTCATGGGTATACTTTGTAAAAAGACATTGGGTACGTCTGCTGGATCTCTACTTCATATTTGTATGTTGGAATTAGGACATGAAGTTTGTGGAAGATTTTATGGGAACATTCAAACTGTAATTAATAATTGGTTACTGCTAGAAGGACATTCAATTGGTATTGGAGATACCATTGCTGATCCACAGACTTATCTAGAAATTCAGAAAGCCATAAAAAAGGCCAAAGAAGACGTGATAGAAGTCATTCAAAAAGCACACAATATGGAATTGGAACCTACACCTGGTAATACTTTAAGACAAACTTTTGAAAATCAAGTAAATAGAATTNTGAACGACGCTCGTGATAAAACTGGTGGTTCTGCTAAGAAATCATTAACAGAGTACAACAATCTCAAAGCTATGGTAGTATCTGGATCAAAAGGCTCTAACATTAATATCTCTCAGGTTATTGCTTGCGTCGGACAACAAAACGTAGAAGGTAAACGTATTCCGTTTGGTTTCCGTAAAAGAACATTGCCACATTTTATTAAGGATGATTATGGTCCTGAATCCAGAGGATTCGTCGAGAACTCGTATCTTGCTGGTTTGACTCCATCTGAATTTTATTTTCACGCTATGGGAGGTCGTGAAGGTNNNNNNNNNNTCTTTTACTGACACGTTCTTAACGTTGAAACCAACGTTATCACCAGGAACAGCTTCTTGCAAAGCTTCGTGGTGCATTTCAACGGATTTAACTTCAGTGGTCAAACCAGCTGGAGCAAACGTAACAACCATACCTGGCTTCAACACACCAGTCTCAACACGACCAACAGGTACTGTTCCAATACCACCAATTTTATATACATCCTAAAATCAGATT-----TAACATCATTATTAC--ATG-TTAATTT----GGAATAGGCA--TAACTTTTAAAAGATTAA-TTTTAATCAGACGTCTCTAACCATCAC-CGAATTATAAAATTCTCCGGTGGAAACCGCGAATGAGCAAA-TAAGTTTATCATCAT-----AAAAAATAATTAAAGA--TTAA----------CTATTAA-------ATTCTACCAAA----AACTTACTTGAAGAGGAAGACGGAGAGCCTTGTCCGTAGGTCTAGATGGTGGAAGAATGGCATCAAGTGCTTCAATAAGGCATTTTCCTTCAACTTTACCTTCTTTACGTTCCACAGTCCATCCCTTGAACCAAGGCATTTTTGAAGAAATTTCTAACATGTTATCTCCATGCCAACCAGAAATTGGCACAAATGCTACTCCAGCAGGATTGTAACCAATCTTCTTAATGTAAGATGACACTTCCTTTTTAATTTCTTCAAATCGGACTTCCGAGTATGGTGGTTCAGTGGAGTCCATCTTGTTAACACCAACAATCAACTGTTTTACACCGAGAGTAAAAGCGAGCAGAGCATGCTCACGGGTTTGTCCATTCTTTGAAATACCAGCTTCAAACTCGCCAGTACCAGCAGCAACAATTAATACTGCACAGTCAGCTTGTGAGGTACCAGTAATCATGTTTTTGATGAAATCTCTATGCCCAGGAGCATCAATAATAGTAACATAGTACTTGGAAGTTTCAAATTTCCATAAAGCAATGTCAATGGTAATACCACGTTCACGTTCAGCTTTAANNNNNNNNNNNNNNNNNNNGTTCAACGTTAAGAACGTGTCAGTAAAAGAATTGCGTCGTGGTTATGTAACTGGTGACTCGAAGAATAATCCACCCAAAGGTGCTGCTGATTTCACTGCACAGGTATATG---TTTAAAATTAAATTAAGAATAGTACGTTTTAACACAAATATGAGTAAATTATT--------------------------CGTTGAT-TGATACG-ATGATGA-GAACATAAAAACC-----TCATTCGCGGTTTCCACCGGAAGGTCCTTTAGGATTTATTGACGGCTAAATGCGTCTGAA--TAC-----TATTTATT-GCATAT--ATTT-----------------------------------TAAATGAATTT-TGTGATTAT-----------TTAGTTTT-GAAAAGTT-------------ATTTTGTATTTTT-----AGGTCATTGTATTGAATCATCCTGGTCAAATCAGCAATGGATACACACCAGTGTTGGATTGTCACACTGCACACATCGCGTGTAAATTTGCTTATATCAAAGAGAAGTGTGACCGTCGTAACGGAAAGACCACCGAAGAAAATCCAAAAGCTATAAAAGCTGGAGATGCTGCCATCGTTATACTTGTACCAAGCAAGCCTATGTGTGTTGAAGCTTTCCAAGAATTCCCGCCTCTAGGACGTTTTGCTGTTCGTGACATGCGNNNNNNNNNNNNNNNN   [4226]
Eufriesea_mariana_EU38             TATACCATTTTTAATTGGAGGATTTGGAAATTGATTAATTCCTTTAATATTAGGTTCACCAGATATATCTTTTCCTCGAATAAATAACATTAGATTTTGATTATTACCTCCTTCATTATTATTATTATTAATTAGAAGAATTTTTAATTTTACATCAGGAACAGGTTGAACAATTTATCCACCTTTATCAAATTATATATTTCATTCTTCACCTTCAGTTGATTTTACAATTTTTTCATTACATATATCAGGTATTTCATCTCTTTTAGGTTCAATAAATTTAATAACTACTATTATATTAATAAAAAATTTTTGTTTAGATTTAGATAAAATACCTTTATTTCCTTGATCAGTATTTATTACAATAATTTTATTATTATTATCTTTACCAGTTTTAGCAGGAGCTATTACTATATTATTATTTGATCGAAATTTTAATACTTCTTTTTTTGATCCAATAGGAGGTGGTGATCCTGTATTATATCAACATTTATTTTGATTTTTTGGTCATCCTGAAGTTTATATTTTAATTTTACCTGGATTTGGATTAATTTCACAAATTATTATAAATGAAAGTGGAAAAAAAGAAATTTTTGGTAATTTAGGAATAATTTATGCAATATTAGGAATTGGATTTTTAGGTTTTATTGTTTGAGCTCATCATATATTTACAATTGGTTTAGATGTTGATACACGAGCTTATTTTACTTCTGCTACAATAATTATTGCTGTACCTACAGGAATTAAAGTTTTTAGATGGTTAGCAACTTATTATGGTTCAAAAATAATAATAAATAATTCAATTATATGATCATTAGGGTTTATTTTATTATTTACAATTGGTGGATTAACTGGAATTATATTATCAAATTCATCAATTGATATTATTTTACATGATACTTATTATGTTGTTGCTCATTTTCATTATGTTTTATCTATAGGAGCTGTATTTTCAATTATTGCTAGATTTATTCATTGATATCCATTAATTACAGGTTTATTAATAAATAAGAAATGATTGAATTTTCAATTTTTTATAATATTTTTTGGAGTANNNNNNNNNNNNNNNNNNNNNNNNNNNNCAGCAAGTCTCTGCTGAAGAAGTATCTGACCAAGGAGGTCTTCGATCAACTGAAAACAAAGAAGACCTCTTTTGGCTCCAGCCTTCTTGATGTGATTCAGTCAGGCGTGGAGAATTTGGACTCTGGAGTCGGTATCTATGCTCCCGACGCTGAGTCTTACACAGTTTTTGCTGACCTCTTCGACCCAATCATCGAGGATTATCATGGTGGCTTCAAGAAAAGTGACAAGCATCCACCAAAGGACTTTGGAGACGTTGACTCCCTTGGCAACCTTGACCCAGCTGTTAGT-ATT----GAATT-----------------------------------------------------------------TTGCAAAT-------------------ATATTTATTTATTCCT------TTTAAAAATT-ATAATT---GTCTAGAATA--GGAAACTTCATTCTCGTGCATTTTGCAAATATACATGTTCAAAGTATTAATTAACTCTTT--TTCTTTAGGGTGAATTCNTCNTTTCCACGCGTGTGAGATGCGGCCGTTCCTTGGAAGGCTACCCATTTAACCCCTGTTTGACTGAAGCTCAGTACAAAGAGATGGAGGAAAAAGTCTCCAGCACTCTGTCTGGTTTAGAGGGTGAACTTAAGGGAACCTTCTATCCTCTGACTGGTATGAGCAAAGAAGTCCAACAGAAGTTGATCGACGATCACTTCCTATTCAAAGAAGGTGATCGCTTCTTACAAGCTGCTAACGCTTGTCGTTTTTGGCCCACTGGCCGTGGTATCTACCACAACGATGCCAAANNNNNNNNNNNNNNNNNNNNNNNNNNNNNNNNNNNNNNNNNNNNNNNNNNNNNNNNNNNNNNNNNNNNNNNNNNNNNNNNNNNNNNNNNNNNNNNNNNNNNNNNNNNNNNNNNNNNNNNNNNNNNNNNNNNNNNNNNNNNNNNNNNNNNNNNNNNNNNNNNNNNNNNNNNNNNNNNNNNNNNNNNNNNNNNNNNNNNNNNNNNNNNNNNNNNNNNNNNNNNNNNNNNNNNNNNNNNNNNNNNNNNNNNNNNNNNNNNNNNNNNNNNNNNNNNNNNNNNNNNNNNNNNNNNNNNNNNNNNNNNNNNNNNNNNNNNNNNNNNNNNNNNNNNNNNNNNNNNNNNNNNNNNNNNNNNNNNNNNNNNNNNNNNNNNNNNNNNNNNNNNNNNNNNNNNNNNNNNNNNNNNNNNNNNNNNNNNNNNNNNNNNNNNNNNNNNNNNNNNNNNNNNNNNNNNNNNNNNNNNNNNNNNNNNNNNNNNNNNNNNNNNNNNNNNNNNNNNNNNNNNNNNNNNNNNNNNNNNNNNNNNNNNNNNNNNNNNNNNNNNNNNNNNNNNNNNNNNNNNNNNNNNNNNNNNNNNNNNNNNNNNNNNNNNNNNNNNNNNNNNNNNNNNNNNNNNNNNNNNNNNNNNNNNNNNNNNNNNNNNNNNNNNNNNNNNNNNNNNNNNNNNNNNNNNNNNNNNNNNNNNNNNNNNNNNNNNNNNNNNNNNNNNNNNNNNNNNNNNNNNNNNNNNNNNNNNNNNNNNNNNNNNNNNNNNNNNNNNNNNNNNNNNNNNNNNNNNNNNNNNNNNNNNNNNNNNNNNNNNNNNNNNNNNNNNNNNNNNNNNNNNNNNNNNNNNNNNNNNNNNNNNNNNNNNNNNNNNNNNNNNNNNNNNNNNNNNNNNNNNNNNNNNNNNNNNNNNNNNNNNNNNNNNNNNNNNNNNNNNNNNNNNNNNNNNNNNNNNNNNNNNNNNNNNNNNNNNNNNNNNNNNNNNNNNNNNNNNNNNNNNNNNNNNNNNNNNNNNNNNNNNNNNNNNNNNNNNNNNNNNNNNNNNNNNNNNNNNNNNNNNNNNNNNNNNNNNNNNNNNNNNNNNNNNNNNNNNNNNNNNNNNNNNNNNNNNNNNNNNNNNNNNNNNNNNNNNNNNNNNNNNNNNNNNNNNNNNNNNNNNNNNNNNNNNNNNNNNNNNNNNNNNNNNNNNNNNNNNNNNNNNNNNNNNNNNNNNNNNNNNNNNNNNNNNNNNNNNNNNNNNNNNNNNNNNNNNNNNNNNNNNNNNNNNNNNNNNNNNNNNNNNNNNNNNNNNNNNNNNNNNNNNNNNNNNNNNNNNNNNNNNNNNNNNNNNNNNNNNNNNNNNNNNNNNNNNNNNNNNNNNNNNNNNNNNNNNNNNNNNNNNNNNNNNNNNNNNNNNNNNNNNNNNNNNNNNNNNNNNNNNNNNNNNNNNNNNNNNNNNNNNNNNNNNNNNNNNNNNNNNNNNNNNNNNNNNNNNNNNNNNNNNNNNNNNNNNNNNNNNNNNNNNNNNNNNNNNNNNNNNNNNNNNNNNNNNNNNNNNNNNNNNNNNNNNNNNNNNNNNNNNNNNNNNNNNNNNNNNNNNNNNNNNNNNNNNNNNNNNNNNNNNNNNNNNNNNNNNNNNNNNNNNNNNNNNNNNNNNNNNNNNNNNNNNNNNNNNNNNNNNNNNNNNNNNNNNNNNNNNNNNNNNNNNNNNNNNNNNNNNNNNNNNNNNNNNNNNNNNNNNNNNNNNNNNNNNNNNNNNNNNNNNNNNNNNNNNNNNNNNNNNNNNNNNNNNNNNNNNNNNNNNNNNNNNNNNNNNNNNNNNNNNNNNNNNNNNNNNNNNNNNNNNNNNNNNNNNNNNNNNNNNNNNNNNNNNNNNNNNNNNNNNNNNNNNNNNNNNNNNNNNNNNNNNNNNNNNNNNNNNNNNNNNNNNNNNNNNNNNNNNNNNNNNNNNNNNNNNNNNNNNNNNNNNNNNNNNNNNNNNNNNNNNNNNNNNNNNNNNNNNNNNNNNNNNNNNNNNNNNNNNNNNNNNNNNNNNNNNNNNNNNNNNNNNNNNNNNNNNNNNNNNNNNNNNNNNNNNNNNNNNNNNNNNNNNNNNNNNNNNNNNNNNNNNNNNNNNNNNNNNNNNNNNNNNNNNNNNNNNNNNNNNNNNNNNNNNNNNNNNNNNNNNNNNNNNNNNNNNNNNNNNNNNNNNNNNNNNNNNNNNNNNNNNNNNNNNNNNNNNNNNNNNNNNNNNNNNNNNNNNNNNNNNNNNNNNNNNNNNNNNNNNNNNNNNNNNNNNNNNNNNNNNNNNNNNNNNNNNNNNNNNNNNNNNNNNNNNNNNNNNNNNNNNNNNNNNNNNNNNNNNNNNNNNNNNNNNNNNNNNNNNNNNNNNNNNNNNNNNNNNNNNNNNNNNNNNNNNNNNNNNNNNNNNNNNNNNNNNNNNNNNNNNNNNNNNNNNNNNNNNNNNNNNNNNNNNNNNNNNNNNNNNNNNNNNNNNNNNNNNNNNNNNNNNNNNNNNNNNNNNNNNNNNNNNNNNNNNNNNNNNNNNNNNNNNNNNNNNNNNNNNNNNNNNNNNNNNNNNNNNNNNNNNNNNNNNNNNNNNNNNNNNNNNNNNNNNNNNNNNNNNNNNNNNNNNNNNNNNNNNNN   [4384]
Eufriesea_mariana_EU38a            TATACCANTTTTAATTGGAGGATTTGGNAATTGATTAATTCCTTTAATATTAGGTTCACCAGATATATCTTTTCCTCGAATAAATAATATTAGATTTTGATTATTACCTCCTTCATTATTATTATTATTAATTAGAAGAATTTTTAATTTTACATCAGGAACAGGTTGAACAATTTATCCTCCTTTATCAAATTATATNTTTCATTCTTCACCTTCAGTTGATTTTACAATTTTTTCATTACATATATCAGGTATTTCATCTCTTTTAGGTTCAATAAATTTAATAACTACTATTATATTAATAAAAAATTTTTGTTTAGATTTAGATAAAANACCTTTATTTCCTTGATCAGTATTTATTACAATAATTTTATTATTATTATCTTTACCAGTTTTAGCTGGAGCTATTACTATATTATTATTTGATCGAAATTTTAATACTTCTCTCTTTGATCCNATAGGAGGAGGTGATCCTGTATTATATCAACATTTATTTTGATTTTTTGGTCATCCAGAAGTATATATNTTAATTTTACCTGGATTTGGATTAATTTCACAAATTATTATAAATGAAAGTGGTAAAAAAGAAATTTTTGGTAATTTAGGGATAATTTATGCAATATTAGGAATTGGATTTTTAGGTTTTATTGTTTGAGCTCATCATATATTTACAATTGGATTAGATGTTGATACACGAGCTTATTTTACTTCTGCTACAATAATTATTGCTGTACCTACAGGAATTAAAGTTTTTAGATGATTAGCAACTTATTATGGTTCAAAAATAATAATAAATAATTCAATTATATGATCATTAGGATTTATTTTATTATTTACAATTGGTGGATTAACTGGAATTATATTATCAAATTCATCAATTGATATTATTTTACATGATACTTATTATGTTGTTGCTCATTTTCATNATGTTTTATCTATAGGAGCTGTATTTTCAATTATTGCTAGATTTATTCATTGATATCCATTAATTACAGGTTTATTAATAAATAAAAAATGATTGAATTTTCAATTTTTAATAATATTTTTTGGNGTAAATTTAACTTCTCTTCNCNAACTTTTTACAGCAAGTCTCTGCTGAAGAAGTATCTGACCAAGGAGGTCTTCGATCAACTGAAAACAAAGAAGACCTCTTTTGGCTCCAGCCTTCTTGATGTGATTCAGTCAGGCGTGGAGAATTTGGACTCTGGAGTCGGTATCTATGCTCCCGACGCTGAGTCTTACACAGTTTTTGCTGACCTCTTCGACCCAATCATCGAGGATTATCATGGTGGCTTCAAGAAAAGTGACAAGCATCCACCAAAGGACTTTGGAGACGTTGACTCCCTTGGCAACCTTGACCCAGCTGTTAGT-ATT----GAATT-----------------------------------------------------------------TTGCAAAT-------------------ATATTTATTTATTCCT------TTTAAAAATT-ATAATT---GTCTAGAATA--GGAAACTTCATTCTCGTGCATTTTGCAAATATACATGTTCAAAGTATTAATTAACTCTTT--TTCTTTAGGGTGAATTCATCGTTTCCACGCGTGTGAGATGCGGCCGTTCCTTGGAAGGCTACCCATTTAACCCCTGTTTGACTGAAGCTCAGTACAAAGAGATGGAGGAAAAAGTCTCCAGCACTCTGTCTGGTTTAGAGGGTGAACTTAAGGGAACCTTCTATCCTCTGACTGGTATGAGCAAAGAAGTCCAACAGAAGTTGATCGACGATCACTTCCTATTCAAAGAAGGTGATCGCTTCTTACAAGCTGCTAACGCTTGTCGTTTTTGGCCCACTGGCCGTGGTATCTACCACAACGATGCCAAANNNNNNNNNNNNNNNNNNNNNNNNNNNNNNNNNNNNNNNNNNNNNNNNNNNNNNNNNNNNNNNNNNNNNNNNNNNNNNNNNNNNNNNNNNNNNNNNNNNNNNNNNNNNNNNNNGTACACATCCAGATGAAGAAGAAGATGGTCCATATAAATGGATTTCTCCTGGGGATACAAAAGTTATGGTAGAACATGGAGAACTTGTTATGGGTATACTTTGTAAAAAGACATTGGGTACATCTGCTGGATCTCTACTTCATATTTGTATGTTGGAATTAGGACATGAAGTTTGTGGAAGATTTTATGGGAACATTCAAACTGTAATTAATAATTGGTTACTGCTAGAAGGACATTCAATTGGTATTGGAGATACCATTGCTGATCCACAGACTTATCTAGAAATTCAGAAAGCCATAAAAAAGGCCAAAGAAGACGTGATAGAAGTCATTCAAAAAGCACACAATATGGAATTGGAACCTACACCTGGTAATACTTTAAGACAAACTTTTGAAAATCAAGTAAATAGAATTTTGAACGACGCTCGTGATAAGACTGGTGGTTCTGCTAAGAAATCATTAACAGAGTACAACAATCTCAAAGCTATGGTAGTATCAGGATCAAAAGGCTCTAACATTAATATCTCTCAGGTTATTGCTTGCGTCGGACAACAAAACGTAGAAGGTAAACGTATTCCGTTTGGTTTCCGTAAAAGAACATTGCCACATTTTATTAAGGATGATTATGGTCCTGAATCCAGAGGATTCGTCGAGAACTCGTATCTTGCTGGTTTGACTCCATCTGAATTTTATTTTCACGCTATGGGAGGTCGTGAAGGTCTCATCGATANNNNNNNNNNNNNNGTTCTTAACGTTGAAACCAACGTTATCACCAGGAACAGCTTCTTGCAAAGCTTCGTGGTGCATTTCAACGGATTTAACTTCAGTGGTCAAACCAGCTGGAGCAAACGTAACAACCATACCTGGCTTCAACACACCAGTCTCAACACGACCAACAGGTACTGTTCCAATACCACCAATTTTGTATACATCCTAAAATCAGATT-----TAACATCATTATTAC--ATG-TTAATTT----GAAATAGACA--TAGCTTTTAAAAGATTAA-TTTTAATCAGACGTCTCTAACCATCAC-CGAATTATAAAATTCTCCGGTGGAAACCGCGAATGAGCGAA-TAAGTTTATCATCAT-----AAAAAATAATTAAAGA--TTAA----------CTATTGA-------ATTCTACCAAA----AACTTACTTGAAGAGGAAGACGGAGAGCCTTGTCCGTAGGTCTAGATGGTGGAAGAATGGCATCAAGTGCTTCAATAAGGCATTTTCCTTCAACTTTACCTTCTTTACGTTCCACAGTCCATCCCTTGAACCAAGGCATTTTTGAAGAAATCTCTAACATGTTATCTCCATGCCAACCAGAAATTGGCACAAATGCTACTCCAGCAGGATTGTAACCAATTTTCTTAATGTAAGATGACACTTCCTTTTTAATTTCTTCAAATCGGACTTCCGAGTATGGTGGTTCAGTAGAGTCCATCTTGTTAACACCAACAATCAACTGTTTTACACCAAGAGTAAAAGCGAGCAGAGCATGCTCACGGGTTTGTCCATTCTTTGAAATACCAGCTTCAAACTCGCCAGTACCAGCAGCAACAATTAATACTGCACAGTCAGCTTGTGAGGTACCAGTAATCATGTTTTTGATGAAATCTCTATGCCCAGGAGCATCAATANTAGTAACANNNNNNNNNNNNNNNNNNNNNNNNNNNNNNNNNNNNNNNNNNNNNNNNNNNNNNNNNNNNNNNNNNNNNNNNNNNNNNNNNNNNNNNNNNNNNNNNNNNNNNNNNNNNNCAGTTAAAGAATTGCGTCGTGGTTATGTAACTGGAGACTCGAAGAATAATCCACCCAAAGGTGCTGCTGATTTCACTGCACAGGTATATG---TTTAAAATTAAATTAAGAATAGTACGTTTTAACACAAATATGAGTAAATTATT--------------------------CGTTGAT-TGATACG-ATGATGA-GAACATAAAAACC-----TCATTCGCGGTTTCCACCGGAAGGTCCTTTAGGATTTGTTGACGGTTAAGTGCGTCTGAA--TAC-----TATTTATT-ACATAT--ATTT-----------------------------------TAAATGAATTT-TGTGATTAT-----------TTAGTTTT-GAAAAGTT-------------ATTTTGTATTTTT-----AGGTCATTGTATTGAATCATCCTGGTCAAATCAGCAATGGATACACACCAGTGTTGGATTGCCACACTGCACACATCGCGTGTAAATTTGCTTATATCAAAGAGAAGTGTGACCGTCGTAACGGAAAAACCACCGAAGAAAATCCAAAAGCTATAAAAGCTGGAGATGCTGCCATCGTTATACTTGTACCAAGCAAGCCTATGTGTGTTGAAGCTTTCCAAGAATTCCCGCCTNTAGGACGNNNNNNNNNNNNNNNNNNNNNNNNNNNNNNNNNNNNN   [4226]
Eufriesea_mexicana_EU95            TATACCATTTTTAATTGGTGGTTTTGGAAATTGATTAATTCCTTTAATATTAAGTGCTCCAGATATATCTTTTCCTCGAATAAATAATATCAGATTTTGATTATTACCTCCATCATTATTATTATTATTAACTAGAAGAATATTTAATTTTACATCAGGAACAGGTTGAACAATTTATCCACCTTTATCAAATTATATATTTCATTCTTCTCCTTCAGTTGATTTAACAATTTTTTCATTACATATATCTGGAATTTCATCTATTTTAGGATCAATAAATTTAATAACTACAATTATATTAATAAAAAATTTTTGTTTAAATTTAGATAAATTACCTTTATTTTCTTGATCTGTATTTATTACAATAATTTTATTATTATTATCTTTGCCAGTTTTAGCTGGAGCTATTACTATATTATTATTTGATCGAAATTTTAATACTTCTTTTTTTGATCCATTAGGTGGTGGAGATCCTATTTTATATCAACATTTATTTTGATTTTTTGGTCATCCAGAAGTTTATATTTTAATTTTACCTGGATTTGGATTAATTTCTCATATTATTATAAATGAAAGTGGTAAAAAAGAAGTTTTTGGTAATTTAGGAATAATTTATGCAATATTAGGAATTGGATTTTTAGGTTTTATTGTTTGAGCTCATCATATATTTACAATTGGTTTAGATGTTGATACACGAGCTTATTTTACTTCTGCTACAATAATTATTGCTGTACCAACAGGAATTAAAGTTTTTAGATGATTAGCAACTTATTATGGTTCAAAAATAAAAATTAATAATTCAATTATATGATCATTAGGATTTATTTTATTATTTACAATTGGAGGTTTAACAGGAATTATATTATCAAATTCATCAATTGATATTATTTTACATGATACTTATTATGTTGTTGCTCATTTTCATTATGTATTATCAATAGGAGCTGTATTTTCAATTATTTCTAGATTTATTCATTGATTTCCATTAATTACTGGTTTATTAATAAATAAAAAATGATTGAATTTTCAATTTTTAATAATATTTTTTGGTGTTAATTTAACTTTTTTTCCTCAACTTTTGNNNNNNNNNNTCTGCTGAAGAAGTATCTGACCAAGGAGGTCTTCGATCAACTGAAAACAAAGAAGACCTCTTTTGGCTCCAGCCTTCTTGATGTGATTCAGTCAGGCGTGGAGAATTTGGACTCTGGAGTCGGTATCTATGCTCCCGACGCTGAGTCTTACACAGTTTTTGCTGACCTCTTCGACCCAATCATCGAGGATTATCATGGTGGCTTCAAGAAAAGTGACAAGCATCCACCAAAGGACTTTGGAGACGTTGACTCCCTTGGCAACCTTGACCCAGCTGTTAGT-ATT----GAATT-----------------------------------------------------------------TTGCAAAT-------------------ATATTTATTTATTCCT------TTTAAAAATT-ATAATT---GTCTACAATA--GGAAACTTCATTCTCGTGCATTTTGCAAATATACATGTTCAAAGTATTAATTAACTCTTT--CCCTTTAGGGTGAATTCATCGTTTCCACGCGTGTGAGATGCGGCCGTTCCTTGGAAGGCTACCCATTTAACCCCTGTTTGACTGAAGCTCAGTACAAAGAGATGGAGGAAAAAGTCTCCAGCACTCTGTCTGGTTTAGAGGGTGAACTTAAGGGAACCTTCTATCCTCTGACTGGTATGAGCAAAGAAGTCCAACAGAAGTTGATCGACGATCACTTCCTGTTCAAAGAAGGTGATCGCTTCTTACAAGCTGCTAACGCTTGTCGTTTTTGGCCCACTGGCCGTGGTATCTACCACAACGATGCCAAATTGGGATGGTAAAATGCCGCAACCCTGTATATTGAAACCAAAACCTCTATGGACGGGTAAACAAATATTTTCCTTAATTATACCAGGCAATGTAAATATGATAAGAACACACAGTACACATCCAGATGAAGAAGATGATGGTCCATATAAATGGATTTCTCCTGGTGATACTAAAGTTATGGTAGAACATGGAGAACTTGTTATGGGTATACTTTGTAAAAAGACATTGGGTACATCTGCTGGATCTCTACTTCATATTTGTATGTTGGAATTAGGACATGAAGTTTGTGGAAGATTTTATGGGAACATTCAAACTGTAATTAATAATTGGTTGCTGTTAGAAGGACATTCAATTGGTATTGGAGATACCATTGCTGATCCACAGACTTATCTAGAAATTCAGAAAGCCATAAAAAAGGCCAAAGAAGACGTGATAGAAGTCATTCAAAAAGCACACAATATGGAATTGGAACCTACACCTGGTAATACTTTAAGACAAACTTTTGAAAATCAAGTAAATAGAATTTTGAACGACGCTCGTGATAAGACTGGTGGTTCTGCTAAAAAATCATTAACAGAGTACAACAATCTCAAAGCTATGGTAGTATCAGGATCAAAAGGCTCTAACATTAATATCTCTCAGGTTATTGCTTGCGTCGGACAACAAAACGTAGAAGGTAANCGTATTCCGTTTGGTTTCCGTAANNNNNNNNNNNNNNNNNNNNNNNNNNNNNNNNNNNNNNNNNNNNNNNNNNNNNNNNNNNNNNNNNNNNNNNNNNNNNNNNNNNNNNNNNNNNNNNNNNNNNNNNNNNNNNNNNNNNNNNNNNNNNNNNNNNNNNNNNTTCTTTACTGACACATTCTAAACGTTGAAACCAACGTTATCACCAGGAACAGCTTCTTGCAAAGCTTCGTGGTGCATTTCAACGGATTTAACTTCAGTGGTCAAACCAGCTGGAGCAAAGGTAACAACCATACCTGGCTTCAACACACCAGTCTCAACACGACCAACAGGTACCGTTCCAATACCACCAATTTTGTATACATCCTAAAATCAGATT-----TAACATCATTATTAC--ATG-TTAATTT----GAAATAGACA--TAGCTTTTAAAAGATTAA-TTTTAATCAGACGTCTCTAACCATCAC-CGAATTATAAAATTCTCCGGTGGAAACCGCGAATGAGCGAA-TAAGTTTATCATCAT-----AAAAAATAATTAAAGA--TTAA----------CTATTGA-------ATTCTACCAAA----AACTTACTTGAAGAGGAAGACGGAGAGCCTTGTCCGTAGGTCTAGATGGTGGAAGAATGGCATCAAGTGCTTCAATAAGGCATTTTCCTTCAACTTTACCTTCTTTACGTTCCACAGTCCATCCCTTGAACCAAGGCATTTTTGAAGAAATCTCTAACATGTTATCTCCATGCCAACCAGAAATTAGCACAAATGCTACTCCAGCGGGATTGTAACCAATTTTCTTAATGTAAGATGACACTTCCTTTTTAATTTCTTCAAATCGGACTTCAGAGTATGGTGGTTCAGTGGAGTCCATCTTGTTAACACCAACAATCAACTGTTTTACACCAAGAGTAAAAGCGAGCAGAGCATGCTCACGGGTTTGTCCATTCTTTGAAATACCAGCTTCAAACTCGCCAGTACCAGCAGCAACAATTAATACTGCACAGTCAGCTTGTGAGGTACCAGTAATCATGTTTTTGATGAAATCTCTATGCCCAGGAGCATCAATAATAGTAACATAGTACTNGGNNNTTTCAAATTTCCATAAAGCAATGTCAATGGTAATACCACGTNCACGTNCANNNNNNNNNNNNNNNNNNNNNNNNNNNNNNNNNNNNNNNNNNNNNNNNNNNNNNNNNNNNNNNNNNNNNNNNNNNNNNNNNNNNNNNNNNNNNNNNNNNNNNNNNNNNNNNNNNNNNNNNNNNNNNNNNNNNNNNNNNNNNNNNNNNNNNNNNNNNNNNNNNNNNNNNNNNNNNNNNNNNNNNNNNNNNNNNNNNNNNNNNNNNNNNNNNNNNNNNNNNNNNNNNNNNNNNNNNNNNNNNNNNNNNNNNNNNNNNNNNNNNNNNNNNNNNNNNNNNNNNNNNNNNNNNNNNNNNNNNNNNNNNNNNNNNNNNNNNNNNNNNNNNNNNNNNNNNNNNNNNNNNNNNNNNNNNNNNNNNNNNNNNNNNNNNNNNNNNNNNNNNNNNNNNNNNNNNNNNNNNNNNNNNNNNNNNNNNNNNNNNNNNNNNNNNNNNNNNNNNNNNNNNNNNNNNNNNNNNNNNNNNNNNNNNNNNNNNNNNNNNNNNNNNNNNNNNNNNNNNNNNNNNNNNNNNNNNNNNNNNNNNNNNNNNNNNNNNNNNNNNNNNNNNNNNNNNNNNNNNNNNNNNNNNNNNNNNNNNNNNNNNNNNNNNNNNNNNNNNNNNNNNNNNNNNNNNNNNNNNNNNNNNNNNNNNNNNNNNNNNNNNNNNNNNNNNNNNNNNNNNNNNNNNNNNNNNNNNNNNNNNNNNNNNNNNNNNNNNNNNNNNNNNNNNNNNNNNNNNNNNNNNNNNNNNNNNNNNNNNNNNNNN   [4339]
Eufriesea_micheneri_n_sp_EU103     TATACCTTTTTTAATTGGTGGATTTGGAAATTGATTAATTCCAATAATATTAAGTTCTCCNGATATATCNTTTCCTCGAATAAATAATATTAGATTTTGATTATTACCTCCATCATTATTATTATTATTAATTAGNAGAATTTTTAATTTTACATCAGGAACTGGTTGAACAATTTATCCTCCATTATCTAATTATATATTTCATTCTTCACCTTCAGTTGATTTTACAATTTTTTCATTACATATATCAGGAATTTCTTCACTTTTAGGTGCTATAAATTTAATAACTACTATTATATTAATAAAAAAATTTTGTTTAGATTTAGATAAAATACCTTTATTTCCTTGATCAGTATTTCTTACAATAATTTTATTATTATTATCTTTACCAGTATTAGCTGGTGCTATTACTATATTATTATTTGATCGAAATTTTAATACTTCTTTTTTTGATCCAATAGGNGGTGGTGATCAAATTTTATATCAACATATATTTTGATTTTTTGGTCATCCAGAAGTTTATATTTTAATTTTACCAGGATTTGGATTAATTTCTCAAATTATTATAAATGAAAGAGGAAAAAAAGAAGTTTTTGGTAATTTAGGTATAATTTATGCAATATTNGGAATTGGATTTTTAGGATTTATTGTATGAGCTCATCATATATTTACAATTGGTTTAGATGTTGATACACGAGCTTATTTTACTTCTGCAACAATAATTATTGCTGTACCAACAGGAATTAAAGTTTTTAGATGATTAGCAACTTATTATGGTTCAAAAATAAAAATAAATNGTTCAATTATATGATCATTAGGATTTATTTTATTATTTACAATTGGAGGATTAACTGGAATTATATTATCAAATTCATCAATTGATATTATTTTACATGATACTTATTATGTTGTAGCTCATTTTCATTATGTATTATCAATNGGAGCTGTATTTTCAATTATTTCTAGATTTATTCATTGATATCCATTAATTACNGGTTTATTATTAAATAAAAAATTATTAAATTTTCAATTTTTAATAATATTTATTGGTGTTAATTTAACTTTTTTTCCTCAACTTTTTTNAGCAAGTCTCTGCTGAAGAAGTATCTGACCAAGGAGGTCTTCGATCAACTGAAAACAAAGAAGACCTCCTTTGGCTCCAGCCTTCTTGATGTGATTCAGTCAGGCGTGGAGAACTTGGACTCTGGAGTCGGTATCTATGCTCCCGACGCTGAGTCTTACACAATTTTTGCTGACCTCTTCGACCCAATCATCGAGGATTATCATAGTGGCTTCAAGAAAAGTGACAAGCATCCACCAAAGGACTTTGGAGACGTTGACTCTCTTGGCAACCTTGATCCAGCTGTTAGT-ATT----GAATT-----------------------------------------------------------------TTGCAAAT-------------------ATATTTATTTATTCCT------TTTAAAAATT-ATAATT---GTCTACAATA--GGAAACTTCATTCTCGTGCATTTTGCAAATATACATGTTCAAAGTATTAATTAACTCTTT--TTCTCTAGGGTGAATTCATCGTTTCCACCCGTGTGAGATGCGGTCGTTCCTTGGAAGGCTACCCATTTAATCCCTGTTTGACTGAAGCTCAGTACAAAGAGATGGAGGAAAAAGTCTCCAGCACTCTGTCTGGTTTAGAGGGTGAACTTAAGGGAACCTTCTATCCTCTGACTGGTATGAGCAAAGAAGTCCAACAGAAGTTGATCGACGATCACTTCCTGTTCAAAGAGGGTGATCGCTTCTTACATGCTGCTAACGCTTGCCGTTTTTGGCCCACTGGCCGTGGTATCTCGCACAACGATGCCAAATTGGAAGGGAAAAATGCCGCAACCCTGTATATTGAAACCAAAACCTCTATGGACGGGTAAACAAATATTTTCCTTAATTATACCAGGCAATGTAAATATGATAAGAACACACAGTACACATCCAGATGAAGAAGATGATGGTCCATATAAATGGATTTCTCCTGGTGATACTAAAGTTATGGTAGAACATGGAGAACTTGTTATGGGTATACTTTGTAAAAAGACATTGGGTACATCTGCTGGATCTCTACTTCATATTTGTATGTTGGAATTAGGACATGAAGTTTGTGGAAGATTTTATGGGAACATTCAAACTGTAATTAATAATTGGTTGGTGCTAGAAGGACATTCAATTGGTATTGGAGATACCATTGCTGATCCACAGACTTATCTAGAAATTCAGAAAGCCANNNAAAAGGNNNAAGAGGACGTNATAGAAGTCATTCAAAAAGCACACAATATGGAATTGGAACCTACACCTGGTAATACTTTAAGACAAACTTTTGAAAATCAAGTAAATAGAATTTTGAACGACGCTCGTGATAAGACTGGTGGTTCTGCTAAGAAATCATTAACAGAGTACAACAATCTCAAAGCTATGGTAGTATCAGGATCAAAAGGCTCTAATATTAATATCTCTCAGGTTATTGCTTGCGTCGGACAACAAAACGTAGAAGGTAAACGTATTCCGTTTGGTTTCCGTAAAAGAACATTGCCACATTTTATTAAGGATGATTATGGTCCTGAATCCAGAGGATTCGTCGAGAACTCGTATCTNGCTGGTTTGACTCCATCTGAATTTTATTTTCACGCTATGGGAGGTCGTGAAGGTCTCATCGATNTCTTTTACTGACACGTTCTTAACGTTGAAACCAACGTTATCACCAGGAACAGCTTCTTGCAAAGCTTCGTGGTGCATTTCAACGGATTTAACTTCAGTGGTCAAACCAGCTGGAGCAAATGTAACAACCATACCTGGCTTCAACACACCAGTCTCAACACGACCAACAGGTACTGTTCCAATACCACCAATTTTGTATACATCCTAAAATCAGATT-----TAACATCATTATTAC--ATG-TAAATTT----GGAATAGACA--TAGCTTTTAAAAGATTAA-TTTTAATCAGACGTCTCTAACCATCAC-CGAATTGTAAAATTCTCCGGTGGAAACCGCGAATGAGCAAA-TAAGTGTATCATCAT-----AAAAAATAATTAAAGA--TTAA----------CTATTGA-------ATTCTACCAAA----AACTTACTTGAAGAGGAAGACGGAGAGCCTTGTCCGTAGGTCTAGATGGTGGAAGAATGGCATCAAGTGCTTCAATAAGGCATTTTCCTTCAACTTTACCTTCTTTACGTTCCACAGTCCATCCCTTGAACCAAGGCATTTTTGAAGAAATCTCTAACATGTTATCTCCATGCCAACCAGAAATTGGCACAAATGCTACTCCAGCAGGATTGTAACCAATCTTCTTAATGTAAGATGACACTTCCTTTTTAATTTCTTCAAATCGGCCTTCAAAGTATGGTGGTTCAGTGGAGTCCATCTTGTTAACACCAACAATCAATTGTTTTACACCAAGAGTAAAAGCGAGCAGAGCATGCTCACGGGTTTGTCCATTCTTTGAAATACCAGCTTCAAACTCGCCAGTACCAGCAGCAACAATTAATACTGCACAGTCAGCTTGTGAGGTACCAGTAATCATGTTTTTGATGAAATCTCTATGCCCAGGAGCATCAATAATAGTAACATAGTACTTGGAAATTTCAAATTTCCATAAAGCAATGTCAATGGTAATACCACGTTCACGTTCAGCTTTAAGCTTGTCCAATACCCACGCNNNNNNNNNNNNNNNNNNNNNNNNNNNNNNNNNNNNNNNNNNNNNNNNNNNNNNNNNNNNNNNNNNNNNNNNNNNNNNNNNNNNNNNNNNNNNNNNNNNNNNNNNNNNNNNNNNNNNNNNNNNNNNNNNNNNNNNNNNNNNNNNNNNNNNNNNNNNNNNNNNNNNNNNNNNNNNNNNNNNNNNNNNNNNNNNNNNNNNNNNNNNNNNNNNNNNNNNNNNNNNNNNNNNNNNNNNNNNNNNNNNNNNNNNNNNNNNNNNNNNNNNNNNNNNNNNNNNNNNNNNNNNNNNNNNNNNNNNNNNNNNNNNNNNNNNNNNNNNNNNNNNNNNNNNNNNNNNNNNNNNNNNNNNNNNNNNNNNNNNNNNNNNNNNNNNNNNNNNNNNNNNNNNNNNNNNNNNNNNNNNNNNNNNNNNNNNNNNNNNNNNNNNNNNNNNNNNNNNNNNNNNNNNNNNNNNNNNNNNNNNNNNNNNNNNNNNNNNNNNNNNNNNNNNNNNNNNNNNNNNNNNNNNNNNNNNNNNNNNNNNNNNNNNNNNNNNNNNNNNNNNNNNNNNNNNNNNNNNNNNNNNNNNNNNNNNNNNNNNNNNNNNNNNNNNNNNNNNNNNNNNNNNNNNNNNNNNNNNNNNNNNNNNNNNNNNNNNNNNNNNNNNNNNNNNNNNNNNNNNNNNNNNNNNNNNNNNNNNNNNNNNNNNNNNNNNNNNNNNNNNNNNNNNNNNNNNNNNN   [4339]
Eufriesea_mussitans_EU59           TATACCATTTTTAATTGGAGGTTTTGGAAATTGATTAATTCCTTTAATATTAAGTTCTCCAGATATATCTTTTCCTCGAATAAATAATATTAGATTTTGATTATTACCATCTTCTTTATTGTTATTATTAATTGGTAGAATTTTTAATTTAACAACAGGAACAGGTTGAACAATTTATCCACCATTATCAAATTATATATTTCATTCTTCTCCTTCAATTGATTTTACAATTTTTTCATTACATATATCAGGTATTTCATCACTTTTAGGTGCTTTAAATTTATTAACTACTATTATATTAATAAAAAATTTTTGTTTAGATTTAGATAAAATACCTTTATTTCCTTGATCAGTATTTATTACAATAATTTTATTATTATTATCTTTACCAGTTTTAGCTGGAGCTATTACTATATTATTATTTGATCGAAATTTAAATACTTCTTTTTTTGATCCAATAGGAGGTGGTGATCCTGTATTATATCAACATTTATTTTGATTTTTTGGTCATCCAGAAGTTTATATTTTAATTTTACCTGGATTTGGATTAATTTCACAAATTATTATAAATGAAAGTGGGAAAAAAGAAATTTTTGGTAATTTAGGAATAATCTATGCAATATTAGGAATTGGATTTTTAGGTTTTATTGTTTGAGCTCATCATATATTTACAATTGGATTAGATGTTGATACACGAGCATATTTTACTTCAGCTACAATAATTATTGCTGTTCCTACAGGAATTAAAGTTTTTAGATGATTAGCAACTTATTATGGTTCAAAAATAATAATAAATAATTCAATTATATGATCATTAGGATTTATTTTATTATTTACAATTGGTGGATTAACTGGAATTATATTATCAAATTCATCAATTGATATTATTTTACATGATACTTATTATGTTGTTGCTCATTTTCATTATGTATTATCTATAGGAGCAGTTTTTTCAATTATTGCTAGATTTATTCATTGATATCCTTTAATTACAGGTTTATTAATAAATAAAAAATGATTAAATTTTCAATTTTTAATGATATTTTTTGGTGTTAATATAACTTTTTTNNNNNNNNNNNNNNNNNNNNNNNTCTGCTGAAGAAGTATCTGACCAAGGAGGTTTTCGATCAACTGAAAACAAAGAAGACCTCTTTTGGCTCCAGCCTTCTTGATGTGATTCAGTCAGGCGTGGAGAATTTGGACTCTGGAGTCGGTATCTATGCTCCCGACGCTGAGTCTTACACAGTTTTTGCTGATCTCTTCGACCCAATCATCGAGGATTATCATGGTGGCTTCAAGAAAAGTGACAAGCATCCACCAAAGGACTTTGGAGACGTTGACTCCCTTGGCAACCTTGACCCAGCTGTTAGT-ATT----GAATT-----------------------------------------------------------------TTGCAAAT-------------------ATATTTATTTATTCCT------TTTAAAAATT-ATAATT---GTCTAGAATA--GGAAACTTCATTCTCGTGCATTTTGCAAATATACATGTTCAAAGTATTAATTAACTCTTT--TTCTTTAGGGTGAATTCATCGTTTCCACGCGTGTGAGATGCGGCCGTTCCTTGGAAGGCTACCCATTTAACCCCTGTTTGACTGAAGCTCAGTACAAAGAGATGGAGGAAAAAGTCTCCAGCACTCTGTCTGGTTTAGAGGGTGAACTTAAGGGAACCTTCTATCCTCTGACTGGTATGAGCAAAGAAGTCCAACAGAAGTTGATCGACGATCATTTCCTATTCAAAGAAGGTGATCGCTTCTTACAAGCTGCTAACGCTTGGCGTTTTTGGCCCACTGGNNNNNNNNNNNNNNNNNNNNNNNNNNNNTTGGGATGGCAAAATGCCGCAACCCTGTATATTGAAACCAAAACCTCTATGGACGGGTAAACAAATATTTTCCTCAATTATACCAGGCAATGTAAATATGATAAGAACACACAGTACACATCCAGATGAAGAAGATGATGGTCCATATAAATGGATTTCTCCTGGTGATACAAAAGTTATGGTAGAACATGGAGAACTTGTTATGGGTATACTTTGTAAAAAGACATTGGGTACATCTGCTGGATCTTTACTTCATATTTGTATGTTGGAATTAGGACATGAAGTTTGTGGAAGATTTTATGGGAACATTCAAACTGTAATTAATAATTGGTTACTGCTAGAAGGACATTCAATTGGTATTGGAGATACCATTGCTGATCCACAGACTTATCTAGAAATTCAGAAAGCCATAAAAAAGGCCAAAGAAGACGTGATAGAAGTCATTCAAAAAGCACACAATATGGAATTGGAACCTACACCTGGTAATACTTTAAGACAAACTTTTGAAAATCAAGTAAATAGAATTTTGAACGACGCTCGTGATAAGACTGGTGGTTCTGCTAAGAAATCATTAACAGAGTACAACAATCTCAAAGCTATGGTAGTATCAGGATCAAAAGGCTCTAACATTAATATCTCTCAGGTTATTGCTTGTGTCGGACAACAAAACGTAGAAGGTAAACGTATTCCGTTTGGTTTCCGTAAAAGAACNTTGCCACATTTTATTAAGGATGATTATGGTCCTGAANCCANAGGATTCGTCGAGAACTCGTATCTTNNNNNNNNNNNNNNNNNNNNNNNNNNNNNNNNNNNNNNNNNNNNNNNNNNNNNNNNNNNNNNNNTCTTTTACTGACACGTTCTTAACGTTGAAACCAACGTATTCACCAGGAACAGCTTCTTGCAAAGCTTCGTGGTGCATTTCAACGGATTTAACTTCAGTGGTCAAACCAGCTGGAGCAAACGTAACAACCATACCTGGCTTCAACACACCAGTCTCAACACGACCAACAGGTACTGTTCCAATACCACCAATTTTGTATACATCCTAAAATCAGATT-----TAACATCATTATTAC--ATG-TTAATTT----GAAATAGACA--TAGCTTTTAAAAGATTAA-TTTTAATCAGACGTCTCTAACCATCAC-CGAATTATAAAATTCTCCGGTGGAAACCGCGAATGAGCGAA-TAAGTTTATCATCAT-----AAAAAATAATTAAAGA--TTAA----------CTATTGA-------ATTCTACCAAA----AACTTACTTGAAGAGGAAGACGGAGAGCCTTGTCCGTAGGTCTAGATGGTGGAAGAATGGCATCAAGTGCTTCAATAAGGCATTTTCCTTCAACTTTACCTTCTTTACGTTCCACAGTCCATCCCTTGAACCAAGGCATTTTTGAAGAAATCTCTAACATGTTATCTCCATGCCAACCAGAAATTGGCACAAATGCTACTCCAGCAGGATTGTAACCAATTTTCTTAATATAAGATGACACTTCCTTTTTAATTTCTTCAAATCGGACTTCCGAGTATGGTGGTTCAGTAGAGTCCATCTTGTTAACACCAACAATCAACTGTTTTACACCAAGAGTAAAAGCGAGCAGAGCATGCTCACGGGTTTGTCCATTCTTTGAAATACCAGCTTCAAACTCGCCAGTACCAGCAGCAACAATTAATACTGCACAGTCAGCTTGTGAGGTACCAGTAATCATGTTTTTGATGAAATCTCTATGCCCAGGAGCATCAATAATAGTAACATAGTACTTGGAAGTTTCAAATTTCCATAAAGCAATGTCAATGGTAATACCACGTTCACGTTCAGCTTTAAGCTTGTCCAATACCCACGCNNNNNNNNNNNNNNNNNNNNNNNNNNNNNNNNNNNNNNNNNNNNNNNNNNNNNNNNNNNNNNNNNNNNNNNNNNNNNNNNNNNNNNNNNNNNNNNNNNNNNNNNNNNNNNNNNNNNNNNNNNNNNNNNNNNNNNNNNNNNNNNNNNNNNNNNNNNNNNNNNNNNNNNNNNNNNNNNNNNNNNNNNNNNNNNNNNNNNNNNNNNNNNNNNNNNNNNNNNNNNNNNNNNNNNNNNNNNNNNNNNNNNNNNNNNNNNNNNNNNNNNNNNNNNNNNNNNNNNNNNNNNNNNNNNNNNNNNNNNNNNNNNNNNNNNNNNNNNNNNNNNNNNNNNNNNNNNNNNNNNNNNNNNNNNNNNNNNNNNNNNNNNNNNNNNNNNNNNNNNNNNNNNNNNNNNNNNNNNNNNNNNNNNNNNNNNNNNNNNNNNNNNNNNNNNNNNNNNNNNNNNNNNNNNNNNNNNNNNNNNNNNNNNNNNNNNNNNNNNNNNNNNNNNNNNNNNNNNNNNNNNNNNNNNNNNNNNNNNNNNNNNNNNNNNNNNNNNNNNNNNNNNNNNNNNNNNNNNNNNNNNNNNNNNNNNNNNNNNNNNNNNNNNNNNNNNNNNNNNNNNNNNNNNNNNNNNNNNNNNNNNNNNNNNNNNNNNNNNNNNNNNNNNNNNNNNNNNNNNNNNNNNNNNNNNNNNNNNNNNNNNNNNNNNNNNNNNNNNNNNNNNNNNNNNNNNNNNNN   [4339]
Eufriesea_ornata_EU35              TATACCATTTTTAATTGGTGGTTTTGGTAATTGATTGATTCCTTTAATATTAAGTTCACCTGATATGTCATTTCCACGAATAAATAATATTAGATTTTGATTATTACCTCCTTCTTTAATATTATTAATAATTAGAAGAATTTTTAATTTTACATCAGGTACAGGTTGAACAATTTATCCTCCATTATCAAATTATATATTTCATTCTTCACCTTCAGTTGATTTTACAATTTTTTCATTACATATCTCAGGTATTTCATCTTTATTAGGTTCAATAAATTTAATAACTACTATTATATTAATAAAAAATTTTTGTTTAGATTTAGATAAAATACCTTTATTTCCTTGATCAGTATTTATTACTATAATTTTATTATTATTATCTTTACCAGTTTTAGCTGGAGCTATTACTATATTATTGTTTGATCGAAATTTTAATACTTCTTTTTTTGACCCAATAGGAGGTGGTGATCCTGTATTATATCAACATTTATTTTGATTTTTTGGTCATCCTGAAGTATATATTTTAATTTTACCTGGATTTGGATTAATTTCTCAAATTATTATAAATGAAAGTGGAAAAAAAGAAGTTTTTGGTAATTTAGGTATAATTTATGCAATATTAGGAATTGGATTTTTAGGATTTATTGTTTGAGCTCATCATATATTTACAATTGGATTAGATGTTGATACACGAGCTTATTTTACTTCTGCTACAATAATTATTGCTGTTCCAACAGGAATTAAAGTTTTTAGATGATTAGCAACTTATTATGGTTCAAAAATATTNATTAATAATTCTATTATATGATCATTAGGATTTATTTTATTATTTACAATTGGTGGATTAACTGGGATTATATTATCAAATTCATCAATTGATATTATTTTACATGATACTTATTATGTTGTTGCTCATTTTCATTATGTATTATCAATAGGAGCTGTATTTTCAATTATTGCTAGATTAATTCATTGATATCCTTTAATTACTGGTTTGTTAATAAATAAAAAATGATTAAATTTTCAATTTATAATAATATTTTTTGGTGNTAATTTAACTTTTTTTCCTCAACTTTTTACAGCAAGTCTCTGCTGAAGAAGTATCTGACCAAGGAGGTCTTCGATCAACTGAAAACAAAGAAGACCTCTTTTGGCTCCAGCCTTCTTGATGTGATTCAGTCAGGCGTGGAGAATTTGGACTCTGGAGTCGGTATCTATGCTCCCGACGCTGAGTCTTACACAGTTTTTGCTGACCTTTTCGACCCAATCATCGAGGATTATCATGGTGGCTTCAAGAAAAGTGACAAGCATCCACCAAAGGACTTTGGAGACGTTGACTCCCTTGGCAACCTTGACCCAGCTGTTAGT-ATT----GAATT-----------------------------------------------------------------TTGCAAAT-------------------ATATTTATTTATTTCT------TTTAAAAATT-ATAATT---GTCTACAATA--GGAAACTTCATTCTTGTGCATTTTGCAAATATACATGTTCAAAGTATTAATTAACTCTTT--TTCTTTAGGGTGAATTCATCGTTTCCACGCGTGTGAGATGCGGCCGTTCCTTGGAAGGCTACCCATTTAACCCCTGTTTGACTGAAGCTCAGTACAAAGAGATGGAGGAAAAAGTCTCCAGCACTCTGTCTGGTTTAGAGGGTGAACTTAAGGGAACCTTCTATCCTCTGACTGGTATGAGCAAAGAAGTCCAACAGAAGTTGATCGACGATCACTTCCTGTTCAAAGAAGGTGATCGCTTCTTACAAGCTGCTAACGCTTGTCGTTTTTGGCCCACTGGCCGTGGTATCTACCACAACGATGCCAAANNNNNNNNNNNNNNNNNNNNNNNNNNNNNNNNNNNNNNNNNNNNNNNNNNNNNNNNNNNNNNNNNNNNNNNNNNNNNNNNNNNNNNNNNNNNNNNNNNNNNNNNNNNNNNNNNNNNNNNNNNNNNNNNNNNNNNNNNNNNNNNNNNNNNNNNNNNNNNNNNNNNNNNNNNNNNNNNNNNNNNNNNNNNNNNNNNNNNNNNNNNNNNNNNNNNNNNNNNNNNNNNNNNNNNNNNNNNNNNNNNNNNNNNNNNNNNNNNNNNNNNNNNNNNNNNNNNNNNNNNNNNNNNNNNNNNNNNNNNNNNNNNNNNNNNNNNNNNNNNNNNNNNNNNNNNNNNNNNNNNNNNNNNNNNNNNNNNNNNNNNNNNNNNNNNNNNNNNNNNNNNNNNNNNNNNNNNNNNNNNNNNNNNNNNNNNNNNNNNNNNNNNNNNNNNNNNNNNNNNNNNNNNNNNNNNNNNNNNNNNNNNNNNNNNNNNNNNNNNNNNNNNNNNNNNNNNNNNNNNNNNNNNNNNNNNNNNNNNNNNNNNNNNNNNNNNNNNNNNNNNNNNNNNNNNNNNNNNNNNNNNNNNNNNNNNNNNNNNNNNNNNNNNNNNNNNNNNNNNNNNNNNNNNNNNNNNNNNNNNNNNNNNNNNNNNNNNNNNNNNNNNNNNNNNNNNNNNNNNNNNNNNNNNNNNNNNNNNNNNNNNNNNNNNNNNNNNNNNNNNNNNNNNNNNNNNNNNNNNNNNNNNNNNNNNNNNNNNNNNNNNNNNNNNNNNNNNNNNNNNNNNNNNNNNNNNNNNNNNNNNNNNNNNNNNNNNNNNNNNNNNNNNNNNNNNNNNNNNNNNNNNNNNNNNNNNNNNNNNNNNTCTTTTACTGACACGTTCTTAACGTTGAAACCAACATTATCACCAGGAACAGCTTCTTGCAAAGCTTCGTGGTGCATTTCAACGGATTTAACTTCAGTGGTCAAACCAGCTGGAGCAAACGTAACAACCATACCTGGCTTCAACACACCAGTCTCAACACGGCCAACAGGTACTGTTCCAATACCACCAATTTTGTATACATCCTAAAATCAGATT-----TAACATCATTATTAC--ATG-TTAATTT----GAAATAGACA--TACCTTTTAAAAGATTAA-TTTTAATCAGACGTCTCTAACCATCAC-CGAATTATAAAATTCTCCGGTGGAAACCGCGAATGAGCGAA-TAAGTTTATCATCAT-----AAAAAATAATTAAAGA--TTAA----------CTATTGA-------ATTCTACCAAA----AACTTACTTGAAGAGGAAGACGGAGAGCCTTGTCCGTAGGTCTAGATGGTGGGAGAATGGCATCAAGTGCTTCAATAAGGCATTTTCCTTCAACTTTACCTTCTTTACGTTCCACAGTCCATCCCTTGAACCAAGGCATTTTTGAAGAAATCTCTAACATGTTATCTCCATGCCAACCAGAAATTGGCACAAATGCTACTCCAGCAGGATTGTAACCAATTTTCTTAATGTAAGATGACACTTCCTTTTTAATTTCTTCAAATCGGACTTCAGAGTATGGTGGTTCAGTGGAGTCCATCTTGTTAACACCAACAATCAACTGTTTTACACCAAGAGTAAAAGCGAGCAGAGCATGCTCACGGGTTTGTCCATTCTTTGAAATACCAGCTTCAAACTCGCCAGTACCAGCAGCAACAATTAATACTGCACAGTCAGCTTGTGAGGTACCAGTAATCATGTTTTTGATGAAATCTCTATGCCCAGGAGCATCAATAATAGTAACATAATACTTGGAAGTTTCAAATTTCCATAAAGCAATGTCAATGGTANNNNNNNNNNNNNNNNNNNNNNNNNNNNNNNNNNNNNNNNNNNNNNNNNNNNNNNNNNNNNNNNNNNNNNNNNNNNNNNNNNNNNNNNNNNNNNNNNNTGACTCGAAGAATAATCCACCCAAAGGAGCTGCTGATTTCACTGCGCAGGTATATG---TTTAAAATTAAATTAAGAATAGTACATTTTAACACAAATATGAGTAAATTATT--------------------------CGTTGAT-TGATACG-ATGATGA-GAACATAAAAACC-----TCATTCGCGGTTTCCACCGGAAGGTCCTTTAGGATTTGTTGACGGTTAAATGCGTCTGAA--TAC-----TATTTATT-ACATAT--ATTT-----------------------------------TAAGTAAATTT-TGTGATTTT-----------TTAGTTTT-GAGAAGTT-------------ATTTTGTATTTTT-----AGGTCATTGTATTGAATCATCCCGGTCAAATCAGCAATGGATACACACCAGTGTTGGATTGCCACACTGCACACATCGCGTGTAAATTTGCTTATATCAAAGAGAAGTGTGACCGTCGTAACGGAAAGACCACCGAAGAAAATNNNNNNNNNNNNNNNNNNNNNNNNNNNNNNNNNNNNNNNNNNNNNNNNNNNNNNNNNNNNNNNNNNNNNNNNNNNNNNNNNNNNNNNNNNNNNNNNNNNNNNNNNNNNNNNNNNNNNNNNNNNNNNNNNNNNNNN   [4226]
Eufriesea_pallida_EU96             TATACCATTTTTAATTGGTGGATTTGGNAGNTGATTAATTCCTTTAATATTAGGTGCTCCAGATATATCTTTTCCTCGAATAAATAATATTAGATTTTGATTATTACCACCTTCATTATTATTATTATTAACTAGAAGAATTTTTAATTTTACATCAGGNACAGGTTGAACAATTTATCCTCCATTATCAAATTATATATTTCATTCTTCCCCTTCGGTTGATTTAACAATTTTTTCATTACANATATCAGGTATTTCATCTCTTTTAGGAGCAATAAATTTAATAACTACTATTATATTAATAAAAAATTTTTGTTTAGATTTAGATAAAATACCTTTATTTCCTTGATCAGTATTTATTACAATAATTTTATTATTATTATCTTTACCAGTTTTAGCTGGNGCTATTACTATATTATTGTTTGATCGAAATTTAAATACTTCTTTTTTTGANCCAATAGGAGGGGGAGATCCTGTTTTATATCAACACTTATTTTGATTTTTTGGTCATCCAGAAGTATATATTTTAATTTTACCTGGATTTGGATTAATTTCTCAAATTATTATAAATGAAAGTGGTAAAATAGAAGTTTTTGGTAATTTAGGNATAATTTATGCAATATTAGGAATTGGATTTTTAGGTTTTATTGTTTGAGCTCATCATATATTTACAATTGGATTAGATGTTGATACACGAGCTTATTTTACTTCTGCTACAATAATTATTGCTGTACCAACAGGAATTAAAGTTTTTAGATGATTAGCTACTTATTATGGTTCAAAAATAATAATAAATAATTCTATTATATGATCATTAGGATTTATTTTATTATTTACAATTGGAGGTTTAACTGGAATTATATTATCAAATTCATCAATTGATATTATTTTACATGATACTTATTATGTTGTTGCTCATTTTCATTATGTATTATCAATAGGAGCTGTATTTTCNATTATTTCTAGATTTATTCATTGATATCCATTAATTACTGGTTTATTATTAAATAAAAANTGATTAAATTTTCAATTTTTAATAATATTTTTTGGTGTTAATTTAACTTTTTTCCCTCAACTTTTTANNNNNNNAGTCTGCTGAAGAAGTATCTGACCAAGGAGGTCTTCGATCAACTGAAAACAAAGAAGACCTCTTTTGGCTCCAGCCTTCTTGATGTGATTCAGTCAGGCGTGGAGAATTTGGACTCTGGAGTCGGTATCTATGCTCCCGACGCTGAGTCTTACACAGTTTTTGCTGACCTCTTCGACCCAATCATCGAGGATTATCATAGTGGCTTCAAGAAAAGTGACAAGCATCCACCAAAGGACTTTGGAGACGTTGACTCCCTTGGCAACCTTGACCCAGCTGTTAGT-ATT----GAATT-----------------------------------------------------------------TTGCAAAT-------------------ATATTTATTTATTCCT------TTTAAAAATT-ATAATT---GTCTACAATA--GGAAACTTCATTCTCGTGCATTTTGCAAATATACATGTTCAAAGTATTAATTAACTCTTT--CCCTTTAGGGTGAATTCATCGTTTCCACGCGTGTGAGATGCGGCCGTTCCTTGGAAGGCTACCCATTTAACCCCTGTTTGACTGAAGCTCAGTACAAAGAGATGGAGGAAAAAGTCTCCAGCACTCTGTCTGGTTTAGAGGGTGAACTTAAGGGAACCTTCTATCCTCTGACTGGTATGAGCAAAGAAGTCCAACAGAAGTTGATCGACGATCACTTCCTGTTCAAAGAAGGTGATCGCTTCTTACAAGCTGCTAACGCTTGTCGTTTTTGGCCCACTGGCCGTGGTATCTACCACAACGATGCCAAANNNNNNNNNNNNNNNNNNNNNNNNNNNNNNNNNNNNNNNNNNNNNNNNNNNNNNNNNNNNNNNNNNNNNNNNNNNNNNNNNNNNNNNNNNNNNNNNNNNNNNNNNNNNNNNNNNNNNNNNNNNNNNNNNNNNNNNNNNNNNNNNNNNNNNNNNNNNNNNNNNNNNNNNNNNNNNNNNNNNNNNNNNNNNNNNNNNNNNNNNNNNNNNNNNNNNNNNNNNNNNNNNNNNNNNNNNNNNNNNNNNNNNNNNNNNNNNNNNNNNNNNNNNNNNNNNNNNNNNNNNNNNNNNNNNNNNNNNNNNNNNNNNNNNNNNNNNNNNNNNNNNNNNNNNNNNNNNNNNNNNNNNNNNNNNNNNNNNNNNNNNNNNNNNNNNNNNNNNNNNNNNNNNNNNNNNNNNNNNNNNNNNNNNNNNNNNNNNNNNNNNNNNNNNNNNNNNNNNNNNNNNNNNNNNNNNNNNNNNNNNNNNNNNNNNNNNNNNNNNNNNNNNNNNNNNNNNNNNNNNNNNNNNNNNNNNNNNNNNNNNNNNNNNNNNNNNNNNNNNNNNNNNNNNNNNNNNNNNNNNNNNNNNNNNNNNNNNNNNNNNNNNNNNNNNNNNNNNNNNNNNNNNNNNNNNNNNNNNNNNNNNNNNNNNNNNNNNNNNNNNNNNNNNNNNNNNNNNNNNNNNNNNNNNNNNNNNNNNNNNNNNNNNNNNNNNNNNNNNNNNNNNNNNNNNNNNNNNNNNNNNNNNNNNNNNNNNNNNNNNNNNNNNNNNNNNNNNNNNNNNNNNNNNNNNNNNNNNNNNNNNNNNNNNNNNNNNNNNNNNNNNNNNNNNNNNNNNNNNNNNNNNNNNNNNNNNNNNNNNNNNNNNNNNNNNNNNNNNNNNNNNNNNNNNNNNNNNNNNNNNNNNNNNNNNNNNNNNNNNNNNNNNNNNNNNNNNNNNNNNNNNNNNNNNTAACTTCAGTGGTCAAACCAGCTGGAGCAAAGGTAACAACCATACCTGGCTTCAACACACCAGTCTCAACACGACCAACAGGTACCGTTCCAATACCACCAATTTTGTATACATCCTAAAATCAGATT-----TAACATCATTATTAC--ATG-TTAATTT----GAAATAGACA--TAGCTTTTAAAAGATTAA-TTTTAATCAGACGTCTCTAACCATCAC-CGAATTATAAAATTCTCCGGTGGAAACCGCGAATGAGCGAA-TAAGTTTATCATCAT-----AAAAAATAATTAAAGA--TTAA----------CTATTGA-------ATTCTACCAAA----AACTTACTTGAAGAGGAAGACGGAGAGCCTTGTCCGTAGGTCTAGATGGTGGAAGAATGGCATCAAGTGCTTCAATAAGGCATTTTCCTTCAACTTTACCTTCTTTACGTTCCACAGTCCATCCCTTGAACCAAGGCATTTTTGAAGAAATCTCTAACATGTTATCTCCATGCCAACCAGAAATTGGCACAAATGCTACTCCAGCAGGATTGTAACCAATTTTCTTAATGTAAGATGACACTTCCTTTTTAATTTCTTCAAATCGGACTTCAGAGTATGGTGGTTCAGTGGAGTCCATCTTGTTAACACCAACAATCAACTGTTTTACACCAAGAGTAAAAGCGAGCAGAGCATGCTCACGGGTTTGTCCATTCTTTGAAATACCAGCTTCAAACTCGCCAGTACCAGCAGCAACAATTAATACTGCACAGTCAGCTTGTGAGGTACCAGTAATCATGTTTTTGATGAAATCTCTATGCCCGGGAGCATCAATAATAGTAACATAGTACTTGGAAGTTTCAAATTTCCATAAAGCAATGTCAATGGTAATACCACGTTCACGTTCAGCTTTAAGCTTGTCCAATACCCCNNNNNNNNNNACGTAGAACGTGTCAGTAAAAGAATTGCGTCGTGGTTATGTAACTGGTGACTCGAAGAATAATCCACCCAAAGGTGCTGCTGATTTCACTGCACAGGTATATG---TTTAAAATTAAATTAAGAATAGTACGTTTTAACACAAATATGAGTAAATTATT--------------------------CGTTGAT-TGATACG-ATGATGA-GAACATAAAAACC-----TCATTCGCGGTTTCCACCGGAAGGTCCTTCAGGATTTGCTGACGGTTAAATGCGTCTGAA--TAC-----TATTTATT-ACATAT--ATTT-----------------------------------TAAATGAATTT-TGTGATTAT-----------TTAGTTTT-GAAAAGTT-------------ATTTTGTATTTTT-----AGGTCATTGTATTGAATCATCCTGGTCAAATCAGCAATGGATACACACCAGTGTTGGATTGCCACACTGCACACATCGCGTGTAAATTTGCTTATATCAAAGAGAAGTGTGACCGTCGTAACGGAAAGACCACCGAAGAAAATCCAAAAGCTATAAAAGCTGGAGATGCTGCTATCGTTATACTTGTACCAAGCAAGCCTATGTGTGTTGAAGCTTTCCAAGAATTCCCGCCTCTAGGACGTTTTGCTGTTCGTGACATGCNNNNNNNNNNNNNNNNN   [4226]
Eufriesea_pulchra_EU23c            TATACCATTTTTAATTGGTGGATTTGGAAATTGATTAATTCCTTTAATATTAGGTTCACCAGATATATCTTTTCCTCGAATAAATAATATTAGATTTTGATTATTACCTCCTTCATTATTATTATTATTAATTAGAAGAATTTTTAATTTAACAGTAGGAACAGGTTGAACAGTTTATCCTCCATTATCAAATTATATATTTCATTCTTCTCCTTCTGTAGATTTTACAATTTTTTCATTACATATATCAGGTATTTCTTCTCTTTTAGGAGCAATAAATTTAATAACTACTATTATATTAATAAAAAATTTTTGTTTAGANTTAGATAAATTACCTTTATTTCCTTGATCAGTATTTATTACAATGATTTTATTATTATTATCTTTACCAGTTTTAGCTGGAGCAATTACTATATTATTATTTGATCGAAATTTTAATACTTCTTTTTTTGATCCAATAGGAGGAGGAGATCCTGTATTATATCAACATTTATTTTGATTTTTTGGTCATCCNGAAGTTTATATTTTAATTTTACCTGGATTTGGATTAATTTCTCAAATTATTATAAATGAAAGTGGTAAAAAAGAAGTTTTTGGTAATTTAGGTATAATTTATGCAATATTAGGAATTGGTTTTTTAGGATTTATTGTTTGAGCTCATCATATATTTACAATTGGATTAGATGTAGATACACGAGCTTATTTTACTTCTGCTACTATAATTATTGCTGTTCCAACAGGAATTAAAGTTTTTAGATGATTAGCAACTTATTATGGTTCAAAATTAATTATAAATAATTCAATTATATGATCTTTAGGATTTATTTTATTATTTACAATTGGAGGATTAACTGGAATTATATTATCAAATTCATCTATTGATATTATTTTACATGATACTTATTATGTTGTTGCTCATTTTCATTATGTTTTATCAATAGGAGCTGTATTTTCAATTATTGCAAGATTTATTCATTGATATCCATTAATTACTGGTTTATTAATAAATAAAAAATGATTAAATTTTCAATTTTTAATTATATTTATTGGTGTTAATTTAACTTTTTTTCTCCAACTTNNNNCAGCAAGTCTCTGCTGAAGAAGTATCTGACTAAGGAGGTCTTTGATCAACTGAAAACAAAGAAGACCTCTTTTGGCTCCAGCCTTCTTGATGTGATTCAGTCAGGCGTAGAGAATTTGGACTCTGGAGTCGGTATCTATGCTCCCGACGCTGAATCTTACACAGTTTTTGCTGACCTCTTCGACCCAATCATCGAGGATTATCATGGTGGCTTCAAGAAAAGCGACAAGCATCCACCAAAGGACTTTGGAGACGTTGACTCCCTTGGCAACCTTGACCCAGCTGTTAGT-ATT----GAATT-----------------------------------------------------------------TTGCAAAT-------------------ATATTTATTTATTCCT------TTTAAAAATT-ATAATT---GTCTACAATA--GGAAACTTCATTCTCGTGCATTTTGCAAATATACATGTTCAAAGTATTAATTAACTCTTT--TTCTTTAGGGTGAATTCATCGTTTCCACGCGTGTGAGATGCGGCCGTTCCTTGGAAGGCTACCCATTTAACCCCTGTTTGACTGAAGCTCAGTACAAAGAGATGGAGGAAAAAGTCTCCAGCACTCTGTCTGGTTTAGAGGGTGAACTTAAGGGAACCTTCTATCCTCTGACTGGTATGAGCAAAGAAGTCCAACAGAAGTTGATCGACGATCACTTCCTGTTCAAAGAAGGTGATCGCTTCTTACAAGCTGCTAACGCTTGTCGTTTTTGGCCCACTGGCCGTGGTATCTACCACAACGATGCCAAGTTGGGATGGTAAAATGCCGCAACCCTGTATATTGAAACCAAAACCTCTATGGACGGGTAAACAAATATTTTCCTTAATTATACCAGGCAATGTAAATATGATAAGAACACACAGTACACATCCAGATGAAGAAGATGATGGTCCATATAAATGGATTTCTCCTGGTGATACTAAAGTTATGGTAGAACATGGAGAACTTGTTATGGGTATACTTTGTAAAAAGACATTGGGTACATCTGCTGGATCTCTACTTCATATTTGTATGTTGGAATTAGGACATGAAGTTTGTGGAAGATTTTATGGGAACATTCAAACTGTAATTAATAATTGGTTACTGCTAGAAGGACATTCAATTGGTATTGGAGATACCATTGCTGATCCACAGACTTATCTAGAAATTCAGAAAGCCATAAAAAAAGCCAAAGAAGACGTGATAGAAGTCATTCAAAAAGCACACAATATGGAATTGGAACCTACACCTGGTAATACTTTAAGGCAAACTTTTGAAAATCAAGTAAATAGAATTTTGAACGACGCTCGTGATAAGACTGGTGGTTCTGCTAAGAAATCATTAACAGAGTACAACAATCTCAAAGCTATGGTAGTATCAGGATCAAAAGGCTCTAACATTAATATCTCTCAGGTTATTGCTTGCGTCGGACAACAAAACGTAGAAGGTAAACGTATTCCGTTTGGTTTCCGTAAAAGAACATTGCCACATTTTATTAAGGATGATTATGGTCNTGAATCCAGAGGATTCGTCGAGAACTCGTATCTTGCTGGTTTGACTCCATCCGAATTTTATTTTCACGCTGTGGGAGGTCGTGAANNNNNNNNNNNNNNNNNNNNNNNNNNNNNNNNNNNNNNNNNNNNNNNNNNNNNNNNNNNNNNNNNNNNNNNNNNNNNNNNNNNNNNNNNNNNNNNNNNNNNNAACTTCAGTGGTCAAACCAGCTGGAGCAAACGTAACAACCATACCTGGCTTCAACACACCAGTCTCAACACGACCAACAGGTACTGTTCCAATACCACCAATTTTGTATACATCCTAAAATCAGATT-----TAACATCATTATTAC--ATG-TTAATTT----GAAATAAACA--TAACTTTTAAAAGATTAA-TTTTAATCAGACGTCTCTAACCATCAC-CGAATTATAAAATTCTCCGGTGGAAACCGCGAATGAGCGAA-TAAGTTTATCATCAT-----AAAAAATAATTAAAGA--TTAA----------CTATTGA-------ATTCTACCAAA----AACTTACTTGAAGCGGAAGACGGAGAGCCTTGTCCGTAGGTCTAGATGGTGGAAGAATAGCATCAAGTGCTTCAATAAGGCATTTTCCTTCAACTTTACCTTCTTTACGTTCAACAGTCCATCCCTTGAACCAAGGCATTTTTGAAGAAATCTCTAACATGTTATCTCCATGCCAACCAGAAATTGGCACAAATGCTACTCCAGCAGGATTGTAACCAATTTTTTTAATGTAAGATGACACTTCCTTTTTAATTTCTTCAAATCTGACTTCAGAGTATGGTGGTTCAGTGGAGTCCATCTTGTTAACACCAACAATCAACTGTTTTACACCAAGAGTAAAAGCGAGCAGAGCATGCTCACGGGTTTGTCCATTCTTTGAAATACCAGCTTCAAACTCGCCAGTACCAGCAGCAACAATTAATACTGCACAGTCAGCTTGTGAGGTACCAGTAATCATGTTTTTGATGAAATCTCTATGCCCAGGAGCATCAATAATAGTAACATAGTACNNNNNNNNNNNNNNNNNNNNNNNNNNNNNNNNNNNNNNNNNNNNNNNNNNNNNNNNNNNNNNNNNNNNNNNNNNNNNNNNNNNGTTCAACGTTAAGAACGTGTCAGTAAAAGAATTGCGCCGTGGTTATGTAACTGGTGACTCGAAGAATAATCCACCCAAAGGAGCTGCTGATTTCACTGCACAGGTATATG---TTTAAAATTAAATTAAGAATAGTACATTTTAACACAAATATGAGTAAATTATT--------------------------CGTTGAT-TGATACG-ATGATGA-GAACATAAAAACC-----TCATTCGCGGTTTCCACCGGAAGGTCCTTTAGGATTTGTTGACGGCTAAATGCGTCTGAA--TAC-----TATTTATT-ACATAT--ATTT-----------------------------------TAAATAAATTT-TGTGATTAT-----------TTAGTTTT-GAAAAGTT-------------ATTTTGTATTTTT-----AGGTCATTGTATTAAATCATCCTGGTCAAATCAGCAATGGATACACACCAGTGTTGGATTGCCACACTGCACACATCGCGTGTAAATTTGCTTATATCAAAGAGAAGTGTGACCGTCGTAACGGAAAGACCACCGAAGAAAATCCAAAAGCTATAAAAGCTGGAGATGCTGCCATCGTTATACTTGTACCAAGCAAGCCTATGTGTGTTGAAGCTTTCCAAGAATTCCCGCCTCTAGGACGTTTTGCTGTTCGTGACATGCGACAAANNNNNNNNNNN   [4226]
Eufriesea_rufocauda_EU100          NNNNNNNNNNNNNNNNNNNGGATTTGGAAATTGATTAATTCCATTAATATTAGGTTCACCTGATATATCTTTTCCTCGAATAAATAATATTAGATTTTGATTACTTCCCCCTTCGTTATTATTATTATTAACTAGAAGAATTTTTAATTTTTCATCAGGAACTGGTTGAACGATTTATCCTCCCTTATCAAATTATATATTTCATTCATCTCCTTCAGTAGATTTTACAATTTTTTCTTTACATATATCAGGTATTTCATCACTTTTAGGTTCAATTAATTTAATAACTACTATTATATTAATAAAAAATTTTAGTTTAAATTTAGATAAAATACCTTTATTTCCTTGATCTGTATTTATTACAATAATTTTATTATTATTATCTTTACCTGTTTTAGCGGGAGCTATTACTATATTATTGTTTGATCGAAATTTTAATACTTCTTTTTTTGATCCGATAGGAGGAGGAGATCCAATTTTATACCAACATTTATTTTGATTTTTTGGTCATCCAGAAGTTTATATTTTAATTTTACCTGGGTTTGGTTTAATTTCCCAAATTATTATAAATGAAAGTGGTAAAAAAGAAATTTTTGGTAATTTAGGTATAATTTATGCGATAATTGGAATTGGTTTTTTAGGTTTTATTGTATGAGCTCATCATATATTTACAATTGGATTAGATGTTGATACACGGGCTTATTTTACTTCTGCAACAATAATTATTGCTGTTCCAACTGGAATTAAAGTTTTTAGATGATTAGCAACTTATTATGGTTCAAAAATAATTATAAATAATTCAATTATATGATCATTAGGATTTATTTTATTATTTACAATTGGTGGATTAACTGGAATTATATTATCAAATTCTTCAATTGATATTATTTTACATGATACTTATTATGTTGTAGCTCATTTTCATTATGTATTATCAATAGGAGCAGTATTTTCAATTATTTCAAGATTTATTCATTGATATTCATTAATTACTGGATTATTATTAAATAAAAAATGATTGAATTTTCAATTTTTAATAATATTTNTTGGTGTTATTTAAACTTTTTTTCTCCAACNNNNNNNNNNNNNTCTCTGCTGAAGAAGTATCTGACCAAGGAGGTCTTCGATCAACTGAAAACAAAGAAAACCTCCTTTGGCTCCAGCCTTCTTGATGTGATTCAGTCAGGCGTGGAGAACTTGGACTCTGGAGTCGGTATCTATGCTCCCGACGCTGAGTCTTACACAGTTTTTGCTGACCTCTTCGACCCAATCATCGAGGATTATCATAGTGGCTTCAAGAAAAGTGACAAGCATCCACCAAAGGACTTTGGAGACGTTGACTCCCTTGGCAACCTTGACCCAGCTGTTAGT-ATT----GAATT-----------------------------------------------------------------TTGCAAAT-------------------ATATTTATTTATTCCT------TTTAAAAATT-ATAATT---GTCTACAATA--GGAAACTTCATTCTCGTGCATTTTGCAAATATACATGTTCAAAGTATTAATTAACTCTTT--TTCTTTAGGGTGAATTCATCGTTTCCACGCGTGTGAGATGCGGCCGTTCCTTGGAAGGCTACCCATTTAACCCCTGTTTGACTGAAGCTCAGTACAAAGAGATGGAGGAAAAAGTCTCCAGCACTCTGTCTGGTTTAGAGGGTGAACTTAAGGGAACCTTCTATCCTCTGACTGGTATGAGCAAAGAAGTCCAACAGAAGTTGATCGACGATCACTTCCTGTTCAAAGAAGGTGATCGCTTCTTACAAGCTGCTAACGCTTGTCGTTTTTGGCCCACTGGCCGTGGTATCTACCACAACGATGCCAAACAGGGATGGTAACATGCCGCAACCCTGTATAGTGAAACCNNNNNNNNNNNGGACGGGTAAACAAATATTTTCCTTAATTATACCAGGCAATGTATATATGATAAGAACACACAGTACACATCCAGATGAAGAAGATGATGGTCCATATNAATGGATTTCTCCTGGTGATACTAAAGTTATGGTAGAACATGGAGAACTTGTCATGGGTATACTTTGTAAAAAGACATTGGGTACGTCTGCTGGATCTCTACTTCATATTTGTATGTTGGAATTAGGACATGAAGTTTGTGGAAGATTTTATGGGAACATTCAAACTGTAATTAATAATTGGTTACTGCTAGAAGGACATTCAATTGGTATTGGAGATACCATTGCTGATCCACAGACTTATCTAGAAATTCAGAAAGCCATAAAAAAGGCCAAAGAAGACGTGATAGAAGTCATTCAAAAAGCACACAATATGGAATTGGAACCTACACCTGGTAATACTTTAAGACAAACTTTTGAAAATCAAGTAAATAGAATTTTGAATGACGCTCGTGATAAAACTGGTGGTTCTGCTAAGAAATCATTAACAGAGTACAACAATCTCAAAGCTATGGTAGTATCAGGATCAAAAGGCTCTAACATTAATATCTCTCAGGTTATTGCTTGCGTCGGACAACAAAACGTAGAAGGTAAACGTATTCCGTTTGGTTTCCGTAAAAGAACATTGCCACATTTTATTAAGGATGATTATGGTCCTGAATCCAGAGGATTCGTCGAGAACTCGTATCTTGCTGGTTTGACTCCATCTGAATTTTATTTTCACGCTATGGGAGGTCGTGAAGGTCTCATCGATATCTTTTACTGACACGTTCTTAACGTTGAAACCAACGTTATCACCAGGAACAGCTTCTTGCAAAGCTTCGTGGTGCATTCA-ACGGATTTAACTTCAGTGGTCAAACCAGCTGGAGCAAACGTAACAACCATACCTGGCTTCAACACACCAGTCTCAACACGACCAACAGGTACTGTTCCAATACCACCAATTTTGTATACATCCTAAAATCAGATT-----TAACATCATTATTAC--ATG-TTAATTT----GGAATAGGCA--TAACTTTTAAAAGATTAA-TTTTAATCAGACGTCTCTAACCATCAC-CGAATTATAAAATTCTCCGGTGGAAACCGCGAATGAGCGAA-TAAGTTTATCATCAT-----AAAAAATAATTAAAGA--TTAA----------CTATTAA-------ATTCTACCAAA----AACTTACTTGAAGAGGAAGACGGAGAGCCTTGTCCGTAGGTCTAGATGGTGGAAGAATGGCATCAAGTGCTTCAATAAGGCATTTTCCTTCAACTTTACCTTCTTTACGTTCCACAGTCCATCCCTTGAACCAAGGCATTTTTGAAGAAATTTCTAACATGTTATCTCCATGCCAACCAGAAATTGGCACAAATGCTACTCCAGCAGGATTGTAACCAATCTTCTTAATGTAAGATGACACTTCCTTTTTAATTTCTTCAAATCGGACTTCCGAGTATGGTGGTTCAGTGGAGTCCATCTTGTTAACACCAACAATCAACTGTTTTACACCGAGAGTAAAAGCAAGCAGAGCATGCTCACGGGTTTGTCCATTCTTTGAAATACCAGCTTCAAACTCGCCAGTACCAGCAGCAACAATTAATACTGCACAGTCAGCTTGTGAGGTACCAGTAATCATGTTTTTGATGAAATCTCTATGCCCAGGAGCATCAATAATAGTAACATAGTACTTGGAAGTTTCAAATTTCCATAAAGCAATGTCAATGGTAATACCACGTTCACGTTCAGCTTTAAGCTTGTCCAATACCCACGCNNNNNNNNNNNNNNNNNNNNNNNNNNNNNNNNNNNNNNNNNNNNNNNNNNNNNNNNNNNNNNNNNNNNNNNNNNNNNNNNNNNNNNNNNNNNNNNNNNNNNNNNNNNNNNNNNNNNNNNNNNNNNNNNNNNNNNNNNNNNNNNNNNNNNNNNNNNNNNNNNNNNNNNNNNNNNNNNNNNNNNNNNNNNNNNNNNNNNNNNNNNNNNNNNNNNNNNNNNNNNNNNNNNNNNNNNNNNNNNNNNNNNNNNNNNNNNNNNNNNNNNNNNNNNNNNNNNNNNNNNNNNNNNNNNNNNNNNNNNNNNNNNNNNNNNNNNNNNNNNNNNNNNNNNNNNNNNNNNNNNNNNNNNNNNNNNNNNNNNNNNNNNNNNNNNNNNNNNNNNNNNNNNNNNNNNNNNNNNNNNNNNNNNNNNNNNNNNNNNNNNNNNNNNNNNNNNNNNNNNNNNNNNNNNNNNNNNNNNNNNNNNNNNNNNNNNNNNNNNNNNNNNNNNNNNNNNNNNNNNNNNNNNNNNNNNNNNNNNNNNNNNNNNNNNNNNNNNNNNNNNNNNNNNNNNNNNNNNNNNNNNNNNNNNNNNNNNNNNNNNNNNNNNNNNNNNNNNNNNNNNNNNNNNNNNNNNNNNNNNNNNNNNNNNNNNNNNNNNNNNNNNNNNNNNNNNNNNNNNNNNNNNNNNNNNNNNNNNNNNNNNNNNNNNNNNNNNNNNNNNNNNNNNNNNNNNNNNNN   [4338]
Eufriesea_rugosa__EU97             TATACCATTTTTAATTGGTGGATTTGGAAATTGATTAGTCCCTTTAATGTTAGGTGCTCCAGATATATCTTTTCCTCGAATAAATAATATTAGATTTTGATTATTACCTCCTTCATTATTATTATTATTAATTAGAAGAATTTTTAATTTTACATCAGGGACAGGTTGAACAATTTATCCACCATTATCAAATTATATATTTCATTCTTCGCCTTCAGTTGATTTTACAATTTTTTCTTTACATATAACTGGTATTTCTTCTCTTTTAGGTTCAATAAATTTAATAACTACTATTATATTAATAAAAAATTTTTGTTTAGATTTAGATAAAATACCTTTATTTCCTTGATCAGTATTTATTACAATAATTTTATTATTATTATCTTTACCAGTTTTAGCTGGGGCTATTACTATATTATTATTTGATCGAAATTTTAATACTTCTTTTTTTGATCCTATAGGAGGGGGTGATCCTGTGTTATATCAACATTTATTTTGATTTTTTGGTCATCCAGAAGTTTATATTTTAATTTTACCTGGATTTGGGTTGATTTCACAAATTATTATAAATGAAAGTGGTAAAAAAGAAATTTTTGGTAATTTAGGTATAATTTATGCAATATTAGGTATTGGATTTTTAGGTTTTATTGTTTGAGCACATCATATATTTACAATTGGATTAGATGTTGATACACGGGCTTATTTTACTTCAGCAACAATAATTATTGCTGTACCAACAGGAATTAAGGTTTTTAGATGATTAGCTACTTATTATGGTTCAAAAATAATTATAAATAATTCAATTATATGATCATTAGGATTTATTTTATTATTTACAATTGGTGGATTAACTGGAATTATATTATCTAATTCATCAATTGACATTATTTTACATGATACTTATTATGTTGTTGCTCATTTTCATTATGTATTATCTATAGGAGCTGTATTTTCAATTATTGCTAGATTTATTCATTGATATCCATTAATTACAGGATTATTGATAAATAAAAAATGATTGAATTTTCAATTTTTAATGATATTTTTTGGAGTTAATTTAACTTTTTTTCCTCAACTTNNNNCAGCAAGTCTCTGCTGAAGAAGTATCTGACCAAGGAAGTCTTCGATCAACTGAAAACAAAGAAGACCTCTTTTGGCTCCAGCCTTCTTGATGTGATTCAGTCAGGCGTGGAAAATTTGGACTCTGGAGTCGGTATCTATGCTCCCGACGCTGAGTCTTACACAGTTTTTGCTGACCTCTTCGACCCAATCATCGAGGATTATCATGGTGGCTTCAAGAAAAGTGACAAGCATCCACCAAAGGACTTTGGAGACGTTGACTCCCTTGGCAACCTTGACCCAGCTGTTAGT-ATT----GAATT-----------------------------------------------------------------TTGCAAAT-------------------ATATTTATTTATTCGT-----TTTATAAAATT-ATAATT---GTCTACAATA--GGAAACTTCATTCTCGTGCATTTTGCAAATATACATGTTCAAAGTATTAATTAACTCTTT--TTCTTTAGGGTGAATTCATCGTTTCCACGCGTGTGAGATGCGGCCGTTCCTTGGAAGGCTACCCATTTAACCCCTGTTTGACTGAAGCTCAATACAAAGAGATGGAGGAAAAAGTCTCCAGCACTCTGTCTGGTTTAGAGGGTGAACTTAAGGGAACCTTCTATCCTCTGACTGGTATGAGCAAAGAAGTCCAACAGAAGTTGATCGACGATCACTTCCTGTTCAAAGAAGGTGATCGCTTCTTACAAGCTGCTAACGCTTGTCGTTTTTGGCCCACTGGCCGTGGTATCTACCACAACGG-GCCAAANNNNNNNNNNNNAATGCCGCAACCCTGTATATTGAAACCCAAACCTCTATGGACGGGTAAACAAATATTTTCCTTAATTATACCAGCCAATGTAAATATGATAAGAACACACAGTACACATCCAGATGAAGAAGATGATGGTCCATATAAATGGATTTCTCCTGGTGATCCTAAAGTTACGGTAGAACATGGAGAACTTGTTATGGGTATACTTTGTAAAAAGACATTGGGTACATCTGCTGGATCTCTACTTCATATTTGTATGTTGGAATTAGGACATGAAGTTTGTGGAAGATTTTATGGGAACATTCCAACTGTAATTAATAATTGGTTACTGCTAGAAGGACATTCAATTGGTATTGGAGATACCATTGCTGATCCACAGACTTATCTAGAAATTCANAAAGCCATAAAAAAGGCCAAAGAAGACGTGATAGAAGTCNTTCAAAAAGCACACAATATGGAATTGGAACCTACNCCTGGTAATACTATAAGACAAACTTTTGAAAATCAAGTAAATAGAATTTTGAACGATGCTCGTGATAAGACTGGTGGTTCTGCTAAGAAATCATTAACAGAGTACAACAATCTCAAAGCTATGGTAGTATCAGGATCAAAAGGCTCTAACATTAATATCTCTCAGGTTATTGCTTGTGTCGGACAACAAAACGTAGAAGGTAAACGTATTCCGTTTGGTTTCCGTAAAAGAACATTGCCACATTTTATTAAGGATGATTATGGTCCTGAATCCNGAGGANNNNNNNNNNNNNNNNNNNNNNNNNNNNNNNNNNNNNNNNNNNNNNNNNNNNNNNNNNNNNNNNNNNNNNNNNNNNNNNNNNNNNTCTTTTACTGACACGTTCTTAACGTTGAAACCAANTTATCAACCAGGAACAGCTTCTTGCAAAGCTTCGTGGTGCATTTCAACGGATTTAACTTCAGTGGTCAAACCAGCTGGAGCAAATGTAACAACCATACCTGGTTTCAACACACCAGTCTCAACACGACCAACAGGTACTGTTCCAATACCACCAATTTTGTATACATCCTGAAATCAGATT-----TAACATCATTATTAA--ATG-CTAATTT----GAAATAGACA--TAGCTTTCAAAAGATTAA-TTTTAATCAGACGTCTCTAACCATCAC-CGAATTATAAAATTCTCCGGTGGAAACCGCGAATGAGCGAA-TAAGTTTATCATCAT-----AAAAAATAATTAAAGA--TTAA----------TTATTGA-------ATTCTACCAAA----AACTTACTTGAAGAGGAAGACGGAGAGCCTTGTCCGTAGGTCTAGATGGTGGAAGAATGGCATCAAGTGCTTCAATAAGGCATTTTCCTTCAACTTTACCTTCTTTACGTTCCACAACCCATCCCTTGAACCAAGGCATTTTTGAAGAAATCTCTAACATGTTATCTCCATGCCAACCAGAAATTGGCACAAATGCTACTCCAGCAGGATTGTAACCAATTTTCTTAATGTAAGATGAAACTTCCTTTTTAATTTCTTCAAATCGGACTTCAGAGTATGGTGGTTCAGTGGAGTCCATCTTGTTAACACCAACAATCAACTGTTTTACACCAAGAGTAAAAGCGAGCAGAGCATGCTCACGGGTTTGTCCATTCTTTGAAATACCAGCTTCAAACTCGCCAGTACCAGCAGCAACAATTAATACTGCACAGTCAGCTTGTGAGGTACCAGTAATCATGTTTTTGATGAAATCTCTATGCCCAGGAGCATCAATAATAGTAACATAGTACTTGGAAGTTTCAANTTTCCATAAAGCAATGTCAATGNTAATACCACGTTCACGTTCAGCTTTAAGCTTGTCCAATACCCACGCNNNNNNNNNNNNNNNNNNNNNNNNNNNNNNNNNNNNNNNNNNNNNNNNNNNNNNNNNNNNNNNNNNNNNNNNNNNNNNNNNNNNNNNNNNNNNNNNNNNNNNNNNNNNNNNNNNNNNNNNNNNNNNNNNNNNNNNNNNNNNNNNNNNNNNNNNNNNNNNNNNNNNNNNNNNNNNNNNNNNNNNNNNNNNNNNNNNNNNNNNNNNNNNNNNNNNNNNNNNNNNNNNNNNNNNNNNNNNNNNNNNNNNNNNNNNNNNNNNNNNNNNNNNNNNNNNNNNNNNNNNNNNNNNNNNNNNNNNNNNNNNNNNNNNNNNNNNNNNNNNNNNNNNNNNNNNNNNNNNNNNNNNNNNNNNNNNNNNNNNNNNNNNNNNNNNNNNNNNNNNNNNNNNNNNNNNNNNNNNNNNNNNNNNNNNNNNNNNNNNNNNNNNNNNNNNNNNNNNNNNNNNNNNNNNNNNNNNNNNNNNNNNNNNNNNNNNNNNNNNNNNNNNNNNNNNNNNNNNNNNNNNNNNNNNNNNNNNNNNNNNNNNNNNNNNNNNNNNNNNNNNNNNNNNNNNNNNNNNNNNNNNNNNNNNNNNNNNNNNNNNNNNNNNNNNNNNNNNNNNNNNNNNNNNNNNNNNNNNNNNNNNNNNNNNNNNNNNNNNNNNNNNNNNNNNNNNNNNNNNNNNNNNNNNNNNNNNNNNNNNNNNNNNNNNNNNNNNNNNNNNNNNNNNNNNNNNNNNN   [4339]
Eufriesea_schmidtiana_EU10         TATACCATTTTTAATTGGTGGATTTGGAAATTGATTAATTCCTTTAATATTAGGTGCTCCAGATATATCTTTTCCTCGAATAAATAATATTAGATTTTGATTATTACCACCATCATTATTATTATTATTAATTAGAAGAATTTTTAATTTTACATCAGGAACAGGTTGAACAATTTATCCTCCATTATCAAATTATATATTTCATTCTACACCTTCAGTTGATTTAATAATTTTTTCATTACATATATCAGGTATTTCATCACTTTTAGGAGCAATAAATTTAATAACTACTATTATATTAATAAAAAATTTTTGTTTAGATTTAGATAAAATACCTTTATTTCCTTGATCAGTATTTATTACAATAATTTTATTGTTATTATCTTTACCAGTTTTAGCTGGAGCTATCACTATATTATTATTTGATCGAAATTTTAATACTTCTTTTTTTGATCCAATAGGAGGAGGAGATCCCATTTTATACCAACATTTATTTTGATTTTTTGGTCATCCAGAAGTTTATATTTTAATTTTACCTGGATTTGGATTAATTTCTCAAATTATCATAAATGAAAGTGGTAAAAAAGAAATTTTTGGTAATTTAGGTATAATTTATGCAATATTAGGAATTGGATTTTTAGGTTTTATTGTTTGAGCTCATCATATATTTACAATTGGATTAGATGTTGATACACGGGCTTATTTTACTTCTGCTACAATAATTATTGCTGTACCAACAGGAATTAAAATTTTTAGATGATTAGCTACTTATTATGGTTCAAAAATAATAATAAATAATTCAATTATATGATCATTAGGATTTATTTTATTATTTACAATTGGAGGTTTAACTGGAATTATATTATCGAATTCATCAATTGATATTATTTTACATGATACTTATTATGTTGTTGCTCATTTTCATTATGTATTATCAATAGGAGCTGTATTTTCAATTATTTCTAGATTTATTCATTGATATCCATTAATTACTGGTTTATTATTAAATAAAAAATGATTAAATTTTCAATTTTTAATAATATTTTTTGGAGTNNNNNNNNNNNNNNNNNNNNNNNNNNNNNNNNNNNNACTCTGCTGAAGAAGTATCTGACCAAGGAGGTCTTCGATCAACTGAAAACAAAGAAGACCTCTTTTGGCTCCAGCCTTCTTGATGTGATTCAGTCAGGCGTGGAGAATTTGGACTCTGGAGTCGGTATCTATGCTCCCGACGCTGAGTCTTACACAGTTTTTGCTGACCTCTTCGACCCAATCATCGAGGATTATCATGGTGGCTTCAAGAAAAGTGACAAGCATCCACCAAAGGACTTTGGAGACGTTGACTCCCTTGGCAACCTTGACCCAGCTGTTAGT-ATT----GAATT-----------------------------------------------------------------TTGCAAAT-------------------ATATTTATTTATTCCT------TTTAAAAATT-ATAATT---GTCTACAATA--GGAAACTTCATTCTCGTGCATTTTGCAAATATACATGTTCAAAGTATTAATTAACTCTTT--CTCTTTAGGGTGAATTCATCGTTTCCACGCGTGTGAGATGCGGCCGTTCCTTGGAAGGCTACCCATTTAACCCCTGTTTGACTGAAGCTCAGTACAAAGAGATGGAGGAAAAAGTCTCCAGCACTCTGTCTGGTTTAGAGGGTGAACTTAAGGGAACCTTCTATCCTCTGACTGGTATGAGCAAAGAAGTCCAACAGAAGTTGATCGACGATCACTTCCTGTTCAAAGAAGGTGATCGCTTCTTACAAGCTGCTAACGCTTGTCGTTTTTGGCCCACTGGCCGTGGTATCTACCACAACGATGCCAAANNNNNNNNNNNNNNNNNNNNNNNNNNNNNNNNNNNNNNNNNNNNNNNNNNNNNNNNNNNNNNNNNNNNNNNNNNNNNNNNNNNNNNNNNNNNNNNNNNNNNNNNNNNNNNNNNNNNNNNNNNNNNNNNNNNNNNNNNNNNNNNNNNNNNNNNNNNNNNNNNNNNNNNNNNNNNNNNNNNNNNNNNNNNNNNNNNNNNNNNNNNNNNNNNNNNNNNNNNNNNNNNNNNNNNNNNNNNNNNNNNNNNNNNNNNNNNNNNNNNNNNNNNNNNNNNNNNNNNNNNNNNNNNNNNNNNNNNNNNNNNNNNNNNNNNNNNNNNNNNNNNNNNNNNNNNNNNNNNNNNNNNNNNNNNNNNNNNNNNNNNNNNNNNNNNNNNNNNNNNNNNNNNNNNNNNNNNNNNNNNNNNNNNNNNNNNNNNNNNNNNNNNNNNNNNNNNNNNNNNNNNNNNNNNNNNNNNNNNNNNNNNNNNNNNNNNNNNNNNNNNNNNNNNNNNNNNNNNNNNNNNNNNNNNNNNNNNNNNNNNNNNNNNNNNNNNNNNNNNNNNNNNNNNNNNNNNNNNNNNNNNNNNNNNNNNNNNNNNNNNNNNNNNNNNNNNNNNNNNNNNNNNNNNNNNNNNNNNNNNNNNNNNNNNNNNNNNNNNNNNNNNNNNNNNNNNNNNNNNNNNNNNNNNNNNNNNNNNNNNNNNNNNNNNNNNNNNNNNNNNNNNNNNNNNNNNNNNNNNNNNNNNNNNNNNNNNNNNNNNNNNNNNNNNNNNNNNNNNNNNNNNNNNNNNNNNNNNNNNNNNNNNNNNNNNNNNNNNNNNNNNNNNNNNNNNNNNNNNNNNNNNNNNNNNNNNNNNNNNNNNNNNNNNNNNGACACGTTCTTAACGTTGAAACCAACGTTATCACCAGGAACAGCTTCTTGCAAAGCTTCGTGATGCATTTCAACGGATTTAACTTCAGTGGTCAAACCAGCTGGAGCAAAGGTAACAACCATACCTGGCTTCAACACACCAGTCTCAACACGACCAACAGGTACCGTTCCAATACCACCAATTTTGTATACATCCTAAAATCAGATT-----TAACATCATTATTAC--ATG-TTAATTT----GAAATAGACA--TAGCTTTTAAAAGATTAA-TTTTAATCAGACGTCTCTAACCATCAC-CGAATTATAAAATTCTCCGGTGGAAACCGCGAATGAGCGAA-TAAGTTTATCATCAT-----AAAAAATAATTAAAGA--TTAA----------CTATTGA-------ATTCTACCAAA----AACTTACTTGAAGAGGAAGACGGAGAGCCTTGTCCGTAGGTCTAGATGGTGGAAGAATGGCATCAAGTGCTTCAATAAGGCATTTCCCTTCAACTTTACCTTCTTTACGTTCCACAGTCCATCCCTTGAACCAAGGCATTTTTGAAGAAATCTCTAACATGTTATCTCCATGCCAACCAGAAATTGGCACAAATGCTACTCCAGCAGGATTGTAACCAATTTTCTTAATGTAAGATGACACTTCCTTTTTAATTTCTTCAAATCGGACTTCAGAGTATGGTGGTTCAGTGGAGTCCATCTTGTTAACACCAACAATCAACTGTTTTACACCAAGAGTAAAAGCGAGCAGAGCATGCTCACGGGTTTGTCCATTCTTTGAAATACCAGCTTCAAACTCGCCAGTACCAGCAGCAACAATTAATACTGCACAGTCAGCTTGTGAGGTACCAGTAATCATGTTTTTGATGAAATCTCTATGCCCAGGAGCATCAATAATAGTAACATAGTACTTGGAAGTTTCAAATTTCCATAAAGCAATGTCAATGGTAATACCACGTTCACGTTCAGCTTTAAGCTTGTCCAATACCCACGCGTTCAACGTTAGGGGCGTGTCAGTAAAAGAATTGCGTCGTGGTTATGTAACTGGTGACTCGAAGAATAATCCACCCAAAGGTGCTGCTGATTTCACTGCACAGGTATATG---TTTAAAATTAAATTAAGAATAGTACGTTTTAACACAAATATGAGTAAATTATT--------------------------CGTTGAT-TGATACG-ATGATGA-GAACATAAAAACC-----TCATTCGCGGTTTCCACCGGAAGGTCCTTCAGGATTTGCTGACGGTTAAATGCGTCTGAA--TAC-----TATTTATT-ACATAT--ATTT-----------------------------------TAAATGAATTT-TGTGATTAT-----------TTAGTTTT-GAAAAGTT-------------ATTTTGTATTTTT-----AGGTCATTGTATTGAATCATCCTGGTCAAATCAGCAATGGATACACACCAGTGTTGGATTGCCACACTGCACACATCGCGTGTAAATTTGCTTATATCAAAGAGAAGTGTGACCGTCGTAACGGAAAGACCACCGAAGAAAATCCAAAAGCTATAAAAGCTGGAGATGCTGCCATCGTTATACTTGTACCAAGCAAGCCTATGTGTGTTGAAGCTTTCCAAGAATTCCCGCCTCTAGGACGTTTTGCTGTTCGNGACATGCCACAAANNNNNNNNNNN   [4226]
Eufriesea_superba_EU102            TATACCATTTTTAATTGGTGGATTTGGGAATTGATTAATTCCTTTAATATTAAGTTCACCAGATATATCTTTTCCTCGAATAAATAATATTAGATTTTGATTATTACCACCTTCATTATTAATAATATTAATTAGAAGAATTTTTAATTTNACATCAGGAACAGGTTGAACAATTTATCCTCCATTATCAAATTATATATTTCATTCTTCACCTTCAGTTGATTTTACAATTTTTTCATTGCATATATCAGGTATTTCATCACTTTTAGGTTCTATAAATTTAATAACTACTATTATATTAATAAAAAATTTTTGTTTAGATTTAGATAAAATACCTTTATTTCCTTGATCNGTATTTATTACAATAATTTTATTATTATTATCTTTACCAGTTTTAGNNNNNNNNATTACTATATTATTATTTGATCGAAATTTTNNNNNNNNNNTTTTTGATCCAATAGGAGGAGGTGATCCAGTATTATATCAACATTTATTTTGATTTTTTGGTCNNNNNNNNNNNNNNNNNNNNNNNNNNNNNNNNNNNNNNNNNNNNNNNNNNNNNNNTATAAATGAAAGTGGAAAAAAAGAAATTTTTGGTAATTTAGGNNNNNNNNNNNCAATATTAGGAATTGGATTTTTAGGTTTTANNGTTTNAGCNCATCATATATTTACAATTGGATTAGATGTTGATACTCGAGCTTATTTTACTTCTGCTACAATAATTATTGCTGTNCCNACAGGAATTAAAGTTTTTAGATGATTNNCAACTTATTATGGTTCAAAAATAATAATTAATAATTCAATTATATGATCATTAGGATTTATTTTATTATTTACAATNGGAGGATTAACNGGAATTATATTATCAAATTCATCAATTGATATTATTTTGCATGATACTTATTATGTTGTTGCTCATTTTCATTATGTTTTATCAATAGGAGCAGTATTTTCAATTATTGCTAGATTTATTCATTGATATCCATTAATTACAGGTTTATTAATAAATAAAAAATGATTAAATTTTCAATTTTTAATAATATTTTTTGGTGTAAATTTAACTTTTTTCCCTCAACTTTTTTNNNNNNNNCTCTGCTGAAGAAGTATCTGACCAAGGAGGTTTTCGATCAACTGAAAACAAAGAAGACCTCTTTTGGCTCCAGCCTTCTTGATGTGATTCAGTCAGGCGTGGAGAATTTGGACTCTGGAGTCGGTATCTATGCTCCCGACGCTGAGTCTTACACAGTTTTTGCTGACCTCTTCGACCCAATCATCGAGGATTATCATGGTGGCTTCAAGAAAAGTGACAAGCATCCACCAAAGGACTTTGGAGACGTTGACTCCCTTGGCAACCTTGACCCAGCTGTTAGT-ATT----GAATT-----------------------------------------------------------------TTGCAAAT-------------------ATATTTATTTATTCCT------TTTAAAAATT-ATAATT---GTCTAGAATA--GGAAACTTCATTCTCGTGCATTTTGCAAATATACATGTTCAAAGTATTAATTAACTCTTT--TTCTTTAGGGTGAATTCATCGTTTCCACGCGTGTGAGATGCGGCCGTTCCTTGGAAGGCTACCCATTTAACCCCTGTTTGACTGAAGCTCAGTACAAAGAGATGGAGGAAAAAGTCTCCAGCACTCTGTCTGGTTTAGAGGGTGAACTTAAGGGAACCTTCTATCCTCTGACTGGTATGAGCAAAGAAGTCCAACAGAAGTTGATCGACGATCACTTCCTATTCAAAGAAGGTGATCGCTTCTTACAAGCTGCTAACGCTTGTCGTTTTTGGCCCACTGGCCGTGGTATCTACCACAACGATGCCCAANNNNNNNNNNNNNNNNNNNNNNNNNNNNNNNNNNNNNNNNNNNNNNNNNNNNNNNNNNNNNNNNNNNNNNNNNNNNNNNNNNNNNNNNNNNNNNNNNNNNNNNNNNNNNNNNNNNNNNNNNNNNNNNNNNNNNNNNNNNNNNNNNNNNNNNTGGATTTCTCCTGGTGATACAAAAGTTATGGTAGAACATGGAGAACTTGTTATGGTTATANTTTGAAAAAAGACATTGGGTACATCTGCTGGATCTTTACTTCATATTTGTATGTTGGAATTAGGACATGAAGTTTGTGGAAGATTTTATGGGAACATTCAAACTGTAATTAATAATTGGTTACTGCTAGAAGGACATTCAATTGGTATTGGAGATACCATTGCTGATCCACAGACTTATCTAGAAATTCACAAAGCCATAAAAAAGGCCAAATAAGACGAGATAAAATTCATTCAAAAAGCACACAATATGGAATTGGAACCTACACCTGGTAATACTTTAATACAAACTTTTGAAAATCAAGTAAATAGAATTTTGAACGACGCTCGTGATAAGACTGGTGGTCCTGCTAAAAAATCATTAACAGAGTACAACAATCTCAAAGCTATGGTAGTATCAGGATCAAAAGGCTCTAACATTAATATCTCTCAGGTTATTGCTTGTGTCGGACAACAAAACTTAGAAGGTAAACNTATTCCTTTTGGTTTCCGTAAAAAAACATTGCCACATTTTATTAAGGATGATTATGGCCCTGAATCCAAAGGATTCCTCGAAAACTCTAATCTTGCTGGTTTGACTCCATCTGAATTTTATTTTCACGCTATGGGAGGTCGTGAAGGTCTCATCGATATCTTTTACTGACACGTTCTTAACGTTGAAACCAACGTTATCACCAGGAACAGCTTCTTGCAAAGCTTCGTGGTGCATTTCAACGGATTTAACTTCAGTGGTCAAACCAGCTGGAGCAAACGTAACAACCATACCTGGCTTCAACACACCAGTCTCAACACGACCAACAGGTACTGTTCCAATACCACCAATTTTGTATACATCCTAAAATCAGATT-----TAACATCATTATTAC--ATG-TTAATTT----GAAATAGACA--TAGCTTTTAAAAGATTAA-TTTTAATCAGACGTCTCTAACCATCAC-CGAATTATAAAATTCTCCGGTGGAAACCGCGAATGAGCGAA-TAAGTTTATCATCAT-----AAAAAATAATTAAAGA--TTAA----------CTATTGA-------ATTCTACCAAA----AACTTACTTGAAGAGGAAGACGGAGAGCCTTGTCCGTAGGTCTAGATGGTGGAAGAATGGCATCAAGTGCTTCAATAAGGCATTTTCCTTCAACTTTACCTTCTTTACGTTCCACAGTCCATCCCTTGAACCAAGGCATTTTTGAAGAAATCTCTAACATGTTATCTCCATGCCAACCAGAAATTGGCACAAATGCTACTCCAGCAGGATTGTAACCAATTTTCTTAATATAAGATGACACTTCCTTTTTAATTTCTTCAAATCGGACTTCCGAGTATGGTGGTTCAGTAGAGTCCATCTTGTTAACACCAACAATCAACTGTTTTACACCAAGAGTAAAAGCGAGCAGAGCATGCTCACGGGTTTGTCCATTCTTTGAAATACCAGCTTCAAACTCGCCAGTACCAGCAGCAACAATTAATACTGCACAGTCAGCTTGTGAGGTACCAGTAATCATGTTTTTGATGAAATCTCTATGCCCAGGAGCATCAATAATAGTAACATAGTACTTGGAAGTTTCAAATTTCCATAAAGCAATGTCAATGGTAATACCACGTTCACGTTCAGCTTTAAGCTTGTCCAATACCCACGCNNNNNNNNNNNNNNNNNNNNNNNNNNNNNNNNNNNNNNNNNNNNNNNNNNNNNNNNNNNNNNNNNNNNNNNNNNNNNNNNNNNNNNNNNNNNNNNNNNNNNNNNNNNNNNNNNNNNNNNNNNNNNNNNNNNNNNNNNNNNNNNNNNNNNNNNNNNNNNNNNNNNNNNNNNNNNNNNNNNNNNNNNNNNNNNNNNNNNNNNNNNNNNNNNNNNNNNNNNNNNNNNNNNNNNNNNNNNNNNNNNNNNNNNNNNNNNNNNNNNNNNNNNNNNNNNNNNNNNNNNNNNNNNNNNNNNNNNNNNNNNNNNNNNNNNNNNNNNNNNNNNNNNNNNNNNNNNNNNNNNNNNNNNNNNNNNNNNNNNNNNNNNNNNNNNNNNNNNNNNNNNNNNNNNNNNNNNNNNNNNNNNNNNNNNNNNNNNNNNNNNNNNNNNNNNNNNNNNNNNNNNNNNNNNNNNNNNNNNNNNNNNNNNNNNNNNNNNNNNNNNNNNNNNNNNNNNNNNNNNNNNNNNNNNNNNNNNNNNNNNNNNNNNNNNNNNNNNNNNNNNNNNNNNNNNNNNNNNNNNNNNNNNNNNNNNNNNNNNNNNNNNNNNNNNNNNNNNNNNNNNNNNNNNNNNNNNNNNNNNNNNNNNNNNNNNNNNNNNNNNNNNNNNNNNNNNNNNNNNNNNNNNNNNNNNNNNNNNNNNNNNNNNNNNNNNNNNNNNNNNNNNNNNNNNNNNNNNNN   [4339]
Eufriesea_surinamensis_EU25        TATACCATTTTTAATTGGTGGATTTGGAAATTGATTAATTCCATTAATATTAGGTGCTCCAGATATATCTTTTCCTCGAATAAATAATATTAGATTTTGATTATTACCTCCTTCATTATTATTATTATTAACTAGTAGAATTTTTAATTTTACATCAGGTACAGGTTGAACAATTTATCCTCCATTATCTAATTATATATTTCATTCTTCACCTTCAGTTGATTTAACAATTTTTTCATTACATATATCAGGTATTTCTTCTCTTTTAGGAGCTATAAATTTAATAACTACTATTATATTAATAAAAAATTTTTGTTTAGATTTAGATAAAATACCTTTATTTCCTTGATCAGTATTTATTACAATAATTTTATTATTATTATCTTTACCAGTTTTAGCTGGAGCTATTACTATATTATTATTTGATCGAAATTTTAATACTTCTTTTTTTGATCCAATAGGAGGTGGTGATCCTGTATTATATCAACATTTATTTTGATTTTTTGGTCATCCAGAAGTTTATATTTTAATTTTACCTGGATTTGGATTAATTTCACAAATTATTATAAATGAAAGTGGTAAAATAGAAATTTTTGGTAATTTAGGAATAATTTATGCAATATTAGGAATTGGATTTTTAGGTTTTATTGTTTGAGCTCATCATATATTTACAATTGGTTTAGATGTTGATACACGAGCTTATTTTACTTCTGCTACAATAATTATTGCTGTACCAACAGGAATTAAAGTTTTTAGATGATTGGCTACTTATTATGGTTCAAAAATAATAATAAATAATTCAATTATATGATCGTTAGGATTTATTTTATTATTTACAATTGGAGGTTTAACTGGTATTATATTATCTAATTCATCAATTGATATTATTTTACATGATACTTATTATGTTGTTGCTCATTTTCATTATGTATTGTCAATAGGAGCTGTATTTTCAATTATTTCTAGATTTATTCATTGATACCCATTAATTACTGGTTTATTGATAAATAAAAAATGATTAAATTTTCAATTTTTAATAATATTTTTTGGTGTTATTAAAACTTTTTTTCTCCAACTNNNNNCAGCAAGTCTCTGCTGAAGAAGTATCTGACCAAGGAGGTCTTCGATCAACTGAAAACAAAGAAGACCTCTTTTGGCTCCAGCCTTCTTGATGTGATTCAGTCAGGCGTGGAGAATTTGGACTCTGGAGTCGGTATCTATGCTCCCGACGCTGAGTCTTACACAGTTTTTGCTGACCTCTTCGACCCAATCATCGAGGATTATCATGGTGGCTTCAAGAAAAGTGACAAGCATCCACCAAAGGACTTTGGAGACGTTGACTCCCTTGGCAACCTTGACCCAGCTGTTAGT-ATT----GAATT-----------------------------------------------------------------TTGCAAAT-------------------ATATTTATTTATTCCT------TTTAAAAATT-ATAATT---GTCTACAATA--GGAAACTTCATTCTCGTGCATTTTGCAAATATACATGTTCAAAGTATTAATTAACTCTTT--CCCTTTAGGGTGAATTCATCGTTTCCACGCGTGTGAGATGCGGCCGTTCCTTGGAAGGCTACCCATTTAACCCCTGTTTGACTGAAGCTCAGTACAAAGAGATGGAGGAAAAAGTCTCCAGCACTCTGTCTGGTTTAGAGGGTGAACTTAAGGGAACCTTCTATCCTCTGACTGGTATGAGCAAAGAAGTCCAACAGAAGTTGATCGACGATCACTTCCTGTTCAAAGAAGGTGATCGCTTCTTACAAGCTGCTAACGCTTGTCGTTTTTGGCCCACTGGCCGTGGTATCTACCACAACGATGCCAAGTTGGGATGGTAAAATGCCGCAACCCTGTATATTGAAACCAAAACCTCTATGGACGGGTAAACAAATATTTTCCTTAATTATACCAGGCAATGTAAATATGATAAGAACACACAGTACACATCCAGATGAAGAAGATGATGGTCCATATAAATGGATTTCTCCTGGTGATACTAAAGTTATGGTAGAACATGGAGAACTTGTTATGGGTATACTTTGTAAAAAGACATTGGGTACATCTGCTGGATCTCTACTTCATATTTGTATGTTGGNNNNNNNNNNNNNNNNNNNNNNNNNNNNNNNNNNNNNNNNNNNNNNNNNNNNNNNNNNNNNNNNNNNNNNNNNNNNNNNNNNNNNNNNNNNNNNNNNNNNNNNNNNNNNNNNNNNNNNNNNNNNNNNNNNNNNNNNNNNNNNNNNNNNNNNNNNNNNNNNNNNNNNNNNNNNNNNNNNNNNNNNNNNNNNNNNNNNNNNNNNNNNNNNNNNNNNNNNNNNNNNNNNNNNNNNNNNNNNNNNNNNNNNNNNNNNNNNNNNNNNNNNNNNNNNNNNNNNNNNNNNNNNNNNNNNNNNNNNNNNNNNNNNNNNNNNNNNNNNNNNNNNNNNNNNNNNNNNNNNNNNNNNNNNNNNNNNNNNNNNNNNNNNNNNNNNNNNNNNNNNNNNNNNNNNNNNNNNNNNNNNNNNNNNNNNNNNNNNNNNNNNNNNNNNNNNNNNNNNNNNNNNNNNNNNNNNNNNNNNNNNNNNNNNNNNNNNNNNNNNNNNNNNNNNNNNNNNNNNNNNNNNNNNNNNNNNNNNNNNNNNNNNNNNNNNNNNNNNNNNNNNNNNNNNNNNNNNNNNNNNNNNNNNNNNNNCCTTTTACTGACACGTTCTTAACGTTGAAACCAACGTTATCACCAGGAACAGCTTCTTGCAAAGCTTCGTGATGCATTNCAACGGATTTAACTTCAGTGGTCAAACCAGCTGGAGCAAAGGTAACAACCATACCTGGCTTCAACACACCAGTCTCAACACGACCAACAGGTACCGTTCCAATACCACCAATTTTGTATACATCCTAAAATCAGATT-----TAACATCATTATTAC--ATG-TTAATTT----GAAATAGACA--TAGCTTTTAAAAGATTAA-TTTTAATCAGACGTCTCTAACCATCAC-CGAATTATAAAATTCTCCGGTGGAAACCGCGAATGAGCGAA-TAAGTTTATCATCAT-----AAAAAATAATTAAAGA--TTAA----------CTATTGA-------ATTCTACCAAA----AACTTACTTGAAGAGGAAGACGGAGAGCCTTGTCCGTAGGTCTAGATGGTGGAAGAATGGCATCAAGTGCTTCAATAAGGCATTTTCCTTCAACTTTACCTTCTTTACGTTCCACAGTCCATCCCTTGAACCAAGGCATTTTTGAAGAAATCTCTAACATGTTATCTCCATGCCAACCAGAAATTGGCACAAATGCTACTCCAGCAGGATTGTAACCAATTTTCTTAATGTAAGATGACACTTCCTTTTTAATTTCTTCAAATCGGACTTCAGAGTATGGTGGTTCAGTGGAGTCCATCTTGTTAACACCAACAATCAACTGTTTTACACCAAGAGTAAAAGCGAGCAGAGCATGCTCACGGGTTTGTCCATTCTTTGAAATACCAGCTTCAAACTCGCCAGTACCAGCAGCAACAATTATTACTGCACAGTCNNNNNNNNNNNNNNNNNNNNNNNNNNNNNNNNNNNNNNNNNNNNNNNNNNNNNNNNNNNNNNNNNNNNNNNNNNNNNNNNNNNNNNNNNNNNNNNNNNNNNNNNNNNNNNNNNNNNNNNNNNNNNNNNNNNNNNNNNNNNNNNNNNNNNNNNNNNNNNNNNNNNNNNNNNNNNNNNNNNNNNNNNNNNNNNTGCGTCGTGGTTATGTAACTGGTGACTCGAAGAATAATCCACCCAAAGGTGCTGCTGATTTCACTGCACAGGTATATG---TTTAAAATTAAATTAAGAATAGTACGTTTTAACACAAATATGAGTAAATTATT--------------------------CGTTGAT-TGATACG-ATGATGA-GAACATAAAAACC-----TCATTCGCGGTTTCCACCGGAAGGTCCTTCAGGATTTGCTGACGGTTAAATGCGTCTGAA--TAC-----TATTTATT-ACATAT--ATTT-----------------------------------TAAATGAATTT-TGTGATTAT-----------TTAGTTTT-GAAAAGTT-------------ACTTTGTATTTTT-----AGGTCATTGTATTGAATCATCCTGGTCAAATCAGCAATGGATACACACCAGTGTTGGATTGCCACACTGCACACATCGCGTGTAAATTTGCTTATATCAAAGAGAAGTGTGACCGTCGTAACGGAAAGACCACCGAAGAAAATCCAAAAGCTATAAAAGCTGGAGATGCTGNNNNNNNNNNNNNNNNNNNNNNNNNNNNNNNNNNNNNNNNNNNNNNNNNNNNNNNNNNNNNNNNNNNNNNNNNNNNNNNNNNNNNNNNNNNNNNNNNNNNNNNNNNN   [4226]
Eufriesea_tucumana_EU49a           TATACCATTTTTAATTGGAGGATTTGGAAATTGATTAATTCCTTTAATATTAGGTTCACCAGATATATCTTTTCCTCGAATAAATAATATTAGATTTTGATTATTACCTCCTTCATTATTATTATTATTAATTAGAAGAATTTTTAATTTTACATCAGGAACAGGTTGAACAATTTATCCACCTTTATCTAATTATATATTTCATTCTTCACCTTCAGTTGATTTTACAATTTTTTCTTTACATATATCAGGTATTTCATCTCTTTTAGGTTCAATAAATTTAATAACTACTATTATATTAATAAAAAATTTTTGTTTAGATTTAGATAAAATACCTTTATTTCCTTGATCAGTATTTATTACAATAATTTTATTATTATTATCTTTACCAGTTTTAGCTGGAGCTATTACTATATTATTATTTGATCGAAATTTTAATACTTCTTTTTTTGATCCTATAGGAGGTGGTGATCCTGTATTATATCAACATTTATTTTGATTTTTTGGTCATCCTGAAGNNTATATTTTAATTTTACCTGGATTTGGATTAATTTCACAAATTATTATAAATGAAAGTGGTAAAAAAGAAATTTTTGGTAATTTAGGAATAATTTATGCAATATTAGGAATTGGATTTTTAGGATTTATTGTTTGAGCTCATCATATATTTACAATTGGATTAGATGTTGATACACGAGCTTATTTTACTTCTGCTACAATAATTATTGCTGTACCTACAGGAATTAAAGTTTTTAGNTGATTAGCAACTTATTATGGTTCAAAAATAGTAATAAATAATTCTATTATATGATCATTAGGATTTATTTTATTATTTACAATTGGTGGATTAACTGGAATTATATTATCAAATTCATCAATTGATATTATTTTACATGACACTTATTATGTTGTTGCTCATTTTCATTATGTTTTATCTATAGGAGCTGTATTTTCAATTATTGCTAGATTTATTCATTGATATCCATTAATTACAGGTTTATTAATAAATAAAAAATGATTAAATTTTCAATTTTTAATAATATTTTTTGGTGTTAATTTAACTTTTTTTCCTCAACTTTNNNCAGCAAGTCTCTGCTGAAGAAGTATCTGACCAAGGAGGTCTTCGATCAACTGAAAACAAAGAAGACCTCTTTTGGCTCCAGCCTTCTTGATGTGATTCAGTCAGGCGTGGAGAATTTGGACTCTGGAGTCGGTATCTATGCTCCCGACGCTGAGTCTTACACAGTTTTTGCTGACCTCTTCGACCCAATCATCGAGGATTATCATGGTGGCTTCAAGAAAAGTGACAAGCATCCACCAAAGGACTTTGGAGACGTTGACTCCCTTGGCAACCTTGACCCAGCTGTTAGT-ATT----GAATT-----------------------------------------------------------------TTGCAAAT-------------------ATATTTATTTATTCCT------TTTAAAAATT-ATAATT---GTCTAGAATA--GGAAACTTCATTCTCGTGCATTTTGCAAATATACATGTTCAAAGTATTAATTAACTCTTT--TTCTTTAGGGTGAATTCATCGTTTCCACGCGTGTGAGATGCGGCCGTTCCTTGGAAGGCTACCCATTTAACCCCTGTTTGACTGAAGCTCAGTACAAAGAGATGGAGGAAAAAGTCTCCAGCACTCTGTCTGGTTTAGAGGGTGAACTTAAGGGAACCTTCTATCCTCTGACTGGTATGAGCAAAGAAGTCCAACAGAAGTTGATCGACGATCACTTCCTATTCAAAGAAGGTGATCGCTTCTTACAAGCTGCTAACGCTTGTCGTTTTTGGCCCACTGGCCGTGGTATCTACCACAACGATGCCCAATTGGGATGGTAAAATGCCGCAACCCTGTATATTGAAACCAAAACCTCTATGGACGGGTAAACAAATATTTTCCTTAATTATACCAGGCAATGTAAATATGATAAGAACACACAGCACACATCCAGATGAAGAAGATGATGGTCCATATAAATGGATTTCTCCTGGTGATACAAAAGTTATGGTAGAACATGGAGAACTTGTTATGGGTATACTTTGTAAAAAGACATTGGGTACATCTGCTGGATCTCTACTTCATATTTGTATGTTGGAATTAGGACATGAAGTTTGTGGAAGATTTTATGGGAACATTCAAACTGTAATTAATAATTGGTTACTGCTAGAAGGACATTCAATTGGTATTGGAGATACCATTGCTGATCCACAGACTTATCTAGAAATTCAGAAAGCCATAAAAAAGGCCAAAGAAGACGTGATAGAAGTCATTCAAAAAGCACACAATATGGAATTGGAACCTACACCTGGTAATACTTTAAGACAAACTTTTGAAAATCAAGTAAATAGAATTTTGAACGACGCTCGTGATAAGACTGGTGGTTCTGCTAAGAAATCATTAACAGAGTACAACAATCTCAAAGCTATGGTAGTATCAGGATCAAAAGGCTCTAACATTAATATCTCTCAGGTTATTGCTTGCGTCGGACAACAAAACGTAGAAGGTAAACGTATTCCGTTTGGTTTCCGTAAAAGAACATTGCCACATTTTATTAAGGATGATTATGGTCCTGAATCCAGAGGATTCGTCGAGAACTCGTATCTTGCTGGTTAGACTCCATCTGAATTTTNTTTNNNNNNNNNNNNNNNNNNNNNNNNNNNNNNNNNNNTCTTTTACTGACACGTTCTTAACGTTGAAACCAACGTTATCACCAGGAACAGCTTCTTGCAAAGCTTCGTGGTGCATTTCAACGGATTTAACTTCAGTGGTCAAACCAGCTGGAGCAAACGTAACAACCATACCTGGCTTCAACACACCAGTCTCAACACGACCAACAGGTACTGTTCCAATACCACCAATTTTGTATACATCCTAAAATCAGATT-----TAACATCATTATTAC--ATG-TTAATTT----GAAATAGACA--TAGCTTTTAAAAGATTAA-TTTTAATCAGACGTCTCTAACCATCAC-CGAATTATAAAATTCTCCGGTGGAAACCGCGAATGAGCGAA-TAAGTTTATCATCAT-----AAAAAATAATTAAAGA--TTAA----------CTATTGA-------ATTCTACCAAA----AACTTACTTGAAGAGGAAGACGGAGAGCCTTGTCCGTAGGTCTAGATGGTGGAAGAATGGCATCAAGTGCTTCAATAAGGCATTTTCCTTCAACTTTACCTTCTTTACGTTCCACAGTCCATCCCTTGAACCAAGGCATTTTTGAAGAAATCTCTAACATGTTATCTCCATGCCAACCAGAAATTGGCACAAATGCTACTCCAGCAGGATTGTAACCAATTTTCTTAATGTAAGATGACACTTCCTTTTTAATTTCTTCAAATCGGACTTCCGAGTATGGTGGTTCAGTAGAGTCCATCTTGTTAACACCAACAATCAACTGTTTTACACCAAGAGTAAAAGCGAGCAGAGCATGCTCACGGGTTTGTCCATTCTTTGAAATACCAGCTTCAAACTCGCCAGTACCAGCAGCAACAATTAATACTGCACAGTCAGCTTGTGAGGTACCAGTAATCATGTTTTTGATGAAATCTCTATGCCCAGGAGCATCAATAATAGTAACATAGTACTTGGAAGTTTCAAATTTCCATAAAGCAATGTCAATGGTAATACCACGTTCACGTTCAGCTTTAAGCTTGTCNNATACCCACGCGTTCAACGTTAAGAACGTGTCAGTAAAAGAATTGCGTCGTGGTTATGTAACTGGAGACTCGAAGAATAATCCACCCAAAGGTGCTGCTGATTTCACTGCACAGGTATATG---TTTAAAATTAAATTAAGAATAGTACGTTTTAACACAAATATGAGTAAATTATT--------------------------CGTTGAT-TGATACG-ATGATGA-GAACATAAAAACC-----TCATTCGCGGTTTCCACCGGAAGGTCCTTTAGGATTTGTTGACGGTTAAGTGCGTCTGAA--TAC-----TATTTATT-ACATAT--ATTT-----------------------------------TAAATGAATTT-TGTGATTAT-----------TTAGTTTT-GAAAAGTT-------------ATTTTGTATTTTT-----AGGTCATTGTATTGAATCATCCTGGTCAAATCAGCAATGGATACACACCAGTGTTGGATTGCCACACTGCACACATCGCGTGTAAATTTGCTTATATCAAAGAGAAGTGTGACCGTCGTAACGGAAAGACCACCGAAGAAAATCCAAAAGCTATAAAAGCTGGAGATGCTGCCATCGTTATACTTGTACCAAGCAAGCCTATGTGTGTTGAAGCTTTCCAAGAATTCCCGCCTCTAGGACGTTTTGCTGTTCGTGACATGCGACAAACAGTGGCCGTA   [4226]
Eufriesea_tucumana_EU49b           TATACCATTTTTAATTGGAGGATTTGGAAATTGATTAATTCCTTTAATATTAGGTTCACCAGATATATCTTTTCCTCGAATAAATAATATTAGATTTTGATTATTACCTCCTTCATTATTATTATTATTAATTAGAAGAATTTTTAGTTTTACATCAGGAACAGGTTGAACAATTTATCCACCTTTATCTAATTATATATTTCATTCTTCACCTTCAGTTGATTTTACAATTTTTTCTTTACATATATCAGGTATTTCATCTCTTTTAGGTTCAATAAATTTAATANCTNCTATTATATTAATAAAAAATTTTTGTTTAGATTTAGATAAAATACCTTTATTTCCTTGATCAGTATTTATTACAATAATTTTATTATTATTATCTTTACCAGTTTTAGCTGGAGCTATTACTATATTATTATTTGATCGAAATTTTAATACTTCTTTTTTTGATCCTATAGGAGGAGGTGATCCTGTATTATATCAACATTTATTTTGATTTTTTGGTCATCCNGAAGNNTATATTTTAATTTTACCTGGATTTGGATTAATTTCNCAAATTATTATAAATGAAAGTGGNAAAAAAGAAATTTTTGGTAATTTAGGAATAATTTATGCAATATTAGGAATTGGATTTTTAGGATTTATTGTTTGAGCTCATCATATATTTACAATTGGATTAGATGTTGATACACGAGCTTATTTTACTTCTGCTACAATAATTATTGCTGTACCTACAGGAATTAAAGTTTTTAGNTGATTAGCAACTTATTATGGTTCAAAAATAGTAATAAATAATTCTATTATATGATCATTAGGATTTATTTTATTATTTACAATTGGTGGATTAACTGGAATTATATTATCAAATTCATCAATTGATATTATTTTACATGANACTTATTATGTTGTTGCTCATTTTCATTATGTTTTATCTATAGGAGCTGTATTTTCAATTATTGCTAGATTTATTCATTGATATCCATTAATTACAGGTTTATTAATAAATAAAAAATGATTAAATTTTCAATTTTTAATAATATTTTTTGGTGTTAATTTAACTTTTTTTCCTCAACTTTTTACAGCAAGTCTCTGCTGAAGAAGTATCTGACCAAGGAGGTCTTCGATCAACTGAAAACAAAGAAGACCTCTTTTGGCTCCAGCCTTCTTGATGTGATTCAGTCAGGCGTGGAGAATTTGGACTCTGGAGTCGGTATCTATGCTCCCGACGCTGAGTCTTACACAGTTTTTGCTGACCTCTTCGACCCAATCATCGAGGATTATCATGGTGGCTTCAAGAAAAGTGACAAGCATCCACCAAAGGACTTTGGAGACGTTGACTCCCTTGGCAACCTTGACCCAGCTGTTAGT-ATT----GAATT-----------------------------------------------------------------TTGCAAAT-------------------ATATTTATTTATTCCT------TTTAAAAATT-ATAATT---GTCTAGAATA--GGAAACTTCATTCTCGTGCATTTTGCAAATATACATGTTCAAAGTATTAATTAACTCTTT--TTCTTTAGGGTGAATTCATCGTTTCCACGCGTGTGAGATGCGGCCGTTCCTTGGAAGGCTACCCATTTAACCCCTGTTTGACTGAAGCTCAGTACAAAGAGATGGAGGAAAAAGTCTCCAGCACTCTGTCTGGTTTAGAGGGTGAACTTAAGGGAACCTTCTATCCTCTGACTGGTATGAGCAAAGAAGTCCAACAGAAGTTGATCGACGATCACTTCCTATTCAAAGAAGGTGATCGCTTCTTACAAGCTGCTAACGCTTGTCGTTTTTGGCCCACTGGCCGTGGTATCTACCACAACGATGCCAAANNNNNNNNNNNNNNNNNNNNNNNNNNNTATATTGAAACCTAATCCTCTATGGACGGGTAAACAAATATTTTCCTTAATTATACCAGGCAATGTAAATATGATAAGAACACACAGTACACATCCAGATGAAGAAGATGATGGTCCATATAAATGGATTTCTCCTGGTGATACAAAAGTTATGGTAGAACATGGAGAACTTGTTATGGGTATACTTTGTAAAAAGACATTGGGTACATCTGCTGGATCTCTACTTCATATTTGTATGTTGGAATTAGGACATGAAGTTTGTGGAAGATTTTATGGGAACATTCAAACTGTAATTAATAATTGGTTACTGCTAGAAGGACATTCAATTGGTATTGGAGATACCATTGCTGATCCACAGACTTATCTAGAAATTCAGAAAGCCATAAAAAAGGCCAAAGAAGACGTGATAGAAGTCATTCAAAAAGCACACAATATGGAATTGGAACCTACACCTGGTAATACTTTAAGACAAACTTTTGAAAATCAAGTAAATAGAATTTTGAACGACGCTCGTGATAAGACTGGTGGTTCTGCTAAGAAATCATTAACAGAGTACAACAATCTCAAAGCTATGGTAGTATCAGGATCAAAAGGCTCTAACATTAATATCTCTCAGGTTATTGCTTGCGTCGGACAACAAAACGTAGAAGGTAAACGTATTCCGTTTGGTTTCCGTAAAAGAACATTGCCACATTTTATTAAGGATGATTATGGTCCTGAATCCAGAGGATTCGTCGAGAACTCGTATCTTGCTGGTTTGACTCCATCTGAATTTTATTTTCACGCTATGGGAGGTCGTGAAGGTCTCATCGATATCTTTTACTGACACGTTCTTAACGTTGAAACCAACGTTATCACCAGGAACAGCTTCTTGCAAAGCTTCGTGGTGCATTTCAACGGATTTAACTTCAGTGGTCAAACCAGCTGGAGCAAACGTAACAACCATACCTGGCTTCAACACACCAGTCTCAACACGACCAACAGGTACTGTTCCAATACCACCAATTTTGTATACATCCTAAAATCAGATT-----TAACATCATTATTAC--ATG-TTAATTT----GAAATAGACA--TAGCTTTNAAAAGATTAA-NTTTAATCAGACGTCTCTAACCATCAC-CGAATTATAAAATTCTCCGGTGGAAACCGCGAATGAGCGAA-TAAGTTTATCATCAT-----AAAAAATAATTAAAGA--TTAA----------CTATTGA-------ATTCTACCAAA----AACTTACTTGAAGAGGAAGACGGAGAGCCTTGTCCGTAGGTCTAGATGGTGGAAGAATGGCATCAAGTGCTTCAATAAGGCATTTTCCTTCAACTTTACCTTCTTTACGTTCCACAGTCCATCCCTTGAACCAAGGCATTTTTGAAGAAATCTCTAACATGTTATCTCCATGCCAACCAGAAATTGGCACAAATGCTACTCCAGCAGGATTGTAACCAATTTTCTTAATGTAAGATGACACTTCCTTTTTAATTTCTTCAAATCGGACTTCCGAGTATGGTGGTTCAGTAGAGTCCATCTTGTTAACACCAACAATCAACTGTTTTACACCAAGAGTAAAAGCGAGCAGAGCATGCTCACGGGTTTGTCCATTCTTTGAAATACCAGCTTCAAACTCGCCAGTACCAGCAGCAACAATTAATACTGCACAGTCAGCTTGTGAGGTACCAGTAATCATGTTTTTGATGAAATCTCTATGCCCAGGAGCATCAATAATAGTAACATAGTACTTGGAAGTTTCAAATTTCCATAAAGCAATGTCAATGGTAATACCACGTTCACGTTCAGCTTTAAGCTTGTCCAATACCCACGCGTTCAACGTTAAGAACGTGTCAGTAAAAGAATTGCGTCGTGGTTATGTAACTGGAGACTCGAAGAATAATCCACCCAAAGGTGCTGCTGATTTCACTGCACAGGTATATG---TTTAAAATTAAATTAAGAATAGTACGTTTTAACACAAATATGAGTAAATTATT--------------------------CGTTGAT-TGATACG-ATGATGA-GAACATAAAAACC-----TCATTCGCGGTTTCCACCGGAAGGTCCTTTAGGATTTGTTGACGGTTAAGTGCGTCTGAA--TAC-----TATTTATT-ACATAT--ATTT-----------------------------------TAAATGAATTT-TGTGATTAT-----------TTAGTTTT-GAAAAGTT-------------ATTTTGTATTTTT-----AGGTCATTGTATTGAATCATCCTGGTCAAATCAGCAATGGATACACACCAGTGTTGGATTGCCACACTGCACACATCGCGTGTAAATTTGCTTATATCAAAGAGAAGTGTGACCGTCGTAACGGAAAGACCACCGAAGAAAATCCAAAAGCTATAAAAGCTGGAGATGCTGCCATCGTTATACTTGTACCAAGCAAGCCTATGTGTGTTGAAGCTTTCCAAGAATTCCCGCCTCTAGGACGTTTTGCTGTTCGTGACATGCGACAAACAGTGGCCGTA   [4226]
Eufriesea_violacea_EU120           TATACCATTTTTAATTGGAGGATTTGGAAATTGATTAATTCCTTTAATATTAGGTTCACCAGATATATCTTTTCCTCGAATGAATAATATTAGATTTTGATTATTACCTCCTTCATTATTATTATTATTAATTAGAAGAATTTTTAATTTTACATCAGGTACAGGTTGAACTGTTTATCCTCCATTATCAAATTATATATTTCATTCTTCTCCTTCAGTTGATTTAACAATTTTTTCATTACATATATCGGGTATTTCTTCTCTTTTAGGAGCAATAAATTTAATAACAACTATTATATTAATAAAAAATTTTTGTTTAAATTTAGATAAAATACCTTTATTTCCTTGATCAGTTTTTATTACAATAATTTTATTGTTATTATCTTTACCAGTTTTAGCTGGAGCTATTACTATATTATTATTTGATCGAAATTTTAATACTTCTTTTTTTGATCCAATAGGAGGAGGAGATCCTATTTTATATCAACATTTATTTTGATTTTTTGGTCATCCAGAAGTTTATATTTTAATTTTACCAGGATTTGGATTAATTTCTCAAATTATTATAAATGAAAGAGGTAAAAAAGAGATTTTTGGTAATTTAGGAATAATTTATGCAATATTAGGNATTGGATTTTTAGGTTTTATTGTTTGAGCTCATCATATATTTACTATTGGATTAGATGTTGATACACGAGCTTATTTCACTTCAGCTACTATAATTATTGCTGTACCAACAGGAATTAAGGTTTTTAGATGATTAGCTACTTATTATGGTTCAAAAATAGTAATAAATAATTCAATTATATGGTCATTAGGATTTATTTTATTATTTACAATTGGAGGATTAACTGGAATTATATTATCTAATTCATCAATTGATATTATTTTACATGACACTTATTATGTTGTTGCTCATTTTCATTATGTATTATCAATAGGAGCTGTATTTTCAATTATTTCTAGATTTATTCATTGATATCCTTTAATTACTGGTTTATTATAAAATAAAAAATGATTAAATTTTCAATTTTTAATAATATTTTTTGGNGTTAATTTAACTTTTTTTCCTCANCTTTTTTCAGCAAGTCTCTGCTGAAGAAGTATCTGACCAAGGAGGTCTTCGATCAACTGAAAACAAAGAAGACCTCTTTTGGCTCCAGCCTTCTTGATGTGATTCAGTCAGGCGTGGAGAATTTGGACTCTGGAGTCGGTATCTATGCTCCCGACGCTGAGTCTTACACAGTTTTTGCTGACCTCTTCGACCCAATCATCGAGGATTATCATGGTGGCTTCAAGAAAAGTGACAAGCATCCACCAAAGGACTTTGGAGACGTTGACTCCCTTGGCAACCTTGACCCAGCTGTTAGT-ATT----GAATT-----------------------------------------------------------------TTGCAAAT-------------------ATATTTATTTATTCCT------TTCAAAAATT-ATAATT---GTCTACAATA--GGAAACTTCATTCTCGTGCATTTTGCAAATATACATGTTCAAAGTATTAATTAACTCTTT--TTCTTTAGGGTGAATTCATCGTTTCCACGCGTGTGAGATGCGGCCGTTCCTTGGAAGGCTACCCATTTAACCCCTGTTTGACTGAAGCTCAGTACAAAGAGATGGAGGAAAAAGTCTCCAGCACTCTGTCTGGTTTAGAGGGTGAACTTAAGGGAACCTTCTATCCTCTGACTGGTATGAGCAAAGAAGTCCAACAGAAGTTGATCGACGATCACTTCCTGTTCAAAGAAGGTGATCGCTTCTTACAAGCTGCTAACGCTTGTCGTTTTTGGCCCACTGGCCGTGGTATCTACCACAACGATGCCAANTTGGGATGGTAAAATGCCGCAACCCTGTATATTAAAACCAAAACCTCTATGGACGGGTAAACAAATATTTTCCTTAATTATACCAGGCAATGTAAATATGATAAGAACACACAGTACACATCCAGATGAAGAAGATGATGGTCCATATAAATGGATTTCTCCTGGTGATACTAAAGTTATGGTAGAACATGGAGAACTTGTTATGGGTATACTTTGTAAAAAGACATTGGGTACATCTGCTGGATCTCTACTTCATATTTGTATGTTGGAATTAGGACATGAAGTTTGTGGAAGATTTTATGGGAACATTCAAACTGTAATTAATAATTGGTTACTGCTAGAAGGACATTCAATTGGTATTGGAGATACCATTGCTGATCCACAGACTTATCTAGAAATTCAGAAAGCCATAAAAAAGGCCAAAGAAGACGTGATAGAAGTCATTCAAAAAGCACACAATATGGAATTGGAACCTACACCTGGTAATACTTTAAGACAAACTTTTGAAAATCAAGTAAATAGAATTTTGAACGACGCTCGTGATAAGACTGGTGGTTCTGCTAAGAAATCATTAACAGAGTACAACAATCTCAAAGCTATGGTAGTATCAGGATCAAAAGGCTCTAACATTAATATCTCTCAGGTTATTGCTTGCGTCGGACAACAAAACGTAGAAGGTAAACGTATTCCGTTTGGTTTCCGTAAAAGAACATTGCCACATTTTATTAAGGATGATTATGGTCCTGAATCCAGAGGATTCGTCGAGAACTCGTATCTTGCTGGTTTGACTCCATCTGAATTTTATTTTCACGCTATGGGAGGTCGTGAAGGTCTCATCGATANNNNNNNNNNNNNNNNNNNNNNNNNNNNNNNNNNNNNNNNNNNNNNNNNNNNNNNNNNNNNNNNNNNNNNNNNNNNNNNNNNNNNNNNNNNNNNNNNNNNNNNNNNNNNNNNNNNNNNNNNTAACAACCATGCCTGGCTTCAACACACCAGNNTCAACACGACCAACAGGTACTGTTCCAATACCACCAATTTTGTATACATCCTAAAGTTAGATT-----TAACATCATTATTAC--ATG-TTAATTT----GAAATAGACA--TAGCTTTTAAAAGATTAA-TTTTAATCAGACGTCTCTAACCATCAC-CGAATTATAAAATTCTCCGGTGAAAACCGCGAATGAACGAA-TAAGTTTATCATCAT-----AAAAAATAATTAAAGA--TTAA----------CTATTAA-------ATTCTACCAAA----AACTTACTTGAAGAGGAAGACGGAGAGCCTTGTCCGTAGGTCTAGATGGTGGAAGAATGGCATCAAGTGCTTCAATAAGGCATTTTCCTTCAACTTTACCTTCTTTACGTTCCACAGTCCATCCCTTGAACCAAGGCATTTTTGAAGAAATCTCTAACATGTTATCTCCATGCCAACCAGAAATTGGCACAAATGCTACTCCAGCAGGATTGTAACCAATTTTCTTAATGTAAGATGACACTTCCTTTTTAATTTCTTCAAATCGGACTTCAGAGTATGGTGGTTCAGTGGAGTCCATCTTGTTAACACCAACAATCAATTGTTTTACACCAAGAGTAAAAGCGAGCAGGGCATGCTCACGGGTTTGTCCATTCTTTGAAATACCAGCTTCAAACTCNCCAGTACCAGCAGCAACAATTAATACTGCACAGTCAGCTTGTGAGGTACCAGTAATCATGTTTTTGATGAAATCTCTATGCCCAGGAGCATCATTAATAGTAACATAGTACTTGGAAGTTTCAAATTTCCATAAAGCAATGTCGATGGTAATACCCCGTTCCCGTTCAGCTTTAGGCTTGTCCAATACCCACGCNNNNNNNNNNNNNNNNNNNNNNNNNNNNNNNNNNNNNNNNNNNNNNNNNNNNNNNNNNNNNNNNNNNNNNNNNNNNNNNNNNNNNNNNNNNNNNNNNNNNNNNNNNNNNNNNNNNNNNNNNNNNNNNNNNNNNNNNNNNNNNNNNNNNNNNNNNNNNNNNNNNNNNNNNNNNNNNNNNNNNNNNNNNNNNNNNNNNNNNNNNNNNNNNNNNNNNNNNNNNNNNNNNNNNNNNNNNNNNNNNNNNNNNNNNNNNNNNNNNNNNNNNNNNNNNNNNNNNNNNNNNNNNNNNNNNNNNNNNNNNNNNNNNNNNNNNNNNNNNNNNNNNNNNNNNNNNNNNNNNNNNNNNNNNNNNNNNNNNNNNNNNNNNNNNNNNNNNNNNNNNNNNNNNNNNNNNNNNNNNNNNNNNNNNNNNNNNNNNNNNNNNNNNNNNNNNNNNNNNNNNNNNNNNNNNNNNNNNNNNNNNNNNNNNNNNNNNNNNNNNNNNNNNNNNNNNNNNNNNNNNNNNNNNNNNNNNNNNNNNNNNNNNNNNNNNNNNNNNNNNNNNNNNNNNNNNNNNNNNNNNNNNNNNNNNNNNNNNNNNNNNNNNNNNNNNNNNNNNNNNNNNNNNNNNNNNNNNNNNNNNNNNNNNNNNNNNNNNNNNNNNNNNNNNNNNNNNNNNNNNNNNNNNNNNNNNNNNNNNNNNNNNNNNNNNNNNNNNNNNNNNNNNNNNNNNNNNNNN   [4339]
Eufriesea_violascens__gol_EU51b    TATACCATTTTTAATTGGAGGATTTGGAAATTGATTAATTCCTTTAATATTAGGTTCACCAGATATATCTTTTCCTCGAATAAATAATATTAGATTTTGATTATTACCTCCTTCATTATTNTTATTATTAATTAGAAGAATTTTTAATTTTACATCAGGAACAGGTTGAACAATTTATCCNCCTTTATCAAATTATATATTTCATTCTTCACCTTCAGTTGATTTTACAATTTTTTCATTACATATATCAGGTATTTCATCTCTTTTAGGTTCAATAAATTTAATAACTACTATTATATTAATAAAAAATTTTTGTTTAGATTTAGATAAAATACCTTTATTTCCTTGATCAGTATTTATTACAATAATTTTATTATTATTATCTTTACCAGTTTTAGCTGGAGCTATTACTATATTATTATTTGATCGAAATTTTAATACTTCTTTCTTTGATCCTATAGGAGGAGGTGATCCTGTATTATATCAACATTTATTTTGATTTTTTGGTCATCCAGAAGTATATATNTTAATTTTACCTGGATTTGGATTAATTTCACAAATTATTATAAATGAAAGTGGTAAAAAAGAAATTTTTGGTAATTTAGGAATAATTTATGCAATATTAGGAATTGGATTTTTAGGTTTTATTGTTTGAGCTCATCATATATTTACAATTGGATTAGATGTTGATACACGAGCTTATTTTACTTCTGCTACAATAATTATTGCTGTACCTACAGGAATTAAAGTTTTTAGATGATTAGCAACTTATTATGGTTCAAAAATAATAATAAATAATTCAATTATATGATCATTAGGATTTATTTTATTATTTACAATTGGTGGATTAACTGGTATTATATTATCAAATTCATCAATTGATATTATTTTACATGATACTTATTATGTTGTTGCTCATTTTCATTATGTTTTATCTATAGGAGCTGTATTTTCAATTATTGCTAGATTTATTCATTGATATCCATTAATTACAGGTTTATTAATAAATAAAAAATGATTAAATTTTCAATTTTTAATAATATTTTTTGGTGTAAATTTAACTTTTTTTCCTCAACTTTTTANNNNNNNNNNNNNNNNNNNNNNNNNNNNNNNNNNNNNNNNNNNNNNNNNNNNNCAACAAAGAAGACCTCTTTTGGCTCCAGCCTTCTTGATGTGANNNNNTCAGGCGTGGAGAATTTGGACTCTGGAGTCGGTATCTATGCTCCCGACGCTGAGTCTTACACAGTTTTTGCTGACCTCTTCGACCCAATCATCGAGGATTATCATGGTGGCTTCAAGAAAAGTGACAAGCATCCACCAAAGGACTTTGGAGACGTTGACTCCCTTGGCAACCTTGACCCAGCTGTTAGT-ATT----AAATT-----------------------------------------------------------------TTGCAAAT-------------------ATATTTATTTATTCCT------TTTAAAAATT-ATAATT---GTCTAGAATA--GGAAACTTCATTCTCGTGCATTTTGCAAATATACATGTTCAAAGTATTAATTAACTCTTT--TTCTTTAGGGTGAATTCATCGTTTCCACGCGTGTGAGATGCGGCCGTTCCTTGGAAGGCTACCCATTTAACCCCTGTTTGACTGAAGCTCAGTACAAAGAGATGGAGGAAAAAGTCTCCAGCACTCTGTCTGGTTTAGAGGGTGAACTTAAGGGAACCTTCTATCCTCTGACTGGTATGAGCAAAGAAGTCCAACAGAAGTTGATCGACGATCACTTCCTATTCAAAGAAGGTGATCGCTTCTTACAAGCTGCTAACGCTTGTCGTTTTTGGCCCACTGGCCGTGGTATCTACCACAACGNTGCCCNNNNNNNNNNNNNNNNNNNNNNNNNNNNNNNTATTGAAACCNNNNCCTCTATGGANGAGTAAACAAATATTTTCCTTAATTATACCAGGCAATGTAAATATGATAAGAACACACAGTACACATCCAGATGAAGAAGATGATGGTCCATATAAATGGATTTCTCCTGGTGATACAAAAGTTATGGTAGAACATGGAGAACTTGTTATGGGTATACTTTGTAAAAAGACATTGGGCACATCTGCTGGATCTCTACTTCATATTTGTATGTTGGAATTAGGACATGAAGTTTGTGGAAGATTTTATGGGAACATTCAAACTGTAATTAATAATTGGTTACTGCTAGAAGGACATTCAATTGGTATTGGAGATACCATTGCTGATCCACAGACTTATCTAGAAATTCAGAAAGCCATAAAAAAGGCCAAAGAAGACGTGATAGAAGTCATTCAAAAAGCACACAATATGGAATTGGAACCTACACCTGGTAATACTTTAAGACAAACTTTTGAAAATCAAGTAAATAGAATTTTGAACGACGCTCGTGATAAGACTGGTGGTTCTGCTAAGAAATCATTAACAGAGTACAACAATCTCAAAGCTANGGTAGTATCAGGATCAAAAGGCTCTAACATTAATATCTCTAAGGTTATTGCTTGCGTCGGACAACAAAACGTAGAAGGTAAACGTATTCCGTTTGGTTTCCGTAAAAGCTCNTTNCCACATTTTATTAAGGATGATTATGGTCGNNNNNNNNNNNNNNNNNNNNNNNNNNNNNNNNNNNNNNNNNNNNNNNNNNNNNNNNNNNNNNNNNNNNNNNNNNNNNNNNNNNNNNNNNNNNNNNNNNTCTTTTACTGACACGTTCTTAACGTTGAAACCAACGTTATCACCAGGAACAGCTTCTTGCAAAGCTTCGTGGTGCATTTCAACGGATTTAACTTCAGTGGTCAAACCAGCTGGAGCAAACGTAACAACCATACCTGGCTTCAACACACCAGTCTCAACACGACCAACAGGTACTGTTCCAATACCACCAATTTTGTATACATCCTAAAATCAGATT-----TAACATCATTATTAC--ATG-TTAATTT----GAAATAGACA--TAGCTTTTAAAAGATTAA-TTTTAATCAGACGTCTCTAACCATCAC-CGAATTATAAAATTCTCCGGTGGAAACCGCGAATGAGCGAA-TAAGTTTATCATCAT-----AAAAAATAATTAAAGA--TTAA----------CTATTGA-------ATTCTACCAAA----AACTTACTTGAAGAGGAAGACGGAGAGCCTTGTCCGTAGGTCTAGATGGTGGAAGAATGGCATCAAGTGCTTCAATAAGGCATTTTCCTTCAACTTTACCTTCTTTACGTTCCACAGTCCATCCCTTGAACCAAGGCATTTTTGAAGAAATCTCTAACATGTTATCTCCATGCCAACCAGAAATTGGCACAAATGCTACTCCAGCAGGATTGTAACCAATTTTCTTAATGTAAGATGACACTTCCTTTTTAATTTCTTCAAATCGGACTTCCGAGTATGGTGGTTCAGTAGAGTCCATCTTGTTAACACCAACAATCAACTGTTTTACACCAAGAGTAAAAGCGAGCAGAGCATGCTCACGGGTTTGTCCATTCTTTGAAATACCAGCTTCAAACTCGCCAGTACCAGCAGCAACAATTAATACTGCACAGTCAGCTTGTGAGGTACCAGTAATCATGTTTTTGATGAAATCTCTATGCCCAGGAGCATCAATAATAGTAACATAGTACTTGGAAGTTTCAAATTTCCATAAAGCAATGTCAATGGTAATACCACGTTCACGTTCAGCTTTAAGCTTGTCCAATACCCACGCNNTCAACGTTAAGAACGTGTCAGTAAAAGAATTGCGTCGTGGTTATGTAACTGGAGACTCGAAGAATAATCCACCCAAAGGTGCTGCTGATTTCACTGCACAGGTATATG---TTTAAAATTAAATTAAGAATAGTACGTTTTAACACAAATATGAGTAAATTATT--------------------------CGTTGAT-TGATACG-ATGATGA-GAACATAAAAACC-----TCATTCGCGGTTTCCACCGGAAGGTCCTTTAGGATTTGTTGACGGTTAAGTGCGTCTGAA--TAC-----TATTTATT-ACATAT--ATTT-----------------------------------TAAATGAATTT-TGTGATTAT-----------TTAGTTTT-GAAAAGTT-------------ATTTTGTATTTTT-----AGGTCATTGTATTGAATCATCCTGGTCAAATCAGCAATGGATACACACCAGTGTTGGATTGCCACACTGCACACATCGCGTGTAAATTTGCTTATATCAAAGAGAAGTGTGACCGTCGTAACGGAAAGACCACCGAAGAAAATCCAAAAGCTATAAAAGCTGGAGATGCTGCCATCGTTATACTTGTACCAAGCAAGCCTATGTGTGTTGAAGCTTTCCAAGAATTCCCGCCTCTAGGACGTTTTGCTGTTCGTGACATGCGNNNNNNNNNNNNNNNN   [4226]
Eufriesea_violascens_EU51a         TATACCATTTTTAATTGGAGGATTTGGAAATTGATTAATTCCTTTAATATTAGGTTCACCAGATATATCTTTTCCTCGAATAAATAATATTAGATTTTGATTATTACCTCCTTCATTATTGTTATTATTAATTAGAAGAATTTTTAATTTTACATCAGGGACAGGTTGAACAATTTATCCACCTTTATCAAATTATATATTTCATTCTTCNCCTTCAGTTGATTTTACAATTTTTTCATTNCATATATCAGGTATTTCATCACTTTTAGGTTCAATAAATTTAATAACTACTATTATATTAATAAAAAATTTTTGTTTAGATTTAGANAAAATACCTTTATTTCCTTGATCAGTATTTATTACAATAATTTTATTATTATTATCTTTACCAGTTTTAGCTGGAGCTATTACTATATTATTATTTGATCGAAATTTTAATACTTCTTTTTTTGATCCTATAGGAGGAGGTGATCCTGTATTATATCAACATTTATTTTGATTTTTTGGTCATCCNGAAGTATATATTTTAATTTTACCTGGATTTGGATTAATTTCACAAATTATTATNAATGAAAGTGGTAAAAAAGAAATTTTTGGTAATTTAGGAATAATTTATGCAATATTAGGAATTGGATTTTTAGGTTTTATTGTTTGAGCTCATCATATATTTACAATTGGATTAGATGTTGATACNCGAGCTTATTTTACTTCTGCTACAATAATTATTGCTGTACCTACAGGAATTAAAGTTTTTAGATGATTAGCAACTTATTATGGTTCAAAAATAATAATAAATAATTCAATTATATGATCATTAGGATTTATTTTATTATTTACAATTGGTGGATTAACTGGTATTATATTATCAAATTCATCAATTGATATTATTTTACATGATACTTATTATGTTGTTGCTCATTTTCATTATGTTTTATCTATAGGAGCTGTATTTTCAATTATTGCTAGATTTATTCATTGATATCCATTAATTACAGGTTTATTAATAAATAAAAAATGATTAAATTTTCAATTTTTAATAATATTTTTTGGTGTAAATTTAACTTTTTTTCTCCAACTTTNNNCAGCAAATCTCTGCTGAAGAAGTATCTGACCAAGGAGGTCTTCGATCAACTGAAAACAAAGAAGACCTCTTTTGGCTCCAGCCTTCTTGATGTGATTCAGTCAGGCGTGGAGAATTTGGACTCTGGAGTCGGTATCTATGCTCCCGACGCTGAGTCTTACACAGTTTTTGCTGACCTCTTCGACCCAATCATCGAGGATTATCATGGTGGCTTCAAGAAAAGTGACAAGCATCCACCAAAGGACTTTGGAGACGTTGACTCCCTTGGCAACCTTGACCCAGCTGTTAGT-ATT----AAATT-----------------------------------------------------------------TTGCAAAT-------------------ATATTTATTTATTCCT------TTTAAAAATT-ATAATT---GTCTAGAATA--GGAAACTTCATTCTCGTGCATTTTGCAAATATACATGTTCAAAGTATTAATTAACTCTTT--TTCTTTAGGGTGAATTCATCGTTTCCACGCGTGTGAGATGCGGCCGTTCCTTGGAAGGCTACCCATTTAACCCCTGTTTGACTGAAGCTCAGTACAAAGAGATGGAGGAAAAAGTCTCCAGCACTCTGTCTGGTTTAGAGGGTGAACTTAAGGGAACCTTCTATCCTCTGACTGGTATGAGCAAAGAAGTCCAACAGAAGTTGATCGACGATCACTTCCTATTCAAAGAAGGTGATCGCTTCTTACAAGCTGCTAACGCTTGTCGTTTTTGGCCCACTGGCCGTGGTATCTACCACAACGATGCCAAATTGGGATGGTAAAATGCCGCAACCCTGTATATTGAAACCAAAACCTCTATGGACGGGTAAACAAATATTTTCCTTAATTATACCAGGCAATGTAAATATGATAAGAACACACAGTACACATCCAGATGAAGAAGATGATGGTCCATATAAATGGATTTCTCCTGGTGATACAAAAGTTATGGTAGAACATGGAGAACTTGTTATGGGTATACTTTGTAAAAAGACATTGGGCACATCTGCTGGATCTCTACTTCATATTTGTATGTTGGAATTAGGACATGAAGTTTGTGGAAGATTTTATGGGAACATTCAAACTGTAATTAATAATTGGTTACTGCTAGAAGGACATTCAATTGGTATTGGAGATACCATTGCTGATCCACAGACTTATCTAGAAATTCAGAAAGCCATAAAAAAGGCCAAAGAAGACGTGATAGAAGTCATTCAAAAAGCACACAATATGGAATTGGAACCTACACCTGGTAATACTTTAAGACAAACTTTTGAAAATCAAGTAAATAGAATTTTGAACGACGCTCGTGATAAGACTGGTGGTTCTGCTAAGAAATCATTAACAGAGTACAACAATCTCAAAGCTATGGTAGTATCAGGATCAAAAGGCTCTAACATTAATATCTCTCAGGTTATTGCTTGCGTCGGACAACAAAACGTAGAAGGTAAACGTATTCCGTTTGGTTTCCGTAAAAGAACATTGCCACATTTTATTAAGGATGATTATGGTCCTGAATCCAGAGGATTCGTCGAGAACTCGTATCTTGCTGGTTTGACTCCATCTGAATTTTATTTTCACGCTATGGGAGGTCGTGAAGGTCTCATCGATANNNNNNNNNNNNNNNNNNNNNNNNNNNNNNNNNNNNNNNNNNNNNNNNNNNNNNNNNNNNNNNNNNNNNNNNNNNNNNNNNNNNNNNNNAACTTCAGTGGTCAANCCAGCGGGAGCAAACGTAACAACCATACCTGGCTTCAACACACCAGTCTCAACACGACCAACAGGTNCTGTTCCAATACCACCAATTTTGTATACATCCTAAAATCAGATT-----TAACATCATTATTAC--ATG-TTAATTT----AAAATAGACA--TAGCTTTTAAAAGATTAA-TTTTAATCAGACGTCTCTAACCATCAC-CGAATTATAAAATTCTCCGGTGGAAACCGCGAATGAGCGAA-TAAGTTTATCATCAT-----AAAAAATAATTAAAGA--TTAA----------CTATTGA-------ATTCTACCAAA----AACTTACTTGAAGAGGAAGACGGAGAGCCTTGTCCGTAGGTCTAGATGGTGGAAGAATGGCATCAAGTGCTTCAATAAGGCATTTTCCTTCAACTTTACCTTCTTTACGTTCCACAGTCCATCCCTTGAACCAAGGCATTTTTGAAGAAATCTCTAACATGTTATCTCCATGCCAACCAGAAATTGGCACAAATGCTACTCCAGCAGGATTGTAACCAATTTTCTTAATGTAAGATGACACTTCCTTTTTAATTTCTTCAAATCGGACTTCCGAGTATGGTGGTTCAGTAGAGTCCATCTTGTTAACACCAACAATCAACTGTTTTACACCAAGAGTAAAANNGAGCAGAGCATGCTCACGGGTTTGTCCATTCTTTGAAATACCAGCTTCAAACTCGCCAGNACCAGCAGCAACAATTAATACTGCGCAGTCAGCTTGTGAGGTACCAGTAATCNNNNNNNNNNNNNNNNNNNNNNNNNNNNNNNNNNNNNNNNNNNNNNNNNNNNNNNNNNNNNNNNNNNNNNNNNNNNNNNNNNNNNNNNNNNNNNNNNNNNNNNNNNNNNNNNNNNNNNNNNNNNNNNNNNNNNNNNNGTTCAACGTTAAGAACGTGTCAGTAAAAGAATTGCGTCGTGGTTATGTAACTGGAGACTCGAAGAATAATCCACCCAAAGGTGCTGCTGATTTCACTGCACAGGTATATG---TTTAAAATTAAATTAAGAATAGTACGTTTTAACACAAATATGAGTAAATTATT--------------------------CGTTGAT-TGATACG-ATGATGA-GAACATAAAAACC-----TCATTCGCGGTTTCCACCGGAAGGTCCTTTAGGATTTGTTGACGGTTAAGTGCGTCTGAA--TAC-----TATTTATT-ACATAT--ATTT-----------------------------------TAAATGAATTT-TGTGATTAT-----------TTAGTTTT-GAAAAGTT-------------ATTTTGTATTTTT-----AGGTCATTGTATTGAATCATCCTGGTCAAATCAGCAATGGATACACACCAGTGTTGGATTGCCACACTGCACACATCGCGTGTAAATTTGCTTATATCAAAGAGAAGTGTGACCGTCGTAACGGAAAGACCACCGAAGAAAATCCAAAAGCTATAAAAGCTGGAGATGCTGCCATCGTTATACTTGTACCAAGCAAGCCTATGTGTGTTGAAGCTTTCCAAGAATTCCCGCCTCTAGGACGTTTTGCTGTTCGTGACATGCGACAAACNGTGGCCGTA   [4226]
Euglossa__Euglossella_EU140        NNNNNNNNNNNNNNNNNNNNNNNNNNNNNNTTGATTAATTCCTTTAATATTAAGATCACCTGATATATCATTTCCTCGAATAAANNNNNNNNNNTTTTGATTATTACCTCCTTCATTATTATTANNNNNNNNNNNAAGAATTTTTAATTTTATATCTGGAACTGGTTGAACAGTATATCCACCTTTATNAAATTATATTTTTCATTCTTCTCCTTCTGTNGATTTTACAATTTTTTCTTTACATATATCAGGTATTTCTTCACTTTTAGGAGCTATAAATTTAATAACTACAATTATATTAATAAAAAATTTTAGTTTAGATTTAGATAAAATACCTTTATTTCCTTGATCTGTTTTTATTACAATAATTTTATTATTATTGTCTTTACCTGTATNAGCAGGNGCTATTACAATATTATTATTTGATCGTAATTTTAATACTTCTTTTTTTGACCCNATAGGAGGAGGTGATCCTGTATTATATCAACATTTATTTTGATTTTTTGGTCATCCAGAAGTTTATATTTTAATTTTACCTGGTTTTGGATTAATTTCTCAAATTATTATAAATGAAAGAGAAAAAAAAGAAGTATTTGGTAATTTAGGAATAATTTATGCAATATTAGGAATTGGATTTTTAGGTTTTATTGTTTGAGCTCATCATATATTTACTATTGGATTAGATGTAGATACTCGTGCTTATTTTACTTCAGCAACTATAGTTATTGCTGTTCCTACTGGAATTAAAGTTTTTAGATGATTAGCAACTTATTATGGTTCAAAAATAAAAATAAATANTTCTATTATATGATCTTTAGGNTTTATTTTATTATTTACTATTGGAGGATTAACNGGAATTATATTATCTAATTCATCTATTGATATTATTTTACATGATACATATTATGTTGTTGCTCATTTTCATTATGTTTTATCTATAGGAGCTGTNTTTTCAATTATTTCAAGTTTTATTCATTGATATCCTTTNATTACTGGTTTAATATTAAATAAAAAATGATTAGTTTATCAANNNNNNNNNNNNNNNNNNNNNNNNNNNNNNNNNNNNNNNNNNNNNNNNNNNNCAGCAAGTCTCTGCTGAAGAAGTACCTCACCAAGGAGGTGTTCGATCAACTAAAGACAAAGAAGACCTCCTTTGGCTCCAGCCTTCTTGATGTGATTCAGTCTGGCGTGGAGAACTTGGACTCTGGTGTCGGTATCTATGCTCCCGACGCTGAATCTTACACAGTATTTGCTGATCTCTTCGACCCAATCATCGAGGATTATCATACTGGCTTCAAGAAGAGCGACAAGCATCCACCAAAGGACTTTGGAGACGTTGACTCCCTTGGCAATCTTGACCCAGCTGTTAGT-ATT----TAATT--------------------------------AATTCTTTGAA-TA---TATATTTTCTAGAC-----------------------------ATATTTGTATATTCCC------TTCAAAAATT-ACAATT---GTCTAAGACA--GGAAACTT--------------------ACATACATGTTCAAGGTATTAATTAACGCTTTTCTTCTTCAGGGTGAATTCATCGTTTCCACCCGTGTGAGATGCGGCCGTTCCTTGGAAGGCTACCCATTCAACCCCTGTTTGACTGAAGCTCAGTACAAAGAGATGGAGGAAAAAGTCTCCAGCACTCTGTCTGGTTTGGAAGGTGAACTTAAGGGAACCTTCTATCCTCTGACTGGCATGAGCAAAGAAGTCCAACAGAAGCTGATCGACGATCACTTCCTGTTCAAAGAGGGTGATCGTTTCTTGCAAGCTGCTAACGCTTGTCGTTTCTGGCCCACCGGCCGTGGTATCTACCACANNNNNNNNNNNNNNNNNNNNNAAAATGCCGCAACCATGTATATTGAAACCAAAACCTCTATGGACGGGTAAACAAATTTTCTCCTTAATCATACCAGGCAATGTAAATATGATAAGAACCCACAGTACACATCCAGATGAAGAAGATGATGGTCCATATAAGTGGATTTCTCCTGGTGATACTAAAGTTATGGTAGAACATGGAGAACTTGTTATGGGTATACTTTGTAAAAAGACATTGGGTACCTCTGCTGGATCTCTACTTCATATTTGTATGTTGGAATTAGGACATGAAGTTTGTGGAAGATTTTATGGGAACATTCAAACTGTAATTAACAATTGGTTACTGCTAGAAGGACATTCAATTGGTATTGGAGATACCATTGCTGATCCACAAACTTATTTAGAAATTCAGAAAGCTATAAAAAAAGCCAAAGAAGACGTGATAGAAGTTATTCAAAAAGCACACAATATGGAATTAGAACCTACACCTGGTAATACTTTAAGGCAAACTTTTGAAAATCAAGTAAACAGAATTTTGAACGACGCTCGTGATAAGACTGGTGGTTCTGCTAAGAAATCGTTAACAGAGTACAACAATCTCAAAGCTATGGTAGTATCAGGATCAAAAGGTTCTAACATTAATATCTCTCAGGTCATTGCTTGTGTCGGACAACAAAACGTAGAAGGTAAACGTATACCGTTTGGTTTCCGCAAAAGAACATTGCCACATTTTATTAAGGATGATTATGGTCCTGAATCCAGAGGATTCGTAGAGAACTCGTATCTTGCTGGTTTGACCCCATCCGAATTTTATTTTCACGCTATGGGAGGTCGTGAAGGTCTCATCGATATCTTTTACTGACACGTTCTTAACGTTGAAACCAACGTNANCACCAGGAACAGCTTCTAGCAAAGCTTCGTGATGCATTTCGACGGATTTAACTTCAGTGGTCAAACCAGCTGGAGCAAATGTAACAACCATACCTGGCTTCAACACACCAGTTTCAACACGGCCAACAGGTACAGTTCCAATACCACCAATTTTGTATACATCCTAAAATCAAATT-----TAGCATCATTATTAT--ATG-TTACCTC----GGAATAAATA--TGGCTGTGAAAAAATTCA-TTTTAATCAGACGTCTCTAACCGTCAC-AAAATTATAAAATTCTCCGGTGAAAACCGCGAATGAGGGAA-TTATTTTATCATCAT-----AAAAAATAATTAAACA--TTAA----------CTATCGA-------ATTCTACCAAA----AACTTACTTGAAGAGGAAGACGGAGAGCCTTGTCCGTAGGTCTAGATGGTGGAAGAATGGCGTCAAGCGCTTCAATAAGGCATTTTCCTTCAACTTTACCTTCTTTACGTTCCACAGTCCATCCCTTGAACCAAGGCATTTTTGAAGAAATCTCCAACATATTATCTCCGTGCCAACCAGAAATTGGCACAAATGCTACTCCAGCAGGATTGTAACCGATCTTCTTAATGTAAGATGAGACTTCCTTTTTAATTTCTTCAAATCGGACTTCAGAATACGGTGGCTCGGTGGAGTCCATCTTGTTAACACCAACGATCAACTGTTTTACACCGAGAGTAAAAGCAAGCAAAGCATGCTCACGGGTTTGTCCATTCTTTGAAATACCAGCTTCAAACTCGCCAGTACCAGCAGCAACAATTAATACTGCACAGTCAGCTTGTGAGGTACCAGTAATCATGTTTTTGATGAAATCTCTATGCCCAGGAGCATCAATAATAGTAACATAGTACTTGGAAGTTTCAAATTTCCATAAAGCAATGTCNNNNNNNNNNNNNNNNNNNNNNNNNNNNNNNNNNNNNNNNNNNNNNNNNNNNNNNNNNNNNNNNNNNNNNNNNNNNNNNNNNNNNNNNNNNNNNNNNNNNNNNNNNNNNNNNNNNNNNNNNNNNNNNNNNNNNNNNNNNNNNNNNNNNNNNNNNNNNNNNNNNNNNNNNNNNNNNNNNNNNNNNNNNNNNNNNNNNNNNNNNNNNNNNNNNNNNNNNNNNNNNNNNNNNNNNNNNNNNNNNNNNNNNNNNNNNNNNNNNNNNNNNNNNNNNNNNNNNNNNNNNNNNNNNNNNNNNNNNNNNNNNNNNNNNNNNNNNNNNNNNNNNNNNNNNNNNNNNNNNNNNNNNNNNNNNNNNNNNNNNNNNNNNNNNNNNNNNNNNNNNNNNNNNNNNNNNNNNNNNNNNNNNNNNNNNNNNNNNNNNNNNNNNNNNNNNNNNNNNNNNNNNNNNNNNNNNNNNNNNNNNNNNNNNNNNNNNNNNNNNNNNNNNNNNNNNNNNNNNNNNNNNNNNNNNNNNNNNNNNNNNNNNNNNNNNNNNNNNNNNNNNNNNNNNNNNNNNNNNNNNNNNNNNNNNNNNNNNNNNNNNNNNNNNNNNNNNNNNNNNNNNNNNNNNNNNNNNNNNNNNNNNNNNNNNNNNNNNNNNNNNNNNNNNNNNNNNNNNNNNNNNNNNNNNNNNNNNNNNNNNNNNNNNNNNNNNNNNNNNNNNNNNNNNNNNNNNNNNNNNNNNNNNNNNNNNNNNNNNNNNNNNNNNNNNNNNNNNNNNNNNNNNNNN   [4340]
Euglossa_allosticta_EU34           TATACCATTTTTAATTGGGGGTTTTGGTAATTGATTAATTCCTTTAATATTAAGTTCTCCTGATATATCATTTCCTCGAATAAATAATATTAGGTTTTGATTATTACCACCTTCATTATTATTATTATTAACTAGAAGAATTTTTAATTTTACTTCTGGAACTGGTTGAACAGTTTATCCTCCTTTATCAAATTATATATTTCATTCTTCACCTTCTGTAGATTTTACAATTTTTTCTTTACATATATCAGGAATTTCTTCTCTTTTAGGAGCTATAAATTTAATAACTACAATTATATTAATAAAAAATTTTAGTTTAGATTTAGATAAATTACCTTTATTTCCTTGATCTGTATTTATTACTATAATTTTATTATTATTATCTTTACCTGTTTTGGCTGGAGCGATTACTATATTATTATTTGATCGTAATTTTAATACATCTTTTTTTGATCCAGTAGGAGGAGGAGATCCAGTTTTCTATCCACATTTATTTTGATTTTTCGGNCATCCAGAAGTATATATTTTAATTTTNCCTGGATTTGGNTTTATTTCACAAATTATTATAAATGAAAGAGGTAAAAAAGAAGTATTTGGTAATTTAGGTATAATTTATGCAATATTAGGTATTGGTTTTTTAGGTTTTATTGTTTGAGCTCATCATATATTTACAATTGGATTAGATGTAGATACACGAGCTTATTTTACTTCAGCAACTATAATTATTGCTGTTCCTACTGGTATTAAAGTATTTAGATGATTAGCAACTTATTATGGTTCAAAATTTAAAATAAATAGTTCTATTATATGATCTTTAGGTTTTATTTTATTATTTACTATTGGAGGATTAACTGGTATTATATTATCTAATTCATCTATTGATATTATTTTACATGATACTTATTATGTAGTTGCTCATTTTCATTATGTTTTATCAATAGGAGCTGTTTTTTCTATTATTTCTAGATTTATTCATTGATATCCTTTAATTACAGGATTAATATTAAATAAAAAATGATTAGTTTATCAATTTTTAATAATATTTATTGGAGTTAATATAACCTTTTTTTTCCANNNNNNNNCAGCAAGTCTCTGCTGAAGAAGTACCTCACCAAGGAGGTGTTCGATCAACTGAAGACAAAGAAGACCTCCTTTGGCTCCAGCCTTCTTGATGTGATTCAGTCTGGCGTGGAGAACTTGGACTCTGGTGTCGGTATCTATGCTCCCGACGCTGAATCTTACACAGTATTTGCTGACCTCTTCGACCCAATCATCGAAGACTATCATGGTGGCTTCAAGAAAAGCGACAAGCATCCACCAAAGGACTTTGGAGACGTTGACTCCCTTGGCAATCTTGACCCAGCTGTTAGT-ATT----TAATT--------------------------------AATTGTTTAAA-TA---TGTATTTTGTAGAC-----------------------------ATATTTATTTATTCCC------TTCAAAAATT-ATAATT---GTCTAAGACA--AGAAACTT--------------------ACATATATGCTTGACGTATTAATTAATGCTTTTCTTCTTCAGGGTGAATTCATCGTTTCCACTCGTGTGAGATGCGGCCGTTCCTTGGAAGGCTACCCATTCAACCCCTGTTTGACTGAAGCTCAGTACAAAGAGATGGAGGAAAAAGTCTCCAGCACTCTGTCTGGTTTGGAAGGTGAACTTAAGGGAACCTTCTATCCTCTGACTGGCATGAGCAAAGAAGTCCAGCAGAAGCTGATCGACGATCACTTCCTGTTCAAAGAGGGTGATCGCTTCTTACAAGCTGCTAACGCTTGTCGTTTCTGGCCCACCGGCCGTGGTATCTACCACAACGATGCCAAATTGGGATGGTAAANTGCCGCAACCATGTATATTGAAACCAAAACCTCTATGGACGGGTAAACAAATTTTCTCCTTAATCATACCAGGCAATGTAAATATGATAAGAACCCACAGTACACATCCAGATGAAGAAGATGATGGTCCATATAAGTGGATTTCTCCTGGTGATACTAAAGTTATGGTAGAACATGGAGAACTTGTTATGGGTATACTTTGTAAAAAGACACTGGGTACCTCTGCTGGATCTCTACTTCATATTTGTATGTTGGAATTAGGACATGAAGTTTGTGGAAGATTTTATGGGAACATTCAAACTGTAATTAACAATTGGTTACTGCTAGAAGGACATTCAATTGGTATTGGAGATACCATTGCTGATCCACAAACTTATTTAGAAATTCAGAAAGCTATAAAAAAAGCCAAAGAAGACGTGATAGAAGTCATTCAAAAAGCACACAACATGGAATTAGAACCTACACCTGGTAATACTTTAAGACAAACTTTTGAAAATCAAGTAAACAGAATTTTGAACGACGCTCGTGATAAGACTGGTGGTTCTGCTAAGAAATCATTAACAGAGTACAACAATCTCAAAGCTATGGTAGTATCAGGATCAAAAGGTTCTAACATTAATATCTCTCAGGTCATTGCTTGTGTCGGACAACAAAACGTAGAAGGTAAACGTATACCGTTTGGTTTTCGCAAAAGAACATTGCCACATTTTATTAAGGATGATTATGGTCCTGAATCCAGAGGATTCGTAGAGAACTCGTATCTTGCTGGTTTGACCCCATCCGAATTTTATTTTCACGCTATGGGAGGTCGTGAAGGTCTCATCGATATCTTTTACTGACACGTTCTTAACGTTGAAACCAACGTTATCACCAGGAACAGCTTCTGGCAAAGCTTCGTGATGCATTTCGACGGATTTAACTTCAGTGGTCAAACCAGCTGGAGCAAATGTAACAACCATTCCTGGCTTCAACACACCAGTTTCAACACGACCAACAGGTACAGTTCCAATACCACCAATTTTGTATACATCCTAAAATCAAATT-----TAGCATCGTTATTAT--ATG-TTACCTC----GGAATAAATA--TGGCTCTAAAAAAAGTAA-TTTTAATCAGACGTCTCTAACCGTCAC-AAAATTATAAAATTCTCCGGTGAAAACCGCGAATGAGGGAA-TAATTTTATCATCAT-----AAAAAATAATTAAAGA--TTAA----------CTATCGA-------ATTCTACCAAA----AACTTACTTGAAGAGGAAGACGGAGAGCCTTGTCCGTAGGTCTAGATGGTGGAAGAATGGCGTCAAGCGCTTCAATGAGGCATTTTCCTTCAACTTTACCTTCTTTACGTTCCACAGTCCATCCCTTGAACCAAGGCATTTTTGAAGAAATCTCCAACATATTATCTCCGTGCCAACCAGAAATTGGCACAAATGCTACTCCAGCAGGATTGTAACCGATCTTCTTAATGTAAGATGACACTTCCTTTTTAATTTCTTCAAATCGGACTTCAGAATATGGTGGCTCAGTGGAGTCCATCTTGTTAACACCAACGATCAACTGTTTTACACCAAGAGTAAAAGCAAGCAAAGCATGCTCACGGGTTTGTCCATTCTTTGAAATACCGGCTTCAAACTCGCCGGTACCAGCAGCAACAATTAATACTGCACAGTCAGCTTGTGAGGTACCAGTAATCATGTTTTTGATGAAATCTCTATGCCCCGGAGCATCGATAATAGTAACATAGTACTTGGAAGTTTCAAATTTCCATAAAGCAATGTCAATGGTAATACCACGTTCACGTTCAGCTTTAAGCTTGTCCAATACCCANNNNNNNNNNNNNNNNNNCGTGTCAGTAAAAGAATTGCGTCGTGGTTATGTAACTGGTGACTCCAAGAATAATCCACCCAAAGGTGCTGCTGATTTCACTGCGCAGGTATATG---TTTTAACACAAATTTGGG----------------CAAATTATTGTTGATT-----------------------------GGTTGAT-TGGCACG-ATGATGA-GAACA--AAAACC-----TCATTCGCGGTTTCCACCGGAAGGTCCTTTAGGATTTGTTGACGGCTAAATGCGTCTGAA--TAC-----TATTTGTT-ATATCT--GTTT-----------------------------------TAAGTGAATTT-TGTGATT--------------TAGTTTT-GAAAAGTT-------------ATGTTATATTTTT-----AGGTCATTGTATTGAATCATCCTGGTCAAATCAGCAATGGATACACACCAGTGTTGGATTGCCACACTGCACACATCGCGTGTAAATTTGCTTATATCAAAGAGAAGTGTGACCGTCGTAACGGAAAAACCACTGAAGAAAATCCAAAAGCTATAAAAGCTGGAGATGCTGCCATCGNNNNNNNNNNNNNNNNNNNNNNNNNNNNNNNNNNNNNNNNNNNNNNNNNNNNNNNNNNNNNNNNNNNNNNNNNNNNNNNNNNNNNNNNNNNNNNNNNNNNN   [4203]
Euglossa_amazonica_EU107           TATACCTTTTTTAATTGGAGGATTTGGAAATTGATTAATTCCTTTAATATTAAGATCACCAGATATATCTTTTCCTCGAATAAATAATATTAGATTTTGATTATTACCTCCTTCATTATTATTATTATTAACAAGAAGAATTTTTAATTTTATATCTGGAACTGGTTGAACTGTTTATCCTCCTTTATCTAATTATATATTTCATTCTTCTCCTTCTGTAGATTTTACAATTTTTTCTTTACATATATCTGGTATTTCTTCACTTTTAGGNGCTATAAATTTAATAACTACAATTATATTAATAAAAAATTTTAGATTAGATTTAGATAAAATACCTTTATTTCCTTGATCTGTTTTTATTACAATAATTTTATTATTATTATCTTTGCCNGTATTAGCAGGAGCTATTACAATATTATTATTTGATCGTAATTTTAATACATCTTTTTTTGATCCTATAGGAGGAGGAGATCCNGTATTATATCAACATTTATTTTGATTTTTTGGTCATCCTGAAGTTTATATTTTAATTTTACCTGGTTTTGGTTTAATTTCTCAAATTATTATAAATGAAAGTGGTAAAAAAGAAGTATTTGGAAATTTAGGAATAATTTATGCAATATTAGGAATTGGATTTTTAGGATTTATTGTTTGAGCTCATCATATATTTACTATTGGATTAGATGTAGATACTCGTGCTTATTTTACTTCAGCAACTATAGTTATTGCTGTACCTACTGGAATTAAAGTTTTTAGATGATTAGCAACTTATTATGGTTCAAAATTTAAAATAAATAATTCTATTATATGATCTTTAGGTTTTATTTTATTATTTACAATTGGAGGATTAACAGGAATTATATTATCTAATTCATCTATTGATATTATTTTACATGATACATATTATGTTGTTGCTCATTTTCATTATGTTTTATCAATAGGAGCTGTTTTTTCTATTATTTCAAGATTTATTCATTGATATCCTTTAATTACTGGTTTAATATTAAATAAAAAATGATTAATTTATCAATTTTTAATGATATTTATTGGGGTAAATTTAACATTTTTTCCTCAACTTTTNNNNNNNNNNCTCTGCTGAAGAAGTACCTCACCAAGGAGGTGTTCGATCAACTCAAGACAAAGAAGACCTCCTTTGGCTCCAGCCTTCTTGATGTGATTCAGTCTGGCGTGGAGAACTTGGACTCTGGTGTCGGTATCTATGCTCCCGACGCTGAATCTTACACAGTATTTGCTGATCTCTTCGACCCAATCATCGAGGATTATCATGGTGGCTTCAAGAAGAGCGACAAGCATCCACCAAAGGACTTTGGAGACGTTGACTCCCTTGGCAATCTTGACCCAGCTGTTAGT-ATT----TAATT--------------------------------AATTGTTTGAA-TA---TATATTTTCTAGAC-----------------------------ATATTTGTATATTCCC------TTCAAAAATT-ATAATT---GTCTAAGACA--GGAAACTT--------------------ATATACGTGTTCAAGGTATTAAT----GCTTTTCTTCTTCAGGGTGAATTCATCGTTTCCACCCGTGTGAGATGCGGCCGTTCCTTGGAAGGCTATCCATTCAACCCCTGTTTGACTGAAGCTCAGTACAAAGAGATGGAGGAAAAAGTCTCCAGCACTTTGTCTGGTTTGGAAGGTGAACTTAAGGGAACCTTCTATCCTCTGACTGGCATGAGCAAAGAAGTCCAACAGAAGCTGATCGACGATCACTTCCTGTTCAAAGAGGGTGATCGCTTCTTACAAGCTGCTAACGCTTGTCGTTTCTGGCCCACCGGCCGTGGTATCTACCACAACGATGCCAANTTGGGATGGTAAAATGCCGCAACCATGTATATTGAAACCAAAACCTCTATGGACGGGTAAACAAATTTTCTCCTTAATCATACCAGGCAATGTAAATATGATAAGAACCCACAGTACACATCCAGATGAAGAAGATGATGGTCCATATAAGTGGATTTCTCCTGGTGATACTAAAGTTATGGTAGAACATGGAGAACTTGTTATGGGTATACTTTGTAAAAAGACATTGGGTACCTCTGCTGGATCTCTACTTCATATTTGTATGTTGGAATTAGGACATGAAGTTTGTGGAAGATTTTATGGGAACATTCAAACTGTAATTAACAATTGGTTACTGCTAGAAGGGCATTCAATTGGTATTGGAGATACCATTGCTGATCCACAGACTTATTTAGAAATTCAGAAAGCTATTAAAAAAGCCAAAGAAGACGTGATAGAAGTCATTCAAAAAGCACACAACATGGAATTAGAACCTACACCTGGTAATACTTTAAGGCAAACTTTTGAAAATCAAGTAAACAGAATTTTGAACGACGCTCGTGATAAGACTGGTGGTTCTGCTAAGAAATCGTTAACAGAATACAACAATCTCAAAGCTATGGTAGTATCAGGATCAAAAGGTTCTAACATTAATATCTCTCAGGTCATTGCTTGTGTCGGACAACAAAACGTAGAAGGTAAACGTATACCGTTTGGTTTCCGCAAAAGAACATTGCCACATTTTATTAAGGATGATTATGGTCCTGAATCCAGAGGATTCGTAGAGAACTCGTATCTTNNNNNNNNNNNNNNNNNNNNNNNNNNNNNNNNNNNNNNNNNNNNNNNNNNNNNNNNNNNNNNNNNNNNNNNNNNNNNNGTTCTTAACGTTGAAACCAACGTTATCACCAGGAACAGCTTCTAGCAAAGCTTCGTGATGCATTTCCACGGATTTAACTTCAGTGGTCAAACCAGCTGGAGCAAATGTAACAACCATACCTGGCTTCAACACACCAGTTTCAACACGACCAACAGGTACAGTTCCAATACCACCAATTTTGTATACATCCTAAAATCAAATT-----TAGCATCATTATTAT--ATG-TTACCTT----GGAATAAATA--TGGCTCTGGAAAAATTTA-TTTTAATCAGTCGTCTCTAACCGTCAC-AAAATTATAAAATTCTCCGGTGAAAACCGCGAATGAGGGAA-TTATTTTATCATCAT-----AAAAAATAATTAAAGA--TTAA----------CTATCAA-------ATTCTACCAAA----AACTTACTTGAAGAGGAAGACGGAGAGCCTTGTCCGTAGGTCTAGATGGTGGAAGAATGGCGTCAAGCGCTTCAATAAGGCATTTTCCTTCAACTTTACCTTCTTTACGTTCCACAGTCCATCCCTTGAACCAAGGCATTTTTGAAGAAATCTCCAACATATTATCTCCGTGCCAACCAGAAATTGGCACAAATGCTACTCCAGCAGGATTGTAACCGATCTTCTTAATGTAAGATGACACTTCCTTTTTAATTTCTTCAAATCGGACTTCAGAATACGGTGGCTCGGTGGAGTCCATCTTGTTAACACCAACGATCAACTGTTTTACACCGAGAGTAAAAGCAAGCAAAGCATGCTCACGGGTTTGTCCATTCTTTGAAATACCAGCTTCAAACTCGCCAGTACCAGCAGCAACAATTNNNNNNNNNNNNNNNNNNNNNNNNNNNNNNNNNNNNNNNNNNNNNNNNNNNNNNNNNNNNNNNNNNNNNNNNNNNNNNNNNNNNNNNNNNNNNNNNNNNNNNNNNNNNNNNNNNNNNNNNNNNNNNNNNNNNNNNNNNNNNNNNNNNNNNNNNNNNNNNNNNNNNNNNNNNNNNNNNNNNNNNNNNNNNNNNNNNNNNNNNNNNNNNNNNNNNNNNNNNNNNNNNNNNNNNNNNNNNNNNNNNNNNNNNNNNNNNNNNNNNNNNNNNNNNNNNNNNNNNNNNNNNNNNNNNNNNNNNNNNNNNNNNNNNNNNNNNNNNNNNNNNNNNNNNNNNNNNNNNNNNNNNNNNNNNNNNNNNNNNNNNNNNNNNNNNNNNNNNNNNNNNNNNNNNNNNNNNNNNNNNNNNNNNNNNNNNNNNNNNNNNNNNNNNNNNNNNNNNNNNNNNNNNNNNNNNNNNNNNNNNNNNNNNNNNNNNNNNNNNNNNNNNNNNNNNNNNNNNNNNNNNNNNNNNNNNNNNNNNNNNNNNNNNNNNNNNNNNNNNNNNNNNNNNNNNNNNNNNNNNNNNNNNNNNNNNNNNNNNNNNNNNNNNNNNNNNNNNNNNNNNNNNNNNNNNNNNNNNNNNNNNNNNNNNNNNNNNNNNNNNNNNNNNNNNNNNNNNNNNNNNNNNNNNNNNNNNNNNNNNNNNNNNNNNNNNNNNNNNNNNNNNNNNNNNNNNNNNNNNNNNNNNNNNNNNNNNNNNNNNNNNNNNNNNNNNNNNNNNNNNNNNNNNNNNNNNNNNNNNNNNNNNNNNNNNNNNNNNNNNNNNNNNNNNNNNNNNNNNNNNNNNNNNNNNNNNNNNNNNNNNNNNNNNNNNNNNNNNNNNNNNNNNNNNNNNNNNNNNNNNNNNNNNNNN   [4336]
Euglossa_analis__EU57              TATACCTTTTTTAATTGGGGGATTTGGAAATTGATTAATTCCTTTAATATTAAGATCACCTGACATATCATTTCCTCGAATAAATAATATTAGATTTTGATTATTACCTCCTTCATTATTATTATTGTTAACTAGAAGAATTTTTAATTTTATATCTGGAACTGGTTGAACAGTATATCCACCTTTATTAAATTATATTTTTCATTCTTCTCCTTCTGTAGATTTTACAATTTTTTCTTTACATATATCAGGTATTTCTTCACTTTTAGGAGCTATAAATTTAATAACTACAATTATATTAATAAAAAATTTTAGTTTAGATTTAGATAAAATACCTTTATTTCCTTGATCTGTTTTTAATACAATAATTTTAATATTATTGTCTTTACCTGTATTAGCAGGCGCTATTACAATATTATTATTTGATCGTAATTTTAATACTTCTTTTTTTGACCCCATAGGAGGAGGTGATCCCGTATTATATCAACATTTATTTTGATTTTTTGGTCATCCAGAAGTTTATATTTTAATTTTACCTGGTTTTGGATTAATTTCTCAGATTATTATAAATGAAAGAGGGAAAAAAGAAGTATTTGGTAATTTAGGAATAATTTATGCAATATTAGGAATTGGATTTTTAGGTTTTATTGTTTGAGCTCATCATATATTNACCATTGGATTAGATGTAGATACTCGTGCTTATTTTACTTCAGCAACTACAGTTATTGCTGTTCCTACTGGAATTAAAGTTTTTAGATGATTAGCAACTTATTATGGTTTAAAATTTAAAATAAATATTTCTATGATCTGATCTTTAGNTTTTATTTTATTATTTACAATTGGAGGATTAACAGGAATTATATTATGTAATTCATCTATTGATATTATTTTACATGATACATATTATGTTGTTGCTCATTTTCATTATGTTTTATCTATAGGAGCTGTTTTTTCAATTGTTTCAAGTTTTATTCATTGATATCTTTTAATTACTGGNTTTATATTAAATAAAAAATGATTAGTTTATCAATTTTTAAGAATATTTATTGGAGTAAATTTAACATTTTTTCCTCAACTTTTTTCAGCAAGTCTCTGCTGAAGAAGTACCTCACCAAGGAGGTGTTCGATCAACTAAAGACAAAGAAGACCTCCTTTGGCTCCAGCCTTCTTGATGTGATTCAGTCTGGCGTGGAGAACTTGGACTCTGGTGTCGGTATCTATGCTCCCGACGCTGAATCTTACACAGTATTTGCTGATCTCTTCGACCCAATCATCGAGGATTATCATGGTGGCTTCAAGAAGAGCGACAAGCATCCACCAAAGGACTTTGGAGACGTTGACTCCCTTGGCAATCTTGACCCAGCTGTTAGT-ATT----TAATT--------------------------------CATTCTTTGAA-TA---TATATTTTCTAGAC-----------------------------ATATTTGTATATTCCC------TTGAAAAATT-ATAATT---GTCTAAGACA--GGAAACTT--------------------ACATACATGTTCGAGGTATTAATTAACGCTTTTCTTCTTCAGAGTGAATTCATCGTTTCCACCCGTGTGAGATGCGGCCGTTCCTTGGAAGGCTACCCATTCAACCCCTGTTTGACTGAAGCTCAGTACAAAGAGATGGAGGAAAAAGTCTCCAGCACTCTGTCTGGTTTGGAAGGTGAACTTAAGGGAACCTTCTATCCTTTGACTGGCATGAGCAAAGAAGTCCAACAGAAGCTGATCGACGATCACTTCCTGTTCAAAGAGGGTGATCGCTTCTTACAAGCTGCCAACGCTTGTCGTTTCTGGCCCACCGGCCGTGGTATCTACCACAACGATGCCAAATTGGGATGGTAAAATGCCGCAACCATGTATATTGAAACCAAAACCTCTATGGACGGGTAAACAAATTTTCTCCTTAATCATACCAGGCAATGTAAATATGATAAGAACCCACAGTACACATCCAGATGAAGAAGATGATGGTCCATATAAGTGGATTTCTCCTGGTGATACTAAAGTTATGGTAGAACATGGAGAACTTGTTATGGGTATACTTTGTAAAAAGACATTGGGTACCTCTGCTGGATCTCTACTTCATATTTGTATGTTGGAATTAGGACATGAAGTTTGTGGAAGATTTTATGGGAACATTCAAACTGTAATTAACAATTGGTTACTGCTAGAAGGACATTCAATTGGTATTGGAGATACCATTGCTGATCCACAAACTTATTTAGAAATTCAGAAAGCTATAAAAAAAGCCAAAGAAGACGTGATAGAAGTCATTCAAAAAGCACACAATATGGAATTAGAACCTACACCTGGTAATACTTTAAGGCAAACTTTTGAAAATCAAGTAAACAGAATTTTGAACGACGCTCGTGATAAGACTGGTGGTTCTGCTAAGAAATCGTTAACAGAGTACAACAATCTCAAAGCTATGGTAGTATCAGGATCAAAAGGTTCTAACATTAATATCTCTCAGGTCATTGCTTGTGTCGGACAACAAAACGTAGAAGGTAAACGTATACCGTTTGGTTTCCGCAAAAGAACATTGCCACATTTTATTAAGGATGATTATGGTCCTGAATCCAGAGGATTCGTAGAGAACTCGTATCTTGCTGGTTTGACCCCATCCGAATTTTATTTTCACGCTATGGGAGGTCGTGAAGGTCTCATCGATATCTTTTACTGACACGTTCTTAACGTTGAAACCAACGTTATCACCAGGAACAGCTTCTAGCAAAGCTTCGTGATGCATTTCGACGGATTTAACTTCAGTGGTCAAACCAGCTGGAGCAAATGTAACAACCATACCTGGCTTCAACACACCAGTTTCAACACGACCAACAGGTACAGTTCCAATACCACCAATTTTGTATACATCCTAAAATCAAATT-----TAGCATCATTATTAT--ATG-TTACCTC----GGAATAAATA--TGGCTGTGAAAAAATTCA-TTTTAATCAGACGTCTCTAACCGTCAC-AAAATTATAAAATTCTCCGGTGAAAACCGCGAATGAGGGAA-TTATTTTATCATCAT-----AAAAAATAATTAAACA--TTAA----------CTATCGA-------ATTCTACCAAA----AACTTACTTGAAGAGGAAGACGGAGAGCCTTGTCCGTAGGTCTAGATGGTGGAAGAATGGCGTCAAGCGCTTCAATAAGGCATTTTCCTTCAACTTTACCTTCTTTACGTTCCACAGTCCATCCCTTGAACCAAGGCATTTTTGAAGAAATCTCCAACATATTATCTCCGTGCCAACCAGAAATTGGCACAAATGCTACTCCAGCAGGATTGTAACCGATCTTCTTAATGTAAGATGAGACTTCCTTTTTAATTTCTTCAAATCGGACTTCAGAATACGGTGGCTCGGTGGAGTCCATCTTGTTAACACCAACGATCAACTGTTTTACACCGAGAGTAAAAGCAAGCAAAGCATGCTCACGGGTTTGTCCATTCTTTGAAATACCAGCTTCAAACTCGCCAGTACCAGCAGCAACAATTAATACTGCACAGTCAGCTTGTGAGGTACCAGTAATCATGTTTTTGATGAAATCTCTATGCCCAGGAGCATCAATAATAGTAACATAGTACTTGGAAGTTTCAAATTTCCATAAAGCAATGTCAATGGTAATACCACGTTCACGTTCAGCTTTAAGCTTGTCCAATACCCACGCGTTCAACGTTAAGAACGTGTCAGTAAAAGAATTGCGTCGTGGTTATGTAACTGGTGACTCCAAGAATAATCCACCCAAAGGTGCTGCTGATTTCACTGCGCAGGTATATG---TTTTAACACAAATTTGGA----------------CAAATTATTGTTGATT-----------------------------GGTTGAT-TGGCACG-ATGATGA-GAACA--TATCAC-----TCATTCGCGGTTTCCACCGGAAGGTCCTTTAGGATTTGTTGACGGCTGAATGCGTCTGAA--TACTG---TATTTATT-ATATCT--GTTT-----------------------------------TAAGTGAATTT-TGTGATT--------------TAGTTTT-GAAAAGTT-------------ATGTTATATTTTT-----AGGTCATTGTATTGAATCATCCTGGTCAAATCAGCAATGGATACACACCAGTGTTGGATTGCCACACTGCACACATCGCGTGTAAATTTGCTTATATCAAAGAGAAGTGTGACCGTCGTAACGGAAAAACCACTGAAGAAAATCCAAAAGCTATAAAAGCTGGAGATGCTGCCATCGTTATACTTGTACCAAGCAAGCCTATGTGTGTTGAAGCTTTCCAAGAATTCCCGCCTCTAGGACGTTTTGCTGTTCGTGACATGCGACAAACCGTGGCCGTA   [4205]
Euglossa_annectans_EU135           TATACCATTTTTAATTGGAGGATTTGGTAATTGATTAATTCCTTTAATATTAAGATCACCAGATATATCTTTTCCTCGTATAAATAACATTAGTTTTTGATTATTACCTCCTTCATTATTATTATTATTAACTAGGAGAATTTTTAATTTTACATCTGGAACTGGTTGAACAGTTTATCCTCCTTTATCTAATTATATATTTCATTCTTCTCCTTCTGTAGATTTTACAATTTTTTCTTTACATATATCAGGAGTTTCTTCTCTTTTAGGAGCTATAAATTTAATAACTACAATTATATTAATAAAAAATTTTAGTTTAGATTTAGATAAAATACCTTTATTTCCTTGATCTGTATTTATTACTATAATTTTATTATTATTATCTTTACCAGTATTAGCTGGTGCAATTACTATATTATTATTTGATCGTAATTTTAATACTTCTTTTTTTGATCCAATAGGAGGAGGAGATCCAGTTTTATATCAACATTTATTTTGATTTTTTGGACATCCAGAAGTTTATATTCTAATTTTACCTGGTTTTGGTTTAATTTCTCAAATTATTATAAATGAAAGTGGAAAAAAAGAAGTATTTGGTAATTTAGGTATAATTTATGCAATATTAGGTATTGGTTTTTTAGGTTTTATTGTTTGAGCTCATCATATATTTACAATTGGATTAGATGTTGATACTCGAGCTTATTTTACTTCTGCAACTATAATTATTGCTGTACCTACAGGTATTAAAGTTTTTAGATGATTAGCAACTTATTATGGTTCAAAAATTAAAATAAATAATTCTATTATATGATCTTTAGGATTTATTTTATTATTTACAATTGGAGGATTAACTGGAATTATATTATCTAATTCATCTATTGATATTATTTTACATGATACTTATTATGTTGTTGCTCATTTTCATTATGTTTTATCTATAGGAGCTGTATTTTCTATTATTTCTAGATTTGTTCATTGATATCCTTTAATTACTGGATTAATATTAAATAAAAAATGATTAGTTTATCAATTTTTAATAATATTTATTGGAGTAAATTTAACATTTTTTCCTCAACTTTTTTNNNNNNNNTTCTGCTGAAGAAGTACCTCACCAAGGAGGTGTTCGATCAACTGAAGACAAAGAAGACCTCCTTTGGCTCCAGCCTTCTTGATGTGATTCAGTCTGGCGTGGAGAACTTGGACTCTGGTGTCGGTATCTATGCTCCCGACGCCGAATCTTACACAGTATTTGCTGACCTCTTCGACCCAATCATCGAGGACTATCATGGTGGCTTCAAGAAGAGCGACAAGCATCCACCAAAGGACTTTGGAGACGTTGACTCCCTTGGCAATCTTGACCCAGCTGTTAGT-ATT----TAATT--------------------------------AGTTATTTGAA-TA---TGTATTTTATAGAT-----------------------------ATATTTATTTATTCTC------TTCAAAAATT-ATAATT---GTCTAAGACA--GGAAACTT--------------------AC--------TCAAGGTATTAATTAACGCTTGTCTTCTTCAGGGTGAATTCATCGTTTCCACCCGTGTGAGATGCGGCCGTTCCTTGGAAGGCTACCCATTCAACCCCTGTTTGACTGAAGCTCAGTATAAAGAGATGGAGGAAAAAGTCTCCAGCACTCTGTCTGGTTTGGAAGGTGAACTTAAGGGAACCTTCTATCCTCTGACTGGCATGAGCAAAGAAGTCCAACAGAAGCTGATCGACGATCACTTCCTGTTCAAAGAGGGTGATCGCTTCTTACAAGCTGCTAACGCTTGTCGTTTCTGGCCCACCGGCCGTGGTATCTACCACACNNNNNNNNNNNNNNNNNNNNNNNNNNNNNNNNNNNNNNNNNNNNNNNNNNNNNNNNNNNNNNNNNNNNNNNNNNNNNNNNNNNNNNNNNNNNNNNNNNNNNNNNNNNNNNNNNNNNNNNNNNNNNNNNNNNNNNNNNNNNNNNNNNNNNNNNNNNNNNNNNNNNNNNNNNNNNNNNNNNNNNNNNNNNNNNNNNNNNNNNNNNNNNNNNNNNNNNNNNNNNNNNNNNNNNNNNNNNNNNNNNNNNNNNNNNNNNNNNNNNNNNNNNNNNNNNNNNNNNNNNNNNNNNNNNNNNNNNNNNNNNNNNNNNNNNNNNNNNNNNNNNNNNNNNNNNNNNNNNNNNNNNNNNNNNNNNNNNNNNNNNNNNNNNNNNNNNNNNNNNNNNNNNNNNNNNNNNNNNNNNNNNNNNNNNNNNNNNNNNNNNNNNNNNNNNNNNNNNNNNNNNNNNNNNNNNNNNNNNNNNNNNNNNNNNNNNNNNNNNNNNNNNNNNNNNNNNNNNNNNNNNNNNNNNNNNNNNNNNNNNNNNNNNNNNNNNNNNNNNNNNNNNNNNNNNNNNNNNNNNNNNNNNNNNNNNNNNNNNNNNNNNNNNNNNNNNNNNNNNNNNNNNNNNNNNNNNNNNNNNNNNNNNNNNNNNNNNNNNNNNNNNNNNNNNNNNNNNNNNNNNNNNNNNNNNNNNNNNNNNNNNNNNNNNNNNNNNNNNNNNNNNNNNNNNNNNNNNNNNNNNNNNNNNNNNNNNNNNNNNNNNNNNNNNNNNNNNNNNNNNNNNNNNNNNNNNNNNNNNNNNNNNNNNNNNNNNNNNNNNNNNNNNNNNNNNNNNNNNNNNNNNNNNNNNNNNNNNNNNNNNNNNNNNNNNNTCCTTTACTGACACGTTCTTAACGTTGAAACCAACGTTNNCCCCAGGAACAGCTTCTGGCAAAGCTTCGTGATGCATTTCGACGGATTTAACTTCAGTGGTCAAACCAGCTGGAGCAAATGTAACAACCATACCTGGCTTCAACACACCAGTTTCAACACGACCAACAGGTACAGTTCCAATACCACCAATTTTGTATACATCCTAAAATCAAATT-----TAGTACCGTTATTAT--ATG-TTACCTC----GGAATAAATA--TGGCTCTAAAAAAATTTA-TTTTAATCAGACGTCTCTAACCGTCAC-AAAATTATAAAATTCTCCGGTGAAAACCGCGAATGAGGGAA-TAATTTTATCATCAC-----AAAAAATAATTAAAGA--TTAA----------CTATCGA-------ATTCTACCAAA----AACTTACTTGAAGAGGAAGACGGAGAGCCTTGTCTGTAGGTCTAGATGGTGGAAGAATGGCGTCAAGCGCTTCAATAAGGCATTTTCCTTCAACTTTACCTTCTTTACGTTCCACGGTCCATCCCTTGAACCAAGGCATTTTTGAAGAAATCTCCAACATATTATCTCCGTGCCAACCAGAAATTGGCACAAATGCTACTCCAGCCGGATTGTAACCGATCTTCTTAATGTAAGATGACACTTCCTTTTTAATTTCTTCAAATCGGACTTCAGAATATGGTGGCTCAGTGGAGTCCATCTTGTTAACACCAACGATCAACTGTTTTACACCAAGAGTAAAAGCAAGCAAAGCATGCTCACGGGTTTGTCCATTCTTTGAAATACCAGCTTCAAACTCGCCAGTACCAGCAGCAACAATTAATACTGCACAGTCAGCTTGTGAGGTACCAGTAATCATGTTTTTGATGAAATCTCTATGCCCCGGAGCATCGATAATAGTAACATAGTACTTGGAAGTTTCGAATTTCCATAAAGCAATGTCAATGGTAATACCACGTTCANNNNNNNNNNNNNNNNNNNNNNNNNNNNNNNNNNNNNNNNNNNNNNNNNNNNNNNNNNNNNNNNNNNNNNNNNNNNNNNNNNNNNNNNNNNNNNNNNNNNNNNNNNNNNNNNNNNNNNNNNNNNNNNNNNNNNNNNNNNNNNNNNNNNNNNNNNNNNNNNNNNNNNNNNNNNNNNNNNNNNNNNNNNNNNNNNNNNNNNNNNNNNNNNNNNNNNNNNNNNNNNNNNNNNNNNNNNNNNNNNNNNNNNNNNNNNNNNNNNNNNNNNNNNNNNNNNNNNNNNNNNNNNNNNNNNNNNNNNNNNNNNNNNNNNNNNNNNNNNNNNNNNNNNNNNNNNNNNNNNNNNNNNNNNNNNNNNNNNNNNNNNNNNNNNNNNNNNNNNNNNNNNNNNNNNNNNNNNNNNNNNNNNNNNNNNNNNNNNNNNNNNNNNNNNNNNNNNNNNNNNNNNNNNNNNNNNNNNNNNNNNNNNNNNNNNNNNNNNNNNNNNNNNNNNNNNNNNNNNNNNNNNNNNNNNNNNNNNNNNNNNNNNNNNNNNNNNNNNNNNNNNNNNNNNNNNNNNNNNNNNNNNNNNNNNNNNNNNNNNNNNNNNNNNNNNNNNNNNNNNNNNNNNNNNNNNNNNNNNNNNNNNNNNNNNNNNNNNNNNNNNNNNNNNNNNNNNNNNNNNNNNNNNNNNNNNNNNNNNNNNNNNNNNNNNNNNNNNNNNNNNNNNNNNNNNNNNNNNNNNNNNNNNNNNNNNNNNNNNNNNNNNNNNNN   [4332]
Euglossa_asarophora_EU15           TATACCATTTTTAATTGGAGGTTTTGGTAATTGATTAATTCCTTTAATATTAAGATCACCTGATATATCTTTTCCTCGTATAAATAATATTAGATTTTGATTATTACCTCCTTCATTATTAATATTATTAATAAGAAGAATTTTTAATTTTATATCTGGAACTGGATGAACAGTTTATCCTCCTTTATCTAAATATATATTTCATTCTTCTCCTTCTGTAGATTTTACAATTTTTTCTTTACATATATCAGGAATTTCTTCTCTTTTAGGAGCAATAAATTTAATAACTACAATTATATTAATAAAAAATTTTAGTTTGGATTTAGATAAATTACCTTTATTTCCTTGATCTGTATTTATTACAATAATTTTATTATTATTATCATTACCTGTTTTGGCTGGAGCAATTACTATATTATTATTTGATCGTAATTTTAATACATCTTTTTTTGATCCAATAGGAGGTGGAGATCCTGTTTTATATCAACATTTATTTTGATTTTTTGGCCATCCAGAAGTTTATATTTTAATTTTACCTGGTTTTGGTTTAATTTCTCAAATTATTATAAATGAAAGAGGTAAAAAAGAAGTATTTGGTAATTTAGGTATAATTTATGCTATGTTAGGTATTGGATTTTTAGGATTTATTGTTTGAGCTCATCATATATTTACAATTGGTTTAGATGTAGATACACGAGCTTATTTTACTTCAGCAACTATAATTATTGCTGTTCCTACAGGTATTAAAGTTTTTAGTTGATTAGCAACTTATTATGGATCAAAATTTAAAATAAATAATTCTATTATATGGTCTTTAGGTTTTATTTTATTATTTACAATTGGAGGATTAACTGGGATTATATTATCAAATTCATCTATTGATATTATTTTACATGATACTTATTATGTTGTTGCTCATTTTCATTATGTTTTATCTATAGGAGCTGTTTTTTCTATTATTTCAAGATTTATTCATTGATATTCATTAATTACAGGATTAATATTAAATAAAAAATGATTAGTTTATCAATTTTTAATAATATTTATTGGAGTAAATTTAACATTTTTTCCCCAACTTTNNNNNNNNNNNNNNNNNNNNNNNNNNNNNNNNNNNNNNNNNNNNNNNNNCAACTGAAGACAAAGAAGACCTCCTTTGGCTCCAGCCTTCTTGATGTGATTCAGTCTGGCGTAGAGAACTTGGACTCTGGTGTCGGTATCTATGCTCCCGACGCTGAATCTTACACAATATTTGCTGACCTCTTCGACCCAATCATCGAGGACTATCATGGTGGCTTCAAGAAGAGCGACAAGCATCCACCAAAGGACTTTGGAGACGTTGACTCCCTTGGCAATCTTGACCCAGCTGTTAGT-ATT----TAATT--------------------------------AATTGTTTAAA-TA---TGTATTTTGTAGAC-----------------------------ATATTTGTTTATTCCC------TTCAAAAATT-ATAATT---GTCTAAGACA--GGAAACTT--------------------ACATACATGTTCAAGGTATTAAT----GCTTTTCTTCTTCAGAGTGAATTCATCGTTTTCACCCGTGTGAGATGCGGCCGTTCTTTGGAAGGCTATCCATTCAACCCCTGCTTGACTGAAGCTCAGTACAAAGAGATGGAGGAAAAAGTCTCCAGCACTCTGTCTGGTTTGGAAGGTGAACTTAAGGGAACCTTCTATCCACTGACTGGCATGAGCAAAGAAGTTCAGCAGAAGCTGATCGACGATCACTTCCTGTTCAAAGAGGGTGATCGCTTCTTACAAGCTGCTAACGCTTGTCGTTTCTGGCCCACNNNNNNNNNNNNNNNNNNNNNNNNNNNNNNNNNNNNNNNNNNNNNTGCCGCAACCATGTATATTGAAACCAAAACCTCTATGGACGGGTAAACAAATTTTCTCCTTAATCATACCAGGCAATGTAAATATGATAAGAACCCACAGTACGCATCCAGATGAAGAAGATGATGGTCCATATAAGTGGATTTCTCCTGGTGATACTAAAGTTATGGTAGAACATGGAGAACTTGTTATGGGTATACTTTGTAAAAAAACATTGGGTACCTCTGCTGGATCTCTACTTCATATTTGTATGTTGGAATTAGGACATGAAGTTTGTGGAAGATTTTATGGGAACATTCAAACTGTAATTAACAATTGGTTACTGCTAGAAGGACATTCAATTGGTATTGGAGATACCATTGCTGATCCACAAACTTATTTAGAAATTCAGAAAGCTATAAAAAAAGCCAAAGAAGACGTGATAGAAGTCATTCAAAAAGCACACAACATGGAATTAGAACCTACACCTGGTAATACTTTAAGACAAACTTTTGAAAATCAAGTAAATAGAATTTTGAACGACGCTCGTGATAAGACTGGTGGTTCTGCTAAGAAATCATTAACAGAGTACAACAATCTCAAAGCTATGGTAGTATCAGGATCAAAAGGTTCTAACATTAATATCTCTCAGGTCATTGCTTGTGTCGGACAACAAAACGTAGAAGGTAAACGTATACCGTTTGGTTTCCGCAAAAGAACATTGCCACATTTTATTAAGGATGATTATGGTCCTGAATCCAGAGGATTCGTAGAGAACTCGTATCTTGCTGGTTTGACCCCATCCGAATTTTATTTTCACGCTATGGGAGGTCGTGAAGGTCNNNNNNNNNTCTTTTACTGCCACGT-CTTAACGTTGAAACCAACGTTATCACCAGGAACAGCTTCTGGCAAAGCTTCGTGATGCATTTCGACGGATTTAACTTCAGTGGTCAAACCAGCTGGAGCAAATGTAACAACCATACCTGGCTTCAACACACCAGTTTCAACACGACCAACAGGTACAGTTCCAATACCACCAATTTTGTATACATCCTAAAATCAAATT-----TAACATCATTATTAT--ATG-TTACCTC----GGAATAAATA--TGA--CTAAAAAAAGTCA-TTTCAATCAGACGTCTCTAACCGTCAC-AAAATTATAAAATTCTCCGGTGAAAACCGCGAATGAGGGAA-TAATTTGATCATCAT-----AAAAAATAATTAAAGA--TTAA----------CTATCGA-------ATTATACCAAA----AACTTACTTGAAGAGGAAGACGGAGAGCCTTGTCTGTAGGTCTAGATGGTGGAAGAATGGCGTCAAGCGCTTCAATAAGGCATTTTCCTTCAACTTTACCTTCTTTACGTTCCACGGTCCATCCCTTGAACCAAGGCATTTTTGAAGAAATCTCCAACATGTTATCTCCGTGCCAACCAGAAATTGGCACAAATGCTACTCCAGCAGGATTGTAACCGATCTTCTTAATATAAGATGACACTTCCTTTTTAATTTCTTCAAATCGGACTTCAGAATATGGTGGCTCAGTGGAGTCCATCTTGTTAACACCAACGATCAACTGTTTTACACCGAGAGTAAAAGCAAGCAAAGCATGCTCACGGGTTTGTCCATTCTTTGAAATACCAGCTTCAAACTCGCCAGTACCAGCAGCAACAATTAATACTGCACAGTCAGCTTGTGAGGTACCAGTAATCATGTTTTTGATGAAATCTCTATGCCCCGGAGCATCGATAATAGTAACATAGTACTTGGAAGTTTCNAATTTCCATAAAGCAATGTCAATGGTAATACCACGTTCACGTTCAGCTTTAAGCTTGTCCAATACCAACGCGTTCAACGTTAAGAACGTGGCAGTAAAAGAATTGCGTCGTGGTTATGTAACTGGTGACTCCAAGAATAATCCACCCAAAGGTGCTGCTGATTTCACTGCGCAGGTATATG---TTTTAACACGAATTTGGT----------------CAAATTATTGTTGATT-----------------------------GGTTGAT-TGGCACG-ATGATGA-GAACA--AAAACC-----TCATTCGCGGTTTCCACCGGAAGGTCCTTTAGGATTTGTTGACGGCTAAATGCGTCTGAA--TAC-----TATTTGTT-ATATCT--GTTT-----------------------------------TAAGTGAATTT-TGTGATT--------------TAGTTTT-GAAAAGTT-------------ATGTTATATTTTT-----AGGTCATTGTATTGAATCATCCTGGTCAAATCAGCAATGGATACACACCAGTGTTGGATTGCCACACTGCACACATCGCGTGTAAATTTGCTTATATCAAAGAGAAGTGTGACCGTCGTAACGGAAAAACCACTGAAGAAAATCCAAAAGCTATAAAAGCTGGAGATGCTGCCATCGTTATACTTGTACCAAGCAAGCCTATGTGTGTTGAAGCTTTCCAAGAATTCCCGCCTCTAGGACGTTTTGCTGTTCGTGACATGCGACAAACNGTGGCCGTA   [4196]
Euglossa_asarophora_EU15b          TATACCATTTTTAATTGGAGGTTTTGGTAATTGATTAATTCCTTTAATATTAAGATCACCTGATATATCTTTTCCTCGTATAAATAATATTAGATTTTGATTATTACCTCCTTCATTATTAATATTATTAATAAGAAGAATTTTTAATTTTATATCTGGAACTGGATGAACAGTTTATCCTCCTTTATCTAAATATATATTTCATTCTTCTCCTTCTGTAGATTTTACAATTTTTTCTTTACATATATCAGGAATTTCTTCTCTTTTAGGAGCAATAAATTTAATAACTACAATTATATTAATAAAAAATTTTAGTTTGGATTTAGATAAATTACCTTTATTTCCTTGATCTGTATTTATTACAATAATTTTATTATTATTATCATTACCTGTTTTGGCTGGAGCAATTACTATATTATTATTTGATCGTAATTTTAATACATCTTTTTTTGATCCAATAGGAGGTGGAGATCCTGTTTTATATCAACATTTATTTTGATTTTTTGGCCATCCAGAAGTTTATATTTTAATTTTACCTGGTTTTGGTTTAATTTCTCAAATTATTATAAATGAAAGAGGTAAAAAAGAAGTATTTGGTAATTTAGGTATAATTTATGCTATGTTAGGTATTGGATTTTTAGGATTTATTGTTTGAGCTCATCATATATTTACAATTGGTTTAGATGTAGATACACGAGCTTATTTTACTTCAGCAACTATAATTATTGCTGTTCCTACAGGTATTAAAGTTTTTAGTTGATTAGCAACTTATTATGGATCAAAATTTAAAATAAATAATTCTATTATATGGTCTTTAGGTTTTATTTTATTATTTACAATTGGAGGATTAACTGGGATTATATTATCAAATTCATCTATTGATATTATTTTACATGATACTTATTATGTTGTTGCTCATTTTCATTATGTTTTATCTATAGGAGCTGTTTTTTCTATTATTTCAAGATTTATTCATTGATATTCATTAATTACAGGATTAATATTAAATAAAAAATGATTAGTTTATCAATTTTTAATAATATTTATTGGAGTAAATTTAACATTTTTTCCCCAACTTTNNNNNNNNNNNNNNNNNNNNNNNNNNNNNNNNNNNNNNNNNNNNNNNNNNNNNNNNNNNNNNNGAAGACCTCCTTTGGCTCCAGCCTTCTTGATGTGATTCAGTCTGGCGTAGAGAACTTGGACTCTGGTGTCGGTATCTATGCTCCCGACGCTGAATCTTACACAATATTTGCTGACCTCTTCGACCCAATCATCGAGGACTATCATGGTGGCTTCAAGAAGAGCGACAAGCATCCACCAAAGGACTTTGGAGACGTTGACTCCCTTGGCAATCTTGACCCAGCTGTTAGT-ATT----TAATT--------------------------------AATTGTTTAAA-TA---TGTATTTTGTAGAC-----------------------------ATATTTGTTTATTCCC------TTCAAAAATT-ATAATT---GTCTAAGACA--GGAAACTT--------------------ACATACATGTTCAAGGTATTAAT----GCTTTTCTTCTTCAGAGTGAATTCATCGTTTCCACCCGTGTGAGATGCGGCCGTTCTTTGGAAGGCTATCCATTCAACCCCTGCTTGACTGAAGCTCAGTACAAAGAGATGGAGGAAAAAGTCTCCAGCACTCTGTCTGGTTTGGAAGGTGAACTTAAGGGAACCTTCTATCCACTGACTGGCATGAGCAAAGAAGTTCAGCAGAAGCTGATCGACGATCACTTCCTGTTCAAAGAGGGTGATCGCTTCTTACAAGCTGCTNNNNNNNNNNNNNNNNNNNNNNNNNNNNNNNNNNNNNNNNNNNNNNNNNNNNNNTTGGGATGGCAAAATGCCTCAACCATGTATATTGAAACCAAAACCTCTATGGACGGGTAAACAAATTTTCTCCTTAATCATACCAGGCAATGTAAATATGATAAGAACCCACAGTACGCATCCAGATGAAGAAGATGATGGTCCATATAAGTGGATTTCTCCTGGTGATACTAAAGTTATGGTAGAACATGGAGAACTTGTTATGGGTATACTTTGTAAAAAAACATTGGGTACCTCTGCTGGATCTCTACTTCATATTTGTATGTTGGAATTAGGACATGAAGTTTGTGGAAGATTTTATGGGAACATTCAAACTGTAATTAACAATTGGTTACTGCTAGAAGGACATTCAATTGGTATTGGAGATACCATTGCTGATCCACAAACTTATTTAGAAATTCAGAAAGCTATAAAAAAAGCCAAAGAAGACGTGATAGAAGTCATTCAAAAAGCACACAACATGGAATTAGAACCTACACCTGGTAATACTTTAAGACAAACTTTTGAAAATCAAGTAAATAGAATTTTGAACGACGCTCGTGATAAGACTGGTGGTTCTGCTAAGAAATCATTAACAGAGTACAACAATCTCAAAGCTATGGTAGTATCAGGATCAAAAGGTTCTAACATTAATATCTCTCAGGTCATTGCTTGTGTCGGACAACAAAACGTAGAAGGTAAACGTATACCGTTTGGTTTCCGCAAAAGNNNNNNNNNNNNNNNNNNNNNNNNNNNNNNNNNNNNNNNNNNNNNNNNNNNNNNNNNNNNNNNNNNNNNNNNNNNNNNNNNNNNNNNNNNNNNNNNNNNNNNNNNNNNNNNNNNNNNNNNNNNNNNNNNNNNNNNNNNNNNNNNNNNNNNNNNNNNNNNNNNNNNNNNNNNNNNNNNNNNNNNNNNNNNNNNNNNNNNNNNNNNNNNNNNNNNNNNNNNNNNNNNNNNNNNNNNNNNNNNNNNNNNNNNNNNNNNNAACAACCATACCTGGCTTCAACACACCAGTTTCAACACGACCAACAGGTACAGTTCCAATACCACCAATTTTGTATACATCCTAAAATCAAATT-----TAACATCATTATTAT--ATG-TTACCTC----GGAATAAATA--TGACTCTAAAAAAAGTCA-TTTCAATCAGACGTCTCTAACCGTCAC-AAAATTATAAAATTCTCCGGTGAAAACCGCGAATGAGGGAA-TAATTTGATCATCAT-----AAAAAATAATTAAAGA--TTAA----------CTATCGA-------ATTATACCAAA----AACTTACTTGAAGAGGAAGACGGAGAGCCTTGTCTGTAGGTCTAGATGGTGGAAGAATGGCGTCAAGCGCTTCAATAAGGCATTTTCCTTCAACTTTACCTTCTTTACGTTCCACGGTCCATCCCTTGAACCAAGGCATTTTTGAAGAAATCTCCAACATGTTATCTCCGTGCCAACCAGAAATTGGCACAAATGCTACTCCAGCAGGATTGTAACCGATCTTCTTAATATAAGATGACACTTCCTTTTTAATTTCTTCAAATCGGACTTCAGAATATGGTGGCTCAGTGGAGTCCATCTTGTTAACACCAACGATCAACTGTTTTACACCGAGAGTAAAAGCAAGCAAAGCATGCTCACGGGTTTGTCCATTCTTTGAAATACCAGCTTCAAACTCGCCAGTACCAGCAGCAACAATTAATACTGCACAGTCAGCTTGNNNNNNNNNNNNNNNNNNNNNNNNNNNNNNNNNNNNNNNNNNNNNNNNNNNNNNNNNNNNNNNNNNNNNNNNNNNNNNNNNNNNNNNNNNNNNNNNNNNNNNNNNNNNNNNNNNNNNNNNNNNNNNNNNNNNNNNNNNNNNNNNNNNNNNNNNNNNNNNNNNNNNNNNNNNNNNNNNNNNNNNNNNNNNNNNNNNNNNNNNNNNNNNNNNNNNNNNNNNNNNNNNNNNNNNNNNNNNNNNNNNNNNNNNNNNNNNNNNNNNNNNNNNNNNNNNNNNNNNNNNNNNNNNNNNNNNNNNNNNNNNNNNNNNNNNNNNNNNNNNNNNNNNNNNNNNNNNNNNNNNNNNNNNNNNNNNNNNNNNNNNNNNNNNNNNNNNNNNNNNNNNNNNNNNNNNNNNNNNNNNNNNNNNNNNNNNNNNNNNNNNNNNNNNNNNNNNNNNNNNNNNNNNNNNNNNNNNNNNNNNNNNNNNNNNNNNNNNNNNNNNNNNNNNNNNNNNNNNNNNNNNNNNNNNNNNNNNNNNNNNNNNNNNNNNNNNNNNNNNNNNNNNNNNNNNNNNNNNNNNNNNNNNNNNNNNNNNNNNNNNNNNNNNNNNNNNNNNNNNNNNNNNNNNNNNNNNNNNNNNNNNNNNNNNNNNNNNNNNNNNNNNNNNNNNNNNNNNNNNNNNNNNNNNNNNNNNNNNNNNNNNNNNNNNNNNNNNNNNNNNNNNNNNNNNNNNNNNNNNNNNNNNNNNNNNNNNNNNNNNNNNNNNNNNNNNNNNNNNNNNNNNNNNNNNNNNNNNNNNNNNNNNNNNNNNNNNNNNNNNNNNNNNNNNNNNNNNNNNNNNNNNNNNNNNNNNNNNNNNNNNNNNNNNNNNNNNNNNNNNNNNNNNNNNN   [4336]
Euglossa_atroveneta_EU78           TANACCTTTTTTAATTGGAGGATTTGGAAATTGATTAATTCCTTTAATATTAAGATCACCAGATATATCATTTCCTCGAATAAATAATATTAGATTTTGATTATTACCTCCTTCATTATTATTATTATTAACAAGAAGGATTTTTAATTTTATATCTGGAACTGGTTGAACTGTTTATCCTCCTTTATCTAATTATATATTTCATTCTTCTCCTTCTGTAGATTTTACAATTTTTTCTTTACATATATCTGGTATTTCTTCACTTTTAGGGGCTATAAATTTAATAACTGCAATTATATAAACAAAAAATTTTAGATTAGATTTAGATAAAATACCTTTATTTCCTTGATCTGTTTTTATTACAATAATTTTATTATTATTATCTTTNCCTGTATTAGCAGGAGCTATTACAATATTATTATTTGATCGTAATTTTAATACATCTTTTTTTGATCCTATAGGAGGAGGAGATCCTGTATTATATCAACATTTATTTTGATTTTTTGGTCATCCTGAAGTTTATATTTTAATTTTACCTGGTTTTGGTTTAATTTCTCAAATTATTATAAATGAAAGTGGTAAAAAAGAAGTATTTGGAAATTTAGGAATAATTTATGCAATATTAGGAATTGGATTTTTAGGATTTATTGTTTGAGCTCATCATATATTTACTATTGGATTAGATGTAGATACTCGTGCTTATTTTACTTCAGCAACTATAGTTATTGCTGTACCTACTGGAATTAAAGTTTTTAGATGATTAGCAACTTATTATGGTTCAAAATTTAAAATAAATAATTCTATTATATGATCTTTAGGTTTTATTTTATTATTTACAATTGGAGGATTAACAGGAATTATATTATCTAATTCATCTATTGATATTATTTTACATGATACATATTATGTTGTTGCTCATTTTCATTATGTTTTATCAATAGGAGCTGTTTTTTCTATTATTTCAAGATTTATTCATTGATATCCTTTAATTACTGGTTTAATATTAAATAAAAAATGATTAATTTATCAATTTTTAATGATATTTATTGGGGTAAATTTAACATTTTTTCCTCAACTTTTTACAGCAAGTCTCTGCTGAAGAAGTACCTCACCAAGGAGGTGTTCGATCAACTAAAGACAAAGAAGACCTCCTTTGGCTCCAGCCTTCTTGATGTGATTCAGTCTGGCGTGGAGAACTTGGACTCTGGTGTCGGTATCTATGCTCCCGACGCTGAATCTTACACAGTATTTGCTGATCTCTTCGACCCAATCATCGAGGATTATCATGGTGGCTTCAAGAAAAGCGACAAGCATCCACCAAAGGACTTTGGAGACGTTGACTCCCTTGGCAATCTTGACCCAGCTGTTAGT-ATT----TAATT--------------------------------AATTGTTTGAA-TA---TATATTTTCTAGAC-----------------------------ATATTTGTATATTCCC------TTCAAAAATT-ATAATT---ATCTAAGATA--GGAAACTT--------------------ACATACATGTTCGAGATATTAAT----ACTTTTCTTCTTCAGGGTGAATTCATCGTTTCCACCCGTGTGAGATGCGGCCGTTCCTTGGAAGGCTACCCATTCAACCCCTGTTTGACTGAAGCTCAGTACAAAGAGATGGAGGAAAAAGTCTCCAGCACTTTGTCTGGTTTGGAAGGTGAACTTAAGGGAACCTTCTATCCTCTGACTGGCATGAGCAAAGAAGTCCAACAGAAGCTGATCGACGATCACTTCCTGTTCAAAGAGGGTGATCGCTTCTTACAAGCTGCTAACGCTTGCCGTTTCTGGCCCACCGGCCGTGGTATCTACCACAACGATGCCAAATTGGGATGGTAAAATGCCTCAACCATGTATATTGAAACCAAAACCTCTATGGACGGGTAAACAAATTTTCTCCTTAATCATACCAGGCAATGTAAATATGATAAGAACCCACAGTACACATCCAGATGAAGAAGATGATGGTCCATATAAGTGGATTTCTCCTGGTGATACTAAAGTTATGGTAGAACATGGAGAACTTGTTATGGGTATACTTTGTAAAAAGACACTGGGTACCTCTGCTGGATCTCTACTTCATATTTGTATGTTGGAATTAGGACATGAAGTTTGTGGAAGATTTTATGGGAACATTCAAACTGTAATTAACAATTGGTTACTGCTAGAAGGGCATTCAATTGGTATTGGAGATACCATTGCTGATCCACAGACTTATTTAGAAATTCAGAAAGCTATAAAAAAAGCCAAAGAAGACGTGATAGAAGTCATTCAAAAAGCACACAACATGGAATTAGAACCTACACCTGGTAATACTTTAAGGCAAACTTTTGAAAATCAAGTAAACAGAATTTTGAACGACGCTCGTGATAAGACTGGTGGTTCTGCTAAGAAATCGTTAACAGAATACAACAATCTCAAAGCTATGGTAGTATCAGGATCAAAAGGTTCTAACATTAATATCTCTCAGGTCATTGCTTGTGTCGGACAACAAAACGTAGAAGGTAAACGTATACCGTTTGGTTTCCGCAAAAGAACATTGCCACATTTTATTAAGGATGATTATGGTCCTGAATCCAGAGGATTCGTAGAGAACTCGTATCTTGCTGGTTTGACCCCATCCGAATTTTATTTTCACGCTATGGGAGGTCGTGAAGGTCTCATCGATATCTTATACTGACACGTTCTTAACGTTGAAACCAACGTTATCACCAGGAACAGCTTCTAGCAAAGCTTCGTGATGCATTTCCACGGATTTAACTTCAGTGGTCAAACCAGCTGGAGCAAATGTAACAACCATACCCGGCTTCAACACACCAGTTTCAACACGACCAACAGGTACAGTTCCAATACCACCAATTTTGTATACATCCTAAAATCAAATT-----TAGCATTATTAT-------G-TTACCTC----GGAATAAATA--TGGCTGTGAAAAAATTTA-TTTTAATCAGTCGTCTCTAACCGTCAC-AAAATTATAAAATTCTCCGGTGAAAACCGCGAATGAGGGAA-TCATTTTATCATCAT-----AAAAAATAATTAAAGA--TTAACTCGAATATTAGATCGA-------ATTCTACCAAA----AACTTACTTGAAGAGGAAGACGGAGAGCCTTGTCCGTAGGTCTAGATGGTGGAAGAATGGCGTCAAGCGCTTCAATAAGGCATTTTCCTTCAACTTTACCTTCTTTACGTTCCACAGTCCATCCCTTGAACCAAGGCATTTTTGAAGAAATCTCCAACATATTATCTCCGTGCCAACCAGAAATTGGCACAAATGCTACTCCAGCAGGATTGTAACCGATCTTCTTAATGTAAGATGACACCTCCTTTTTAATTTCTTCAAATCGGACTTCAGAATACGGTGGCTCGGTGGAGTCCATCTTGTTAACACCAACGATCAACTGTTTTACACCGAGAGTAAAAGCAAGCAAAGCATGCTCACGGGTTTGTCCATTCTTTGAAATACCAGCTTCAAACTCGCCAGTACCAGCAGCAACAATTAATACTGCACAGTCAGCTTGTGAGGTACCAGTAATCATGTTTTTGATGAAATCTCTATGCCCAGGAGCATCAATAATAGTAACATAGTACTTGGAAGTTTCAAATTTCCATAAAGCAATGTCAATGGTAATACCACGTTCACGTTCAGCTTTAAGCTTGTCCAATACCCACGCNNNNNNNNNNNNNNNNNNNNNNNNNNNNNNNNNNNNNNNNNNNNNNNNNNNNNNNNNNNNNNNNNNNNNNNNNNNNNNNNNNNNNNNNNNNNNNNNNNNNNNNNNNNNNNNNNNNNNNNNNNNNNNNNNNNNNNNNNNNNNNNNNNNNNNNNNNNNNNNNNNNNNNNNNNNNNNNNNNNNNNNNNNNNNNNNNNNNNNNNNNNNNNNNNNNNNNNNNNNNNNNNNNNNNNNNNNNNNNNNNNNNNNNNNNNNNNNNNNNNNNNNNNNNNNNNNNNNNNNNNNNNNNNNNNNNNNNNNNNNNNNNNNNNNNNNNNNNNNNNNNNNNNNNNNNNNNNNNNNNNNNNNNNNNNNNNNNNNNNNNNNNNNNNNNNNNNNNNNNNNNNNNNNNNNNNNNNNNNNNNNNNNNNNNNNNNNNNNNNNNNNNNNNNNNNNNNNNNNNNNNNNNNNNNNNNNNNNNNNNNNNNNNNNNNNNNNNNNNNNNNNNNNNNNNNNNNNNNNNNNNNNNNNNNNNNNNNNNNNNNNNNNNNNNNNNNNNNNNNNNNNNNNNNNNNNNNNNNNNNNNNNNNNNNNNNNNNNNNNNNNNNNNNNNNNNNNNNNNNNNNNNNNNNNNNNNNNNNNNNNNNNNNNNNNNNNNNNNNNNNNNNNNNNNNNNNNNNNNNNNNNNNNNNNNNNNNNNNNNNNNNNNNNNNNNNNNNNNNNNNNNNNNNNNNNNNNNNNN   [4341]
Euglossa_augaspis_EU36             TATACCATTTTTAATTGGAGGATTTGGAAATTGATTAATTCCTTTAATATTAAGATCACCTGATATATCATTTCCTCGAATAAATAATATTAGATTTTGATTATTACCTCCTTCATTATTATTATTATTAACTAGAAGAATATTTAATTTTATATCAGGAACTGGTTGAACAGTTTATCCTCCATTATCTAATTATATATTTCATTCTTCTCCTTCTGTAGATTTTACAATTTTTTCTTTACATATGTCTGGAATTTCTTCTCTTTTAGGAGCTATAAATTTAATAACTACTATTATATTAATAAAAAATTTTAGTTTAGATTTAGATAAAATACCTTTATTTCCTTGATCAGTATTTATTACTATAATTTTATTATTATTATCATTACCTGTATTAGCTGGAGCTATTACTATATTGTTATTTGATCGTAATTTTAATACATCTTTTTTTGATCCAATAGGAGGAGGAGATCCTGTTTTATATCAACATTTATTTTGATTTTTTGGACATCCTGAAGTTTATATTTTAATTTTACCAGGATTTGGTTTAATTTCACAAATTATTATAAATGAAAGAGGTAAAAAAGAAGTATTTGGTAATTTAGGAATAATTTATGCAATATTAGGAATTGGTTTTTTAGGATTTATTGTTTGAGCTCACCATATATTTACGATTGGTTTAGATGTTGATACACGTGCATATTTTACTTCAGCAACAATAATTATTGCTGTTCCAACTGGAATTAAAGTTTTTAGTTGATTAGCTACTTATTATGGTTCAAAATTTAAAATAAATAATTCTATTATATGATCTTTAGGATTTATTTTATTATTTACGATTGGGGGATTAACAGGAATTATATTATCTAATTCATCTATTGATATTATTTTACATGATACTTATTATGTTGTAGCTCATTTTCATTATGTTTTATCAATAGGAGCTGTATTTTCAATTATTTCTAGATTTATTCATTGATATCCTTTAATTACTGGATTAATATTAAATAAAAAATGATTAATTTATCAATTTTTAATGATATTTATTGGAGTAAATTTAACATTTTTTCCTCAACTTTTTNCAGCAAGTCTCTGCTGAAGAAGTACCTCACCAAGGAGGTGTTCGATCAACTGAAGACAAAGAAGACCTCCTTTGGCTCCAGCCTTCTTGATGTGATTCAGTCTGGCGTGGAGAACTTGGACTCTGGTGTCGGTATCTATGCTCCCGACGCTGAATCTTACACAGTATTTGCTGACCTCTTCGACCCAATCATCGAGGACTATCATGGTGGCTTCAAGAAGAGCGACAAGCATCCACCAAAGGACTTTGGAGACGTTGACTCCCTTGGAAATCTTGACCCAGCTGTTAGT-ATT----TAATT--------------------------------AGTTATTTGAA-TA---TGTATTTTCTAGAT-----------------------------ATATTTATTTATTCCT------TATAAAAATT-ATAATT---GTCTAAGATA--GGAAACTT--------------------ACATACAAGTTCGTGGTATTAATTAACGCTTTTCTTCTTCAGGGTGAATTCATCGTTTCCACCCGTGTGAGATGCGGCCGTTCCTTGGAAGGCTATCCATTCAACCCCTGTTTGACTGAAGCTCAGTACAAAGAGATGGAGGAAAAAGTCTCCAGCACTTTGTCTGGTTTGGAAGGTGAACTTAAGGGAACCTTCTATCCTCTGACTGGCATGAGCAAAGAAGTCCAACAGAAGCTGATCGACGATCACTTCCTGTTCAAAGAGGGTGATCGCTTCTTACAAGCTGCTAACGCTTGTCGTTTCTGGCCCACTGGCCGTGGTATCTACCACAACGATGCCAAATTGGGATGGTAAAATGCCGCAACCATGTATATTGAAACCAAAACCTTTATGGACGGGTAAACAAATTTTCTCCTTAATCATACCAGGCAATGTAAATATGATAAGAACTCACAGTACACATCCAGATGAAGAAGATGATGGTCCATATAAGTGGATTTCTCCTGGTGATACTAAAGTTATGGTAGAACATGGAGAACTTGTTATGGGTATACTTTGTAAAAAGACATTGGGTACCTCTGCTGGATCTCTACTTCATATTTGTATGTTGGAATTAGGACATGAAGTTTGTGGAAGATTTTATGGGAACATTCAAACTGTAATTAACAATTGGTTACTGCTAGAAGGACATTCAATTGGTATTGGAGATACCATTGCCGATCCACAAACTTATTTAGAAATTCAGAAAGCTATAAAAAAAGCCAAAGAAGACGTGATAGAAGTCATTCAAAAAGCACACAACATGGAATTAGAACCTACACCTGGTAATACTTTAAGACAAACTTTTGAAAATCAAGTAAACAGAATTTTGAACGACGCTCGTGATAAGACTGGTGGTTCTGCTAAGAAATCATTAACAGAGTACAACAATCTCAAAGCTATGGTAGTATCAGGATCAAAAGGTTCTAACATTAATATCTCTCAGGTCATTGCTTGTGTCGGACAACAAAACGTAGAAGGTAAACGTATACCATTTGGTTTCCGCAAAAGAACATTGCCACATTTTATTAAGGATGATTATGGTCCTGAATCCAGAGGATTCGTAGAGAACTCGTATCTTGCTGGTTTGACCCCATCCGAATTTTATTTTCACGCTATGGGAGGTCGTGAAGGTCTCATCGATATCTTTTACTGACACGTTCTTAACGTTGAAACCAACGTTATCACCAGGAACAGCTTCTGTCAAAGCTTCGTGATGCATTTCGACGGATTTAACTTCAGTGGTCAAACCAGCTGGAGCAAATGTAACGACCATACCTGGCTTCAACACACCAGTTTCAACACGACCGACAGGTACAGTTCCAATACCACCAATTTTGTATACATCCTAAAATCAAATT-----TGGCATCATTATTAT--ATG-TTATCTC----GGAATAAATA--TGGCTCTAAAAAAATTTA-TTTTAATCAGACGTCTCTAACCGTCAC-AAAATTATAAAATTCTCCGGTGAAAACCGCGAATGAGGGAA-TAATTTTATCATCAT-----AAAAAATAATTAAAGA--TTAA----------CTATCAA-------ATTCTACCAAA----AACTTACTTGAAGAGGAAGACGGAGAGCCTTGTCCGTAGGTCTAGATGGTGGAAGAATGGCGTCAAGCGCTTCAATAAGGCATTTTCCTTCAACTTTACCTTCTTTACGTTCCACAGTCCATCCCTTGAACCATGGCATTTTAGAAGAAATCTCCAACATGTTATCTCCGTGCCAACCAGAAATTGGCACAAATGCTACGCCAGCAGGATTGTAACCGATCTTCTTAATGTAAGATGACACTTCCTTTTTAATTTCTTCAAATCGGACTTCAGAATATGGTGGCTCAGTGGAGTCCATCTTGTTAACACCAACGATCAACTGTTTTACACCGAGAGTAAAAGCAAGCAAAGCATGCTCACGGGTTTGTCCATTCTTTGAAATACCAGCTTCAAACTCGCCAGTACCAGCAGCAACAATTAATACTGCACAGTCAGCTTGCGAAGTACCAGTAATCATGTTTTTGATGAAATCTCTATGCCCAGGAGCATCAATAATAGTAACATAGTACTTGGNNNTTTCAAATTTCCATAAAGCAATGTCAATGGTAATACCACGTNCACGNNNNNNNNNNNNNNNNNNNNNNNNNNNNNNTTTCAACGTTAAGAACGTGTCAGTAAAAGAATTGCGTCGTGGTTATGTAACTGGTGACTCCAAGAATAATCCACCCAAAGGTGCTGCTGATTTCACTGCGCAGGTATATG---TTCTAACATAAATTTGGG----------------CAAATTATTGTTGATT-----------------------------GGTTGAT-TGG-----ATGATGA-GAACA--AAAACC-----TCATTCGCGGTTTCCACCGGAAGGTCCTTTAGGATTTGCTGACGGCTGAATGCGTCTGAA--TAC-----TATTTATT-ATATCT--GTTT-----------------------------------TAAGTGAATTT-TGTGATT--------------TAGTTTT-GAAAAGTT-------------ATGTTATGTTTTT-----AGGTCATTGTATTGAATCATCCTGGTCAAATCAGCAATGGATACACACCAGTGTTGGATTGCCACACTGCACACATCGCGTGTAAATTTGCTTATATCAAAGAGAAGTGTGACCGTCGTAACGGAAAAACCACTGAAGAAAATCCAAAAGCTATAAAAGCTGGAGATGCTGCCATCGNTATACTTGTACCAAGCAAGCCTATGTGTGTTGAAGCTTTCCAAGAATTCCCGCCTNNNNNNNNNNNNNNNNNNNNNNNNNNNNNNNNNNNNNNNNNNNNN   [4199]
Euglossa_azureoviridis_cf_EU33     TATACCTTTTTTAATTGGAGGATTTGGTAATTGATTAATTCCTTTAATGTTAAGATCACCTGATATATCATTTCCTCGTATAAATAATATTAGATTTTGATTATTACCTCCTTCATTATTATTATTATTAACTAGAAGAATTTTTAATTTTATATCTGGAACTGGTTGAACTGTTTATCCGCCTTTATCTAATTATATATTTCATTCTTCTCCTTCTGTAGATTTTACAATTTTTTCTTTACATATATCTGGTATTTCATCACTTTTAGGAGCTATAAATTTAATGACTACAATTATATTAATAAAAAATTTTAGATTAGATTTAGATAAAATACCTTTATTTCCTTGGTCTGTTTTTATTACAATAATTTTATTGTTATTATCTTTACCTGTATTAGCTGGAGCTATTACAATATTATTATTTGATCGTNATTTTAATACATCATTTTTTGATCCTATAGGAGGTGGAGATCCAGTATTATATCAACATTTATTTTGATTTTTTGGTCATCCAGAAGTTTATATTTTAATTTTACCTGGTTTTGGATTAATTTCACAAATTATTATAAATGAAAGTGGAAAAAAAGGAGTATTTGGTAATTTAGGAATAATTTATGCTATATTAGGAATTGGTTTTTTAGGTTTTATTGTTTGAGCTCATCATATATTTACTATTGGATTAGATGTTGATACTCGAGCTTATTTTACTTCAGCAACTATAGTTATTGCTGTTCCAACTGGTATTAAAGTTTTCAGATGATTAGCAACTTATTATGGTTCAAAATTTAAAATAAATAATTCTATTATATGATCTTTAGGTTTTATTTTATTATTTACAATTGGAGGATTAACAGGAATTATATTATCTAATTCATCTATTGATATTATTTTACATGATACATATTATGTTGTTGCTCATTTTCATTATGTTTTATCAATAGGGGCTGTTTTTTCTATTATTTCAAGATTTATTCATTGATATCCTTTAATTACTGGTTTAATATTAAATAAAAAATGATTAGTTTATCAATCTTTAATAATATTTATTGGTGTAAATTTAACATTTTTTCTNCAACTTTNNNCAGCAAGTCTCTGCTGAAGAAGTACCTCACCAAGGAGGTGTTCGATCAACTTAAGACAAAGAAGACCTCCTTTGGCTCCAGCCTTCTTGATGTGATTCAGTCTGGCGTGGAGAACTTGGACTCTGGTGTCGGTATCTATGCTCCCGACGCTGAATCTTACACAGTATTTGCTGATCTCTTCGACCCAATCATCGAGGATTATCATGGTGGCTTCAAGAAGAGCGACAAGCATCCACCAAAGGACTTTGGAGACGTTGACTCCCTTGGCAATCTTGACCCAGCTGTTAGT-ATT----TAATT--------------------------------AATTCTTTGAA-TA---TATATTTTCTAGAC-----------------------------ATATTTGTATATTCCC------TTGAAAAATT-ATAATT---GTCTAAGATA--GGAAACTT--------------------ATATACATGTTCAAGGTATTAAT----GCTTTTCTTTTTCAGGGTGAATTCATCGTTTCCACCCGTGTGAGATGCGGCCGTTCCTTGGAAGGCTACCCATTCAACCCCTGTTTGACTGAAGCTCAGTACAAAGAGATGGAGGAAAAAGTCTCCAGCACTTTGTCTGGTTTGGAAGGTGAACTTAAGGGAACCTTCTATCCTCTGACTGGCATGAGCAAAGAAGTCCAACAGAAGCTGATCGACGATCACTTCCTGTTCAAAGAGGGTGATCGCTTCTTACAAGCTGCTAACGCTTGTCGTTTCTGGCCCACCGGCCGTGGTATCTACCACAACGATGCCAAATTGGGATGGTAAAATGCCGCAACCATGTATATTGAAACCAAAACCTCTATGGACGGGTAAACAAATTTTCTCCTTAATCATACCAGGCAATGTAAANATGATAAGAACCCACAGTACACATCCAGATGAAGAAGATGATGGTCCATATAAGTGGATTTCTCCTGGTGATACTAAAGTTATGGTAGAACATGGAGAACTTGTTATGGGTATACTTTGTAAAAAGACATTGGGTACCTCTGCTGGATCTCTACTTCATATTTGTATGTTGGAATTAGGACATGAAGTTTGTGGAAGATTTTATGGAAACATTCAAACTGTAATTAACAATTGGTTACTGCTAGAAGGACATTCAATTGGTATTGGAGATACCATTGCTGATCCACAAACTTATTTAGAAATTCAGAAAGCTATAAAAAAAGCCAAAGAAGACGTGATAGAAGTCATTCAAAAAGCACACAACATGGAATTAGAACCTACACCTGGTAATACTTTAAGGCAAACTTTTGAAAATCAAGTAAACAGAATTTTGAACGACGCTCGTGATAAGACTGGTGGTTCTGCTAAGAAATCGTTAACAGAGTACAACAATCTCAAAGCTATGGTAGTATCAGGATCAAAAGGTTCTAACATTAATATCTCTCAGGTCATTGCTTGTGTCGGACAACAAAACGTAGAAGGTAAACGTATACCGTTTGGTTTCCGCAAAAGANCGTTNCCACATTNCATTAAGGATGATTATGGTCNNNNNNNNNNNNNNNNNNNNNNNNNNNNNNNNNNNNNNNNNNNNNNNNNNNNNNNNNNNNNNNNNNNNNNNNNNNNNNNNNNNNNNNNNNNNNNNNNNNNNNNNNNCTGACACGTTCTTAACGTTGAAACCAACGTTATCACCAGGAACAGCTTCTAGCAAAGCTTCGTGATGCATTTCGACGGATTTAACTTCAGTGGTCAAACCAGCTGGAGCAAATGTAACAACCATACCTGGCTTCAACACACCAGTTTCAACACGACCAACAGGTACAGTTCCAATACCACCAATTTTGTATACATCCTAAAATCAAATT-----TAGCATTGTTATTAT--ATGGTTACCTG----GGAATAAATA--TGGCTCTGAAAAAATTAA-TTTTCATCAGACGTCTCTAACCGTCAC-AAAATTATAAAATTCTCCGGTGAAAACCGCGAATGAGGGAA-TTATATTATCATCAT-----AAAAAATAATTAAAGA--TTAA----------CTATCGA-------ATTCTACCAAA----AACTTACTTGAAGAGGAAGACGGAGAGCCTTGTCCGTAGGTCTAGATGGTGGAAGAATGGCGTCAAGCGCTTCAATAAGGCATTTTCCTTCAACTTTACCTTCTTTACGTTCCACAGTCCATCCCTTGAACCAAGGCATTTTTGAAGAAATCTCCAACATATTATCTCCGTGCCAACCAGAAATTGGCACAAATGCTACTCCAGCAGGATTGTAACCGATCTTCTTAATGTAAGATGACACTTCCTTTTTAATTTCTTCAAATCGGACTTCAGAATACGGTGGCTCAGTGGAGTCCATCTTGTTAACACCAACGATCAACTGTTTTACACCGAGAGTAAAAGCAAGCAAAGCATGCTCACGGGTTTGTCCATTCTTTGAAATACCAGCTTCAAACTCGCCAGTACCAGCAGCAACAATTAATACTGCACAGTCAGCTTGTGAAGTACCAGTAATCATGTTTTTGATGAAATCTCTATGCCCNAGAGCATCAATAATAGTAACATAGTACTTGGAAGTTTCAAATTTCCATAAAGCAATGTCAATGGTAATACCACGTTCACGTTCAGCTTTAAGCTTGTCCAATACCCACGCNNNNNNNNNNNNNNNNNNNNNNNNNAAAGAATTGCGTCGNNNTTATGTAACTGGTGACTCCAAGAATAATCCACCCAAAGGTGCTGCTGATTTCACTGCGCAGGTAAATG---TTTTAACAGAAATTTGGA----------------CAAATTATTGTTGATTGAT--------------------------TGTTT-----GCACG-ATGATGA-GAACA--TAAACC-----TCATTCGCGGTTTCCACCGGAAGGTCCTTCAGGATTTGTTGACGGCTGAATGCGTCTGAA--TAC-----TATTTATT-ATATCT--GTTT-----------------------------------TAAGCGAATTT-TGTGATT--------------TAGTTTT-GAAAAGTT-------------ATGTTATATTTTT-----AGGTCATTGTATTGAATCATCCTGGTCAAATCAGCAATGGATACACACCAGTGTTGGATTGCCACACTGCACACATCGCGTGTAAATTTGCTTATATCAAAGAGAAGTGTGACCGTCGTAACGGAAAAACTACTGAAGAAAATCCAAAAGCTATAAAAGCTGGAGATGCTGCCATCGTTATACTTGNNNNNNNNNNNNNNNNNNNNNNNNNNNNNNNNNNNNNNNNNNNNNNNNNNNNNNNNNNNNNNNNNNNNNNNNNNNNNNNNNNNNNNNNNNNN   [4199]
Euglossa_azureoviridis_EU52        TATACCTTTTTTAATTGGAGGATTTGGTAATTGATTAATTCCTTTAATATTAAGATCACCTGATATATCATTTCCTCGTATAAATAATATTAGATTTTGATTATTACCTCCTTCATTATTATTATTATTAACTAGAAGAATTTTTAATTTTATNTCTGGAACTGGATGAACTGTATATCCTCCTTTATCTAATTATATATTTCATTCTTCTCCTTCTGTAGATTTTACAATTTTTTCTTTACATATATCTGGTATTTCATCACTTTTAGGAGCTATAAATTTAATAACTACAATTATATTAATAAAAAATTTTAGATTAGATTTAGATAAAATNCCTTTATTTCCTTGATCTGTTTTTATTACAATAATTTTATTATTATTGTCTTTACCTGTATTAGCTGGAGCTATTACAATATTATTATTTGATCGTAATTTTAATACATCATTTTTTGATCCTATAGGAGGAGGAGATCCAGTATTATATCAACATTTATTTTGATTTTTTGGTCATCCAGAAGTTTATATTTTAATTTTACCTGGTTTTGGATTAATTTCACAAATTATTATAAATGAAAGTGGGAAAAAAGAAGTATTTGGTAATTTAGGAATAATTTATGCTATATTAGGAATTGGTTTTTTAGGTTTTATTGTTTGAGCTCATCATATATTTACTATTGGATTAGATGTTGATACTCGAGCTTATTTTACGTCAGCAACTATAGTTATTGCTGTTCCAACTGGTATTAAAGTTTTTAGATGATTAGCAACTTATTATGGTTCAAAATTTAAAATAAATAATTCTATTATATGATCTTTAGGTTTTATTTTATTATTTACAATTGGAGGATTAACAGGAATTATATTATCTAATTCATCTATTGATATTATTTTACATGATACTTATTATGTTGTTGCTCATTTTCATTATGTTTTATCAATAGGAGCTGTATTTTCTATTATTTCAAGATTTATTCATTGATATCCATTAATTACTGGTTTAATATTAAATAAAAAATGATTAATTTATCAATNTTTAATAATATTTATTGGTGTAAATTTAACATTTTTTCCTCAACTTTTTTCAGCAAGTCTCTGCTGAAGAAGTACCTCACCAAGGAGGTGTTCGATCAACTAAAGACAAAGAAGACCTCCTTTGGCTCCAGCCTTCTTGATGTGATTCAGTCTGGCGTGGAGAACTTGGACTCTGGTGTCGGTATCTATGCTCCCGACGCTGAATCTTACACAGTATTTGCTGATCTCTTCGACCCAATCATTGAGGATTATCATGGTGGCTTCAAGAAGAGCGACAAGCATCCACCAAAGGACTTTGGAGACGTTGACTCTCTTGGCAATCTTGACCCAGCTGTTAGT-ATT----TAATT--------------------------------AATTCTTTGAA-TA---TATATTTTCTAGAC-----------------------------ATATTTGTATATTCCC------TTGAAAAATT-ATAATT---GTCTAAGACA--GGAAACTT--------------------ATATACATGTTCGAGGTATTAAT----GCTTTTCTTTTTCAGGGTGAATTCATCGTTTCCACCCGTGTGAGATGCGGCCGTTCCTTGGAAGGCTACCCATTCAACCCCTGTTTGACTGAAGCTCAGTACAAAGAGATGGAGGAAAAAGTCTCCAGCACTCTGTCTGGTTTGGAAGGTGAACTTAAGGGAACCTTCTATCCTCTGACTGGCATGAGCAAAGAAGTCCAACAGAAGCTGATCGACGATCACTTCCTGTTCAAAGAGGGTGATCGCTTCTTACAAGCTGCTAACGCTTGTCGTTTCTGGCCCACCGGCCGTGGTATCTACCACAACGATGCCAAANTGGGATGGTAAAATGCCGCAACCATGTATATTGAAACCAAAACCTCTATGGACGGGTAAACAAATTTTCTCCTTAATCATACCAGGCAATGTAAATATGATAAGAACCCACAGTACACATCCAGATGAAGAAGATGATGGTCCATATAAGTGGATTTCTCCTGGTGATACTAAAGTTATGGTAGAACATGGAGAACTTGTTATGGGTATACTTTGTAAAAAGACATTGGGTACCTCTGCTGGATCTCTACTTCATATTTGTATGTTGGAATTAGGACATGAAGTTTGTGGAAGATTTTATGGGAACATTCAAACTGTAATTAACAATTGGTTACTGCTAGAAGGACATTCAATTGGTATTGGAGATACCATTGCTGATCCACAAACTTATTTAGAAATTCAGAAAGCTATAAAAAAAGCCAAAGAAGACGTGATAGAAGTCATTCAAAAAGCACACAACATGGAATTAGAACCTACACCTGGTAATACTTTAAGGCAAACTTTTGAAAATCAAGTAAACAGAATTTTGAACGACGCTCGTGATAAGACTGGTGGTTCTGCTAAGAAATCGTTAACAGAGTACAACAATCTCAAAGCTATGGTAGTATCAGGATCAAAAGGTTCTAACATTAATATCTCTCAGGTCATTGCTTGTGTCGGACAACAAAACGTAGAAGGTAAACGTATACCGTTTGGTTTCCGCAAAAGAACATTGCCACATTTCATTAAGGATGATTATGGTCCTGAATCCAGAGGATTCGTAGAGAACTCGTATCTTGCTGGTTTGACCCCATCTGAATTTNNNNNNNNNNNNNNNNNNNNNNNNNNNNNNNNNNNNNNNNTCTTTTACTGACACGTTCTTAACGTTGAAACCAACGTTATCACCAGGAACAGCTTCTAGCAAAGCTTCGTGATGCATTTCGACGGATTTAACTTCAGTGGTCAAACCAGCTGGAGCAAATGTAACAACCATACCTGGCTTCAACACACCAGTTTCAACACGACCAACAGGTACAGTTCCAATACCACCAATTTTGTATACATCCTAAAATCAAATT-----TAGCATCGTTATTAT--ATG-TTACCTG----GGAATAAATA--TGACTCTGAAAAAATTAA-TTTTGATCAGACGTCTCTAACCGTCAC-AAAATTATAAAATTCTCCGGTGAAAACCGCGAATGAGGGAA-TTATATTATCATCAT-----AAAAAATAATTAAAGA--TTAA----------CTATCGA-------ATTCTACCAAA----AACTTACTTGAAGAGGAAGACGGAGAGCCTTGTCCGTAGGTCTAGATGGTGGAAGAATGGCGTCAAGCGCTTCAATAAGGCATTTTCCTTCAACTTTACCTTCTTTACGTTCCACAGTCCATCCCTTGAACCAAGGCATTTTTGAAGAAATCTCCAACATATTATCTCCGTGCCAACCAGAAATTGGCACAAATGCTACTCCAGCAGGATTGTAACCGATCTTCTTAATGTAAGATGACACTTCCTTTTTAATTTCTTCAAATCGGACTTCAGAATACGGTGGCTCAGTGGAGTCCATCTTGTTAACACCAACGATCAACTGTTTTACACCGAGAGTAAAAGCAAGCAAAGCATGCTCACGGGTTTGTCCATTCTTTGAAATACCAGCTTCAAACTCGCCAGTACCAGCAGCAACAATTAATACTGCACAGTCAGCTTGTGAAGTACCAGTAATCATGTTTTTGATGAAATCTCTATGCCCAGGAGCATCAATAATAGTAACATAGTACTTGGAAGTTTCAAATTTCCATAAAGCAATGTCAATGGTAATACCACGTTCACGTTCAGCTTTAAGCTTGTCCAATACCCACGCGTTCAACGTTAAGAACGTGTCAGTAAAAGAATTGCGTCGTGGTTATGTAACTGGTGACTCCAAGAATAATCCACCCAAAGGTGCTGCTGATTTCACTGCGCAGGTATATG---TTTTAACAGAAATTTGGA----------------CAAATTATTGTTGATTGAT--------------------------TGTTT-----GCACG-ATGATGA-GAACA--TAAACC-----TCATTCGCGGTTTCCACCGGAAGGTCCTTCAGGATTTGTTGACGGCTGAATGCGTCTGAA--TAC-----TATTTATT-ATATCT--GTTT-----------------------------------TAAGCGAATTT-TGTGATT--------------TAGTTTT-GAAAAGTT-------------ATGTTATATTTTT-----AGGTCATTGTATTGAATCATCCTGGTCAAATCAGCAATGGATACACACCAGTGTTGGATTGCCACACTGCACACATCGCGTGTAAATTTGCTTATATCAAAGAGAAGTGTGACCGTCGTAACGGAAAAACTACTGAAGAAAATCCAAAAGCTATAAAAGCTGGAGATGCTGCCATCGTTATACTTGTACCAAGCAAGCCTATGTGTGTTGAAGCTTTCCAAGAATTCCCGCCTCTAGGACGTTTTGCTGTTCGTGACATGCGACAAACNGTGGCCGTA   [4198]
Euglossa_bidentata_EU88            NNNNNNNNNNNNNNNNNNNNNNNNNNNNNNNTGATTAATTCCTTTAATATTAAGATCACCTGATATATCATTTCCTCGAATAAATAATATTAGATTTTGATTATTACCTCCTTCATTATTATTATTATTAACTAGAAGAATTTTTAATTTTATATCTGGAACTGGTTGAACAGTTTATCCACCTTTATCAAATTATATTTTTCATTCATCTCCTTCTGTTGATTTTACAATTTTTTCTTTACATATATCAGGTATTTCTTCACTTTTAGGAGCTATAAATTTAATAACTACAATTATATTGATAAAAAATTTTAGTTTAGATTTAGATAAAATACCTTTATTTCCTTGATCTGTTTTTATTACAATAATTTTATTATTGTTATCTTTACCTGTATTAGCAGGTGCTATTACAATATTATTATTTGATCGTAATTTTAATACTTCTTTTTTTGATCCTATAGGAGGAGGTGATCCTGTATTGTATCAACATTTATTTTGATTTTTTGGTCATCCAGAAGTTTATATTTTAATTTTACCTGGGTTTGGTTTAATTTCTCAAATTATTATAAATGAAAGAGGAAAAAAAGAAGTATTTGGTAATTTAGGAATAATTTATGCTATATTAGGAATTGGATTTTTAGGTTTTATTGTTTGAGCTCATCATATATTTACTATTGGATTAGATGTTGATACTCGTGCTTATTTTACTTCTGCAACTATAGTAATTGCTGTTCCTACTGGAATTAAAGTTTTTAGATGATTAGCAACTTATTATGGTTCAAAATTTAAAATAAATAATTCTATTATATGATCTTTAGGTTTTATTTTATTATTTACTATTGGTGGATTAACAGGAATTATATTATCTAATTCATCTATTGATATTATTTTACATGATACATATTATGTTGTTGCTCATTTTCATTATGTTTTATCTATAGGAGCTGTTTTTTCAATTATTTCAAGTTTTATTCATTGATATCCTTTAATTACTGGTTTAATGTTAAATAAAAAATGATTAGTTTATCAATTTTTAATAATATTTATTGGAGTAAATTTAACATTTTTTCCTCAACTTTTTACAGCAAGTCTCTGCTGAAGAAGTACCTCACCAAGGAGGTGTTCGATCAACTAAAGACAAAGAAGACCTCCTTTGGCTCCAGCCTTCTTGATGTGATTCAGTCTGGCGTGGAGAACTTGGACTCTGGTGTCGGTATCTATGCTCCCGACGCTGAATCTTACACAGTATTTGCTGATCTCTTCGACCCAATCATCGAGGATTATCATGGTGGCTTCAAGAAGAGCGACAAGCATCCACCAAAGGACTTTGGAGACGTTGACTCCCTTGGCAATCTTGACCCAGCTGTTAGT-ATT----TAATT--------------------------------CATTCTTTGAA-TA---TATATTTTCTAGAC-----------------------------ATATTTGTATATTCCC------TTGAAAAATT-ACAATT---GTCTAAGACA--GGAAACTT--------------------ACATACATGTTCGAGGTATTAATTAACGCTTTTCTTCTTCAGAGTGAATTCATCGTTTCCACCCGTGTGAGATGCGGCCGTTCCTTGGAAGGCTACCCATTCAACCCCTGTTTGACTGAAGCTCAGTACAAAGAGATGGAGGAAAAAGTCTCCAGCACTCTGTCTGGTTTGGAAGGTGAACTTAAGGGAACCTTCTATCCTCTGACTGGCATGAGCAAAGAAGTCCAACAGAAGCTGATCGACGATCACTTCCTGTTCAAAGAGGGTGATCGCTTCTTACAAGCTGCTAACGCTTGTCGTTTCTGGCCCACCGGCCGTGGTATCTACCACAACGTGCCCAAANNNNNNNNGTAAAATGCCGCAACCATGTATATTGAAACCAAAACCTCTATGGACGGGTAAACAAATTTTCTCCTTAATCATACCAGGCAATGTAAATATGATAAGAACCCACAGTACACATCCAGATGAAGAAGATGATGGTCCATATAAGTGGATTTCTCCTGGTGATACTAAAGTTATGGTAGAACATGGAGAACTTGTTATGGGTATACTTTGTAAAAAGACATTGGGTACCTCTGCTGGATCTCTACTTCATATTTGTATGTTGGAATTAGGACATGAAGTTTGTGGAAGATTTTATGGGAACATTCAAACTGTAATTAATAATTGGTTACTGCTAGAAGGACATTCAATTGGTATTGGAGATACCATTGCTGATCCACAAACTTATTTAGAAATTCAGAAAGCTATAAAAAAAGCCAAAGAAGACGTGATAGAAGTCATTCAAAAAGCACACAATATGGAATTAGAACCTACACCTGGTAATACTTTAAGGCAAACTTTTGAAAATCAAGTAAACAGAATTTTGAACGACGCTCGTGATAAGACTGGTGGTTCTGCTAAGAAATCGTTAACAGAGTACAACAATCTCAAAGCTATGGTAGTATCAGGATCAAAAGGTTCTAACATTAATATCTCTCAGGTCATTGCTTGTGTCGGACAACAAAACGTAGAAGGTAAACGTATACCGTTTGGTTTCCGCAAAAGAACATTGCCACATTTTATTAAGGATGATTATGGTCCTGAATCCAGAGGATTCGTAGAGAACTCGTATCTTGCTGGTTTGACCCCATCCGAATTTTATTTTCACGCTATGGGAGGTCGTGAAGGTCTCATCGATANNNNNNNNNNNNNNNNNNNNNNNNNNNNNNNNNNNNNNNNNNCCAGGAACAGCTTCTAGCAAAGCTTCGTGATGCATTTCGACGGATTTAACTTCAGTGGTCAAACCAGCTGGAGCAAATGTAACAACCATACCTGGCTTCAACACACCAGTTTCAACACGACCAACAGGTACAGTTCCAATACCACCAATTTTGTATACATCCTAAAATCAAATT-----TAGCATCATTATTAT--ATG-TTACCTC----GGAATAAATA--TGGCTGTGAAAAAATTCA-TTTTAATCAGACGTCTCTAACCGTCAC-AAAATTATAAAATTCTCCGGTGAAAACCGCGAATGAGGGAA-TTATTTTATCATCAT-----AAAAAATAATTAAACA--TTAA----------CTATCGA-------ATTCTACCAAA----AACTTACTTGAAGAGGAAGACGGAGAGCCTTGTCCGTAGGTCTAGATGGTGGAAGAATGGCGTCAAGCGCTTCAATAAGGCATTTTCCTTCAACTTTACCTTCTTTACGTTCCACAGTCCATCCCTTGAACCAAGGCATTTTTGAAGAAATCTCCAACATATTATCTCCGTGCCAACCAGAAATTGGCACAAATGCTACTCCAGCAGGATTGTAACCGATCTTCTTAATGTAAGATGAGACTTCCTTTTTAATTTCTTCAAATCGGACTTCAGAATACGGTGGCTCGGTGGAGTCCATCTTGTTAACACCAACGATCAACTGTTTTACACCGAGAGTAAAAGCAAGCAAAGCATGCTCACGGGTTTGTCCATTCTTTGAAATACCAGCTTCAAACTCGCCAGTACCAGCAGCAACAATTAATACTGCACAGTCAGCTTGTGAGGTACCAGTAATCATGTTTTTGATGAAATCTCTATGCCCCGGAGCATCAATAATAGTAACATAGTACTTGGAAGTTTCAAATTTCCATAAAGCAGTGTCGATGGTAATACCACGTTCACGTTCAGCTTTAAGCTTGTCNAATACCCACGCNNNNNNNNNNNNNNNNNNNNNNNNNNNNNNNNNNNNNNNNNNNNNNNNNNNNNNNNNNNNNNNNNNNNNNNNNNNNNNNNNNNNNNNNNNNNNNNNNNNNNNNNNNNNNNNNNNNNNNNNNNNNNNNNNNNNNNNNNNNNNNNNNNNNNNNNNNNNNNNNNNNNNNNNNNNNNNNNNNNNNNNNNNNNNNNNNNNNNNNNNNNNNNNNNNNNNNNNNNNNNNNNNNNNNNNNNNNNNNNNNNNNNNNNNNNNNNNNNNNNNNNNNNNNNNNNNNNNNNNNNNNNNNNNNNNNNNNNNNNNNNNNNNNNNNNNNNNNNNNNNNNNNNNNNNNNNNNNNNNNNNNNNNNNNNNNNNNNNNNNNNNNNNNNNNNNNNNNNNNNNNNNNNNNNNNNNNNNNNNNNNNNNNNNNNNNNNNNNNNNNNNNNNNNNNNNNNNNNNNNNNNNNNNNNNNNNNNNNNNNNNNNNNNNNNNNNNNNNNNNNNNNNNNNNNNNNNNNNNNNNNNNNNNNNNNNNNNNNNNNNNNNNNNNNNNNNNNNNNNNNNNNNNNNNNNNNNNNNNNNNNNNNNNNNNNNNNNNNNNNNNNNNNNNNNNNNNNNNNNNNNNNNNNNNNNNNNNNNNNNNNNNNNNNNNNNNNNNNNNNNNNNNNNNNNNNNNNNNNNNNNNNNNNNNNNNNNNNNNNNNNNNNNNNNNNNNNNNNNNNNNNNNNNNNNNNNNNNNN   [4340]
Euglossa_bursigera_EU89            TATACCATTTTTAATTGGAGGATTTGGAAATTGATTAATTCCTTTAATATTAAGATCACCTGATATATCATTTCCTCGAATAAATAATATTAGATTTTGATTATTACCTCCTTCATTAATATTATTATTAACTAGGAGAATATTTAATTTTATATCAGGAACTGGTTGAACAGTTTATCCTCCATTATCTAATTATATATTTCATTCTTCTCCTTCAGTAGATTTTACAATTTTTTCTTTACATATATCTGGAATTTCATCTCTTTTAGGAGCTATAAATTTAATGACTACTATTATATTGATAAAAAATTTTAGTTTAGATTTAGATAAAATACCATTATTTCCTTGATCAGTATTTATTACTATAATTTTATTATTATTATCATTACCTGTATTAGCTGGAGCTATTACTATATTATTATTTGATCGTAATTTTAATACATCTTTTTTTGATCCTATAGGAGGAGGAGATCCTGTTTTATATCAACATTTATTTTGATTTTTTGGACATCCTGAAGTTTATATTTTAATTTTACCAGGATTTGGATTAATTTCACAAATTATTATAAATGAAAGAGGTAAAAAAGAAGTATTTGGTAATTTAGGTATAATTTATGCAATATTAGGAATTGGTTTTTTAGGATTTATTGTTTGAGCTCATCATATATTTACAATTGGTTTAGATGTTGATACACGTGCTTATTTTACTTCAGCAACAATAATTATTGCTGTTCCAACTGGAATTAAAGTTTTTAGTTGATTAGCTACTTATTATGGCTCAAAATTTAAAATAAATAATTCTATTATATGATCTTTAGGATTTATTTTGTTATTTACAATTGGGGGATTAACAGGAATTATATTATCTAATTCATCTATTGATATTATTTTACATGATACTTATTATGTTGTAGCTCATTTTCATTATGTTTTATCAATAGGAGCTGTATTTTCAATTATTTCTAGATTTATTCATTGATATCCTTTAATTACTGGATTAATATTAAATAAAAAATGATTAATTTATCAATTTTTAATAATATTTATTGGAGTAAATTTAACATTTTTTCCTCAACTTTTTACAGCAAGTCTCTGCTGAAGAAGTACCTCACCAAGGAGGTGTTCGATCAACTGAAGACAAAGAAGACCTCCTTTGGCTCCAGCCTTCTTGATGTGATTCAGTCTGGCGTGGAGAACTTGGACTCTGGTGTCGGTATCTATGCTCCCGACGCTGAATCTTACACAGTATTTGCTGACCTCTTCGACCCAATCATCGAGGACTATCATAGTGGCTTCAAGAAGAGCGACAAGCATCCACCAAAGGACTTTGGAGACGTTGACTCCCTTGGAAATCTTGACCCAGCTGTTAGT-ATT----TAATT--------------------------------AGTTATTTGAA-TA---TGTATTTTCTAGAT-----------------------------ATATTTATTTATTCCT------TATAAAAATT-ATAATT---GTCTAAGATA--GGAAACTT--------------------ACATACATGTTCGAGGTATTAATTAACGCTTTTCTTCTTCAGGGTGAATTCATCGTTTCCACCCGTGTGAGATGCGGCCGTTCCTTGGAAGGCTATCCATTCAACCCCTGTTTGACTGAAGCTCAGTACAAAGAGATGGAGGAAAAAGTCTCCAGCACTTTGTCTGGTTTGGAAGGTGAACTTAAGGGAACCTTCTATCCTCTGACTGGCATGAGCAAAGAAGTCCAACAGAAGCTGATCGACGATCACTTCCTGTTCAAAGAAGGTGATCGCTTCTTACAAGCTGCTAACGCTTGTCGTTTCTGGCCCACTGGCCGTGGTATCTACCACAACGATGCCAAANNGGGATGGTAAAATGCCGCAACCATGTATATTGAAACCAAAACCTTTATGGACGGGTAAACAAATTTTCTCCTTAATCATACCAGGCAATGTAAATATGATAAGAACTCACAGTACACATCCAGATGAAGAAGATGATGGTCCATATAAGTGGATTTCTCCTGGTGATACTAAAGTTATGGTAGAACATGGAGAACTTGTTATGGGTATACTTTGTAAAAAGACATTGGGTACCTCTGCTGGATCTCTACTTCATATTTGTATGTTGGAATTAGGACATGAAGTTTGTGGAAGATTTTATGGGAACATTCAAACTGTAATTAACAATTGGTTACTGCTAGAAGGACATTCAATTGGTATTGGAGATACCATTGCCGATCCACAAACTTATTTAGAAATTCAGAAAGCTATAAAAAAAGCCAAAGAAGACGTGATAGAAGTCATTCAAAAAGCACACAACATGGAATTAGAACCTACACCTGGTAATACTTTAAGACAAACTTTTGAAAATCAAGTAAACAGAATTTTGAACGACGCTCGTGATAAGACTGGTGGTTCTGCTAAGAAATCATTAACAGAGTACAACAATCTCAAAGCTATGGTAGTATCAGGATCAAAAGGTTCTAACATTAATATCTCTCAGGTCATTGCTTGTGTCGGACAACAAAACGTAGAAGGTAAACGTATACCATTTGGTTTCCGCAAAAGAACATTGCCACATTTTATTAAGGATGATTATGGTCCTGAATCCAGAGGATTCGTAGAGAACTCGTATCTTGCTGGTTTGACCCCATCCGAATTTTATTTTCACGCTATGGGAGGTCGTGAAGGTCTCATCGATACTTTTTACTGACACGTTCTTAACGTTGAAACCAACGTTATCACCAGGAACAGCTTCTGTCAAAGCTTCGTGATGCATTTCGACGGATTTAACTTCAGTGGTCAAACCAGCTGGAGCAAATGTAACGACCATACCTGGCTTCAACACACCAGTTTCAACACGACCGACAGGTACAGTTCCAATACCACCAATTTTGTATACATCCTAAAATCAAATT-----TGGCATCATTATTAT--ATG-TTATCTC----GGAATAAATA--TGGCTCTAAAAAAATTTA-TTTTAATCAGACGTCTCTAACCGTCAC-AAAATTATAAAATTCTCCGGTGAAAACCGCGAATGAGGGAA-TAATTTTATCATCAT-----AAAAAATAATTAAAGA--TTAA----------CTATCGA-------ATTCTACCAAA----AACTTACTTGAAGAGGAAGACGGAGAGCCTTGTCCGTAGGTCTAGATGGTGGAAGAATGGCGTCAAGCGCTTCAATAAGGCATTTTCCTTCAACTTTACCTTCTTTACGTTCCACAGTCCATCCCTTGAACCATGGCATTTTAGAAGAAATCTCCAACATGTTATCTCCGTGCCAACCAGAAATTGGCACAAATGCTACGCCAGCAGGATTGTAACCGATCTTCTTAATGTAAGATGACACTTCCTTTTTAATTTCTTCAAATCGGACTTCAGAATATGGTGGCTCAGTGGAGTCCATCTTGTTAACACCAACGATCAACTGTTTTACACCGAGAGTAAAAGCAAGCAAAGCATGCTCACGGGTTTGTCCATTCTTTGAAATACCAGCTTCAAACTCGCCAGTACCAGCAGCAACAATTAATACTGCACAGTCAGCTTGCGAAGTACCAGTAATCATGTTTTTGATGAAATCTCTATGCCCAGGAGCATCAATAATAGTAACATAGNNNNNNNNNNTTTCATATTTNNNNNNNNNNNNNNNNNNNNNNNNNNNNNNNNNNNNNNNNNNNNNNNNNNNNNNNNNNNNNNNNNNNNNNNNNNNNNNNNNNNNNNNNNNNNNNNNNNNNNNNNNNNNNNNNNNNNNNNNNNNNNNNNNNNNNNNNNNNNNNNNNNNNNNNNNNNNNNNNNNNNNNNNNNNNNNNNNNNNNNNNNNNNNNNNNNNNNNNNNNNNNNNNNNNNNNNNNNNNNNNNNNNNNNNNNNNNNNNNNNNNNNNNNNNNNNNNNNNNNNNNNNNNNNNNNNNNNNNNNNNNNNNNNNNNNNNNNNNNNNNNNNNNNNNNNNNNNNNNNNNNNNNNNNNNNNNNNNNNNNNNNNNNNNNNNNNNNNNNNNNNNNNNNNNNNNNNNNNNNNNNNNNNNNNNNNNNNNNNNNNNNNNNNNNNNNNNNNNNNNNNNNNNNNNNNNNNNNNNNNNNNNNNNNNNNNNNNNNNNNNNNNNNNNNNNNNNNNNNNNNNNNNNNNNNNNNNNNNNNNNNNNNNNNNNNNNNNNNNNNNNNNNNNNNNNNNNNNNNNNNNNNNNNNNNNNNNNNNNNNNNNNNNNNNNNNNNNNNNNNNNNNNNNNNNNNNNNNNNNNNNNNNNNNNNNNNNNNNNNNNNNNNNNNNNNNNNNNNNNNNNNNNNNNNNNNNNNNNNNNNNNNNNNNNNNNNNNNNNNNNNNNNNNNNNNNNNNNNNNNNNNNNNNNNNNNNNNNNNNNNNNNNNNNNNNNNNNNNNNNNNNNNNNNNNNNNNNNNNNNNNNNNNNNNNNNNNNNNNNNNN   [4340]
Euglossa_chalybeata_EU30a          TATACCTTTTTTAATTGGAGGTTTTGGAAATTGATTAATTCCTTTAATATTAAGTTCTCCTGATATATCTTTTCCTCGAATAAATAATATTAGTTTTTGATTATTACCTCCATCATTATTATTATTATTAATAAGAAGAATTTTTAATTTTACATCTGGAACTGGATGAACAGTTTATCCTCCATTATCAAATTATACATTTCATTCTTCTCCTTCTGTAGATTTTACAATTTTTTCTTTACACATATCAGGAATTTCTTCTCTTTTAGGAGCAATAAATTTAATAACTACAATTATATTAATAAAAAATTTTAGTTTAGATTTAGATAAAATACCTTTATTTCCTTGATCTGTATTTATTACAATAATTTTATTATTATTATCTTTGCCTGTTTTAGCTGGTGCTATTACTATATTATTATTTGATCGTAATTTTAATACTTCTTTTTTTGATCCTATAGGAGGAGGAGATCCTGTATTATATCAACATTTATTTTGATTTTTTGGACATCCAGAAGTTTATATTTTAATTTTACCTGGTTTTGGATTAATTTCTCAAATTATTATAAATGAAAGAGGTAAAAAAGAAGTATTTGGTAATTTAGGAATAATTTATGCAATATTAGGTATTGGTTTTTTAGGTTTTATTGTTTGAGCACATCATATATTTACTATTGGTTTAGATGTTGATACACGAGCTTATTTTACTTCAGCAACTATAATTATTGCTGTTCCAACGGGTATTAAAGTTTTTAGATGACTAGCAACTTATTATGGTTCAAAAATTAAAATAAATAATTCTATTATATGATCTTTAGGTTTTATTTTATTATTTACAATTGGAGGATTAACTGGTATTATATTATCAAATTCATCTATTGATATTATTTTACATGATACTTATTATGTTGTTGCTCATTTTCATTATGTATTATCAATAGGAGCTGTTTTTTCAATTATTTCAAGATTTATTCATTGATATTCATTAATTACAGGATTAATATTAAATAAAAAATGATTAGTTTATCAATTTTTAATAATATTTATTGGAGTTAATATNNNNNNNNNNNNNNNNNNNNNNNCAGCAAGTCTCTGCTGAAGAAGTACCTCACCAAGGAGGTGTTTGATCAACTGAAGACAAAGAAGACCTCCTTTGGCTCCAGCCTTCTTGATGTGATTCAGTCTGGCGTGGAGAACTTGGACTCTGGTGTCGGTATCTATGCTCCCGACGCTGAATCTTACACAACATTTGCTGACCTCTTCGACCCAATCATCGAGGACTATCATGGTGGCTTCAAGAAGAGCGACAAGCATCCACCAAAGGACTTTGGTGACGTTGACTCCCTTGGCAATCTTGACCCAGCTGTTAGT-ATT----TAATT--------------------------------AATCGTTTAAA-TA---TGTATTTTGTAGAC-----------------------------ATATTTGTTTATTCCC------TTCAAAAATT-ATAATT---GTCTAAGACA--GGAAACTT--------------------GTATACATGTTCGAGGTATTAAT----GCTTTTCTTCTTCAGGGTGAATTCATCGTTTCCACCCGTGTGAGATGCGGCCGTTCCTTGGAAGGCTACCCATTCAACCCCTGTTTGACTGAAGCTCAGTACAAAGAGATGGAGGAAAAAGTCTCCAGCACTCTGTCTGGTTTGGAAGGTGAACTTAAGGGAACCTTCTATCCCCTGACTGGCATGAGCAAAGAAGTTCAGCAGAAGCTGATCGACGATCACTTCCTGTTCAAAGAGGGTGATCGCTTCTTACAAGCTGCTAACGCTTGTCGTTTCTGGCCCACCGGCCGTGGTATCTACCACAACGATGCCAAANNNNNNNNNNNNNNNNNNNNNNNNNNNNNNNNNNNNNNNNNNNNNNNNNNNNNNNNNNNNNNNNNNNNNNNNNNNNNNNNNNNNNNNNNNNNNNNNNNNNNNNNNNNNNNNNNNNNNNNNNNNNNNNNNNNNNNNNNNNNNNNNNNNNNNNNNNNNNNNNNNNNNNNNNNNNNNNNNNNNNNNNNNNNNNNNNNNNNNNNNNNNNNNNNNNNNNNNNNNNNNNNNNNNNNNNNNNNNNNNNNNNNNNNNNNNNNNNNNNNNNNNNNNNNNNNNNNNNNNNNNNNNNNNNNNNNNNNNNNNNNNNNNNNNNNNNNNNNNNNNNNNNNNNNNNNNNNNNNNNNNNNNNNNNNNNNNNNNNNNNNNNNNNNNNNNNNNNNNNNNNNNNNNNNNNNNNNNNNNNNNNNNNNNNNNNNNNNNNNNNNNNNNNNNNNNNNNNNNNNNNNNNNNNNNNNNNNNNNNNNNNNNNNNNNNNNNNNNNNNNNNNNNNNNNNNNNNNNNNNNNNNNNNNNNNNNNNNNNNNNNNNNNNNNNNNNNNNNNNNNNNNNNNNNNNNNNNNNNNNNNNNNNNNNNNNNNNNNNNNNNNNNNNNNNNNNNNNNNNNNNNNNNNNNNNNNNNNNNNNNNNNNNNNNNNNNNNNNNNNNNNNNNNNNNNNNNNNNNNNNNNNNNNNNNNNNNNNNNNNNNNNNNNNNNNNNNNNNNNNNNNNNNNNNNNNNNNNNNNNNNNNNNNNNNNNNNNNNNNNNNNNNNNNNNNNNNNNNNNNNNNNNNNNNNNNNNNNNNNNNNNNNNNNNNNNNNNNNNNNNNNNNNNNNNNNNNNNNNNNNNNNNNNNNNNNNNNNNNNNNNNNNNNNNNNNNNNNNNNNNNNNNNNNNNNNNNNNNNNNNNNNNNNNNNNNNNNNNNNNNNNNNNNNNNNNNNNNNNNNNNNNNNNNNNNAACTTCAGTGGTCAAACCAGCTGGAGCAAATGTAACAACCATACCTGGCTTCAACACACCAGTNTCAACACGACCAACAGGTACAGTTCCAATACCACCAATTTTGTATACATCCTAAAATCAAATT-----TAGCAACGTTATTAT--ATG-TTACCTC----GGAATAAATA--TGACTCTAAAAAAAGTAA-TTTTAATCAGACGTCTCTAACCGTCAC-AAAATTATAAAATTCTCCGGTGAAAACCGCGAATGAGGGAA-TAATTTTATCATCAT-----AAAAAACAATTAAAGA--TTAA----------CTATCGA-------ATTCTACCAAA----AACTTACTTGAAGAGGAAGACGGAGAGCCTTGTCCGTAGGTCTAGATGGTGGAAGAATGGCGTCAAGCGCTTCAATAAGGCATTTTCCTTCAACTTTACCTTCTTTACGTTCCACAGTCCATCCCTTGAACCAAGGCATTTTTGAAGAAATCTCCAACATATTATCTCCGTGCCAACCAGAAATTGGCACAAATGCTACTCCAGCAGGATTGTAACCGATCTTCTTGATGTAAGATGACACTTCCTTTTTAATTTCTTCAAATCGGACTTCAGAATATGGTGGCTCAGTGGAGTCCATCTTGTTAACACCAACGATCAACTGTTTTACACCGAGAGTAAAAGCAAGCAAAGCTTGCTCACNNNNNNNNNNNNNNNNNNNNNNNNNNNNNNNNNNNNNNNNNNNNNNNNNNNNNNNNNNNNNNNNNNNNNNNNNNNNNNNNNNNNNNNNNNNNNNNNNNNNNNNNNNNNNNNNNNNNNNNNNNNNNNNNNNNNNNNNNNNNNNNNNNNNNNNNNNNNNNNNNNNNNNNNNNNNNNNNNNNNNNNNNNNNNNNNNNNNNNNNNNNNNNNNNNNNNNNNNNNNNNNNNNNNNNNNGTTCAACGTTAAGAACGTGGCAGTAAAAGAATTGCGTCGTGGTTATGTAACTGGTGACTCCAAGAATAATCCACCCAAAGGTGCTGCTGATTTCACTGCGCAGGTATATG---CTTTAACACAAATTTGGG----------------CAAATTATTGTTGATTGATTGATT---------------------GGTTGAT-TGGCACG-ATGATGA-GAACA--AAAACC-----TCATTCGCGGTTTCCACCGGAAGGTCCTTTAGGATTTGTTGACGGCTAAATGCGTCTGAA--TAC-----TATTTGTT-ATATCT--GTTT-----------------------------------TAAGTGAATTT-TGTGATT--------------TAGTTTT-GAAAAG-T-------------ATGTTATATTTTT-----AGGTCATTGTATTGAATCATCCTGGTCAAATCAGCAATGGATACACACCAGTGTTGGATTGCCACACTGCACACATCGCGTGTAAATTTGCTTATATCAAAGAGAAGTGTGACCGTCGTAACGGAAAAACCACCGAAGAAAATCCAAAAGCTATAAAAGCTGGAGATGCTGCCATCGTTATACTTGTACCAAGCAAGCCTATGTGTGTTGAAGCTTTCCAAGAATTCCCGCCTCTAGGACGTTTTGCTGTTCGTGACATGNGACAAACCGTGGCCGTA   [4206]
Euglossa_chalybeata_roja_EU139     TATACCTTTTTTAATTGGAGGTTTTGGGAATTGATTAATTCCTTTAATATTAAGTTCTCCTGATATATCTTTTCCTCGTATAAATAATATTAGTTTTTGATTATTACCTCCATCTTTATTATTATTATTAATAAGAAGAATTTTTAATTTTACATCTGGAACTGGATGAACAGTTTATCCACCATTATCAAATTATATGTTTCATTCTTCTCCTTCTGTAGATTTTACAATTTTTTCTTTACATATATCAGGAATTTCTTCTCTTTTAGGAGCAATAAATTTAATAACTACAATTATATTAATAAAAAATTTTAGTTTAGATTTAGATAAAATACCTTTATTTCCTTGATCTGTATTTATTACAATAATTTTATTATTATTATCTTTACCTGTTTTAGCTGGTGCTATTACTATATTATTATTTGATCGTAATTTTAATACTTCTTTTTTTGATCCTATAGGAGGAGGAGATCCTGTATTATATCAACATTTATTTTGATTTTTTGGACATCCAGAAGTTTATATTTTAATTTTACCTGGTTTTGGATTAATTTCTCAAATTATTATAAATGAAAGAGGTAAAAAAGAAGTATTTGGTAATTTAGGAATAATTTATGCAATATTAGGTATTGGGTTTTTAGGTTTTATTGTTTGAGCACATCATATATTTACTATTGGTTTAGATGTTGATACACGAGCTTATTTTACTTCAGCAACTATAATTATTGCTGTTCCAACAGGTATTAAAGTTTTTAGATGATTAGCAACATATTATGGTTCAAAAATTAAAATAAATAATTCTATTATATGATCTTTAGGTTTTATTTTATTATTTACAATTGGAGGATTAACTGGTATTATATTATCAAATTCATCTATTGATATTATTTTACATGATACTTATTATGTTGTTGCTCATTTTCATTATGTATTATCAATAGGAGCTGTTTTTTCAATTATTTCAAGATTTATTCATTGATATTCNNNNNNNNNGGGATTAATATTAAATAAAAAATGATTAGTTTATCAATTTTTAATAATNNNNNNNNNNNNNNNNNNNNNNNNNNNNNNNNNNNNNNNNNNNNNNNNNNTCTGCTGAAGAAGTACCTCACCAAGGAGGTGTTTGATCAACTGAAGACAAAGAAGACCTCCTTTGGCTCCAGCCTTCTTGATGTGATTCAGTCTGGCGTGGAGAACTTGGACTCTGGTGTCGGTATCTATGCTCCCGACGCTGAATCTTACACAACATTTGCTGACCTCTTCGACCCAATCATCGAGGACTATCATGGTGGCTTCAAGAAGAGCGACAAGCATCCACCAAAGGACTTTGGAGACGTTGACTCTCTTGGCAATCTTGACCCAGCTGTTAGT-ATT----TAATT--------------------------------AATCGTTTAAA-TA---TGTATTTTGTAGAC-----------------------------ATATTTGTTTATTCCC------TTCAAAAATT-ATAATT---GTCTAAGACA--GGAAACTT--------------------GTATACATGTTCGAGGTATTAAT----GCTTTTCTTCTTCAGGGTGAATTCATCGTTTCCACCCGTGTGAGATGCGGCCGTTCCTTGGAAGGCTACCCATTCAACCCCTGTTTGACTGAAGCTCAGTACAAAGAGATGGAGGAAAAAGTCTCCAGCACTCTGTCTGGTTTGGAAGGTGAACTTAAGGGAACCTTCTATCCCCTGACTGGCATGAGCAAAGAAGTTCAGCAGAAGCTGATCGACGATCACTTCCTGTTCAAAGAGGGTGATCGCTTCTTACAAGCTGCTAACGCTTGTCGTTTCTGGCCCACCGGCCGTGGTATCTACCACAACGNNNNNNNNTTGGGATGGTAAAATGCCGCAACCATGTATATTGAAACCAAAACCTCTATGGACGGGTAAACAAATTTTCTCCTTAATCATACCAGGCAATGTAAATATGATAAGAACCCACAGTACACATCCAGATGAAGAAGATGATGGTCCATATAAATGGATTTCTCCTGGTGATACTAAAGTTATGGTAGAACATGGAGAACTTGTTATGGGTATACTTTGTAAAAAGACATTGGGTACCTCTGCTGGATCTCTACTTCATATTTGTATGTTGGAATTAGGACATGAAGTTTGTGGAAGATTTTATGGGAACATTCAAACTGTAATTAACAATTGGTTACTGCTAGAAGGACATTCAATTGGTATTGGAGATACCATTGCTGATCCACAAACTTATTTAGAAATTCAGAAAGCTATAAAAAAAGCCAAAAAAGACGTGATAGAAGTCATTCAAAAAGCACACAACATGGAATTAGAACCTACACCTGGTAATACTTTAAGACAAACTTTTGAAAATCAAGTAAACAGAATTTTGAACGACGCTCGTGATAAGACTGGTGGTTCTGCTAAGAAATCATTAACAGAGTACAACAATCTCAAAGCTATGGTAGTATCGGGATCAAAAGGTTCTAACATTAATATCTCCCAGGTTATTGCTTGTGTCGGACAACAAAACGTAGAAGGTAAACGTATACCGTTTGGTTTCCGCAAAAGAACATTGCCACATTTTATTAAGGATGATTATGGTCCTGAATCCAGAGGATTCGTAGAGAACTCGTATCTTGCTGGTTTGACCCCATCCGAATTTTATTTTCACGCTATGGGAGGTCGTGAAGGTCTCATCGATATCTTTTACTGCCACGTTCTTAACGTTGAAACCAACGTTATCACCAGGAACAGCTTCTGGCAAAGCTTCGTGATGCATTTCGACGGATTTAACTTCAGTGGTCAAACCAGCTGGAGCAAATGTAACAACCATACCTGGCTTCAACACACCAGTTTCAACACGACCAACAGGTACAGTTCCAATACCACCAATTTTGTATACATCCTAAAATCAAATT-----TAGCAACGTTATTAT--ATG-TTACCTC----GGAATAAATA--TGACTCTAAAAAAAGTAA-TTTTAATCAGACGTCTCTAACCGTCAC-AAAATTATAAAATTCTCCGGTGAAAACCGCGAATGAGGGAA-TAATTTTATCATCAT-----AAAAAACAATTAAAGA--TTAA----------CTATCGA-------ATTCTACCAAA----AACTTACTTGAAGAGGAAGACGGAGAGCCTTGTCCGTAGGTCTAGATGGTGGAAGAATGGCGTCAAGCGCTTCAATAAGGCATTTTCCTTCAACTTTACCTTCTTTACGTTCCACGGTCCATCCCTTGAACCAAGGCATTTTTGAAGAAATCTCCAACATATTATCTCCGTGCCAACCAGAAATTGGCACAAATGCTACTCCAGCAGGATTGTAACCGATCTTCTTGATGTAAGATGACACTTCCTTTTTAATTTCTTCAAATCGGACTTCAGAATATGGTGGCTCAGTGGAGTCCATCTTGTTAACACCAACGATCAACTGTTTTACACCGAGAGTAAAAGCAAGCAAAGCATGCTCACGGGTTTGTCCATTCTTTGAAATACCAGCTTCAAACTCGCCAGTACCAGCAGCAACAATTAATACTGCACAGTCAGCTTGTGAGGTACCAGTAATCATGTTTTTGATGAAATCTCTATGCCCCGGAGCATCGATAATAGTAACATAGTACTTGGAAGTTTCAAATTTCCATAAAGCAATGTCAATGGTAATACCACGTTCACGTTCAGCTNNNNNNNNNNNNNNNNNNNNNNNNNNNNNNNNNNNNNNNNNNNNNNNNNNNNNNNNNNNNNNNNNNNNNNNNNNNNNNNNNNNNNNNNNNNNNNNNNNNNNNNNNNNNNNNNNNNNNNNNNNNNNNNNNNNNNNNNNNNNNNNNNNNNNNNNNNNNNNNNNNNNNNNNNNNNNNNNNNNNNNNNNNNNNNNNNNNNNNNNNNNNNNNNNNNNNNNNNNNNNNNNNNNNNNNNNNNNNNNNNNNNNNNNNNNNNNNNNNNNNNNNNNNNNNNNNNNNNNNNNNNNNNNNNNNNNNNNNNNNNNNNNNNNNNNNNNNNNNNNNNNNNNNNNNNNNNNNNNNNNNNNNNNNNNNNNNNNNNNNNNNNNNNNNNNNNNNNNNNNNNNNNNNNNNNNNNNNNNNNNNNNNNNNNNNNNNNNNNNNNNNNNNNNNNNNNNNNNNNNNNNNNNNNNNNNNNNNNNNNNNNNNNNNNNNNNNNNNNNNNNNNNNNNNNNNNNNNNNNNNNNNNNNNNNNNNNNNNNNNNNNNNNNNNNNNNNNNNNNNNNNNNNNNNNNNNNNNNNNNNNNNNNNNNNNNNNNNNNNNNNNNNNNNNNNNNNNNNNNNNNNNNNNNNNNNNNNNNNNNNNNNNNNNNNNNNNNNNNNNNNNNNNNNNNNNNNNNNNNNNNNNNNNNNNNNNNNNNNNNNNNNNNNNNNNNNNNNNNNNNNNNNNNNNNNNNNNNNNNNNNNNNNNNNNNNNNNNNNNNN   [4336]
Euglossa_championi_EU16            TATACCTTTTTTAATTGGTGGTTTTGGTAATTGATTAATTCCTTTAATATTAAGATCACCTGATATATCTTTTCCTCGAATAAATAATATTAGATTTTGATTATTACCTCCTTCATTATTATTATTATTGACTAGAAGAATTTTTAATTTTATATCTGGAACTGGTTGAACTGTATATCCTCCTTTATCTAATTATATTTTTCATTCATCTCCTTCTGTAGATTTTACAATTTTTTCTTTACATATATCTGGAATTTCTTCACTTTTAGGAGCTATAAATTTAATAACGACAATTATATTAATAAAAAATTTTAGATTAGATTTAGATAAATTACCTTTATTTCCTTGATCAGTTTTTATTACTATAATTTTATTATTATTATCTTTACCAGTGTTAGCAGGAGCAATTACAATATTATTATTTGATCGTAATTTTAATACATCTTTTTTTGATCCTATAGGAGGAGGAGATCCAGTTTTATATCAACATTTATTTTGATTTTTTGGTCATCCAGAAGTTTATATTTTAATTTTACCTGGTTTTGGTTTAATTTCTCAAATTATTATAAATGAAAGTGGTAAAAAAGAAGTATTTGGTAATTTAGGAATAATTTATGCAATATTAGGAATTGGATTTTTGGGTTTTATTGTTTGAGCTCATCATATATTTACTATTGGATTAGATGTAGACACTCGTGCTTATTTTACTTCAGCAACTATAGTTATTGCAGTACCTACTGGAATTAAAGTTTTTAGATGATTAGCAACTTATTATGGATCAAAATTTAAAATAAATAGTTCTATTATATGATCTTTAGGATTTATTTTATTATTTACAATTGGAGGATTAACAGGAATTATATTATCTAATTCATCTATTGATATTATTTTACATGATACATATTATGTTGTTGCTCATTTTCATTATGTTTTATCAATAGGAGCTGTTTTTTCTATTATTTCAAGATTTATTCATTGATATCCATTAATTACTGGTTTAATATTAAATAAAAAGTGATTAGTTTATCAATTTTTAATAATATTTATTGGNNNNNNNNNNNNNNNNNNNNNNNNNNNNNNNNNAGCAAGTCTCTGCTGAAGAAGTACCTCACCAAGGAGGTGTTTGATCAACTTAAGACAAAGAAGACCTCCTTTGGCTCCAGCCTTCTTGATGTGATTCAGTCTGGCACGGAGAACTTGGACTCTGGTGTCGGTATCTATGCTCCCGACGCTGAATCTTACACAGTATTTGCTGATCTCTTCGACCCAATCATCGAGGATTATCATGGTGGCTTCAAGAAGAGCGACAAGCATCCACCAAAGGACTTTGGAGACGTTGACTCCCTTGGCAATCTTGACCCAGCTGTTAGT-ATT----TAATT--------------------------------AGTTATTTGAA-TA---TGTATTTTGTATAT-----------------------------ATATTCATTTATTCCC------TTTAAAAATT-ATAATT---GTCTAAGACA--GGAAACTT--------------------ATATACATGTTCGAGGTATTAAT----GCTTTTCTTCTTCAGAGTGAATTCATCGTTTCAACCCGTGTGAGATGCGGCCGTTCCTTGGAAGGCTACCCATTCAACCCTTGTTTGACTGAAGCTCAGTACAAAGAGATGGAGGAAAAAGTCTCCAGCACTCTGTCTGGTTTGGAAGGTGAACTTAAGGGAACCTTCTATCCTCTGACTGGCATGAGCAAAGAAGTCCAACAGAAGCTGATCGACGATCACTTCCTGTTCAAAGAGGGTGATCGCTTCTTACAAGCTGCTAACGCTTGTCGTTTCTGGCCTACCGGCCGTGGTATCTACCACAACGATGCCAAATTGGGATGGTAAAATGCCGCAACCATGTATATTGAAACCAAAACCTCTATGGACGGGTAAACAAATTTTCTCCTTAATCATACCAGGCAATGTAAATATGATAAGAACCCACAGTACACATCCAGATGAAGAAGATGATGGTCCATATAAGTGGATTTCTCCTGGTGATACTAAAGTTATGGTAGAACATGGAGAACTTGTTATGGGTATACTTTGTAAAAAGACATTGGGTACCTCTGCTGGATCTCTACTTCATATTTGTATGTTGGAATTAGGACATGAAGTTTGTGGAAGATTTTATGGGAACATTCAAACTGTAATTAACAATTGGTTACTGCTAGAAGGACATTCAATTGGTATTGGAGATACCATTGCTGATCCACAAACTTATTTAGAAATTCAGAAAGCTATAAAAAAAGCCAAAGAAGACGTGATAGAAGTCATTCAAAAAGCACACAACATGGAATTAGAACCTACACCTGGTAATACTTTAAGGCAAACTTTTGAAAATCAAGTAAACAGAATTTTGAACGACGCTCGTGATAAGACTGGTGGTTCTGCTAAGAAATCGTTAACAGAGTACAACAATCTCAAAGCTATGGTAGTATCAGGATCAAAAGGTTCTAACATTAATATCTCTCAGGTCATTGCTTGTGTCGGACAACAAAACGTAGAAGGTAAACGTATACCGTTTGGTTTCCGCAAAAGAACATTGCCACATTTTATTAAGGATGATTATGGTCCTGAATCCAGAGGATTCGTAGAGAACTCGTATCTTGCTGGTTTGACCCCATCCGAATTTTATTTTCACGCTATGGGAGGTCGTGAAGGTCTCATCGATATCTTTTACTGACACGTTCTTAACGTTGAAACCAACGTTATCACCAGGAACAGCTTCCAGCAAAGCTTCGTGATGCATTTCGACGGATTTAACTTCAGTGGTCAAACCAGCTGGAGCAAATGTAACAACCATACCTGGCTTCAACACACCAGTTTCAACACGACCAACAGGTACAGTTCCAATACCACCAATTTTGTATACATCCTAAAATCAAATT-----TAGCATCATTATTAT--ATG-TTACCTC----GGAATAAATA--TGGCTCTGAAAAAATTTA-TTTTGATCAGACATCTCTAACCGTCAC-AAAATTATAAAATTCTCCGGTGAAAACCGCGAATGAGGGAA-TTATTTTATCATCAT-----AAAAAATAATTAAAGA--TTAA----------TTATCGA-------ATTCTACCAAA----AACTTACTTGAAGAGGAAGACGGAGAGCCTTGTCCGTAGGTCTAGATGGTGGAAGAATGGCGTCAAGCGCTTCAATAAGGCATTTTCCTTCAACTTTACCTTCTTTACGTTCCACAGTCCATCCCTTGAACCAAGGCATTTTTGAAGAAATCTCCAACATATTATCTCCGTGCCAACCAGAAATTGGCACAAATGCTACTCCAGCAGGATTGTAACCGATCTTCTTAATGTAAGATGACACTTCCTTTTTAATTTCTTCAAATCGGACTTCAGAATACGGTGGCTCGGTGGAGTCCATCTTGTTAACACCAACGATCAACTGTTTTACACCGAGAGTAAAAGCAAGCAAAGCATGCTCACGGGTTTGTCCATTCTTTGAAATACCAGCTTCAAACTCGCCGGTACCAGCAGCAACAATTAATACTGCACAGTCAGCTTGTGAGGTACCAGTAATCATGTTTTTGATGAAATCTCTATGCCCAGGAGCATCAATAATAGTAACATAGTACTTGGAAGTTTCAAATTTCCATAAAGCAATGTCAATGGTAATACCACGTTCACGTNCAGCTTNNAGCNTGTNCAATACCCACGCGTTCAACGTTAAGAACGTGTCAGTAAAAGAATTGCGTCGTGGTTATGTAACTGGTGACTCCAAGAATAATCCACCCAAAGGTGCTGCTGATTTCACTGCGCAGGTATATG---TTTTAACACGAATTTGGA----------------CAAATTATTGTTGATT-----------------------------GGTTGAT-TGGCACG-ATGATGA-GAACA--AAAACC-----TCATTCGCGGTTTCCACCGGAAGGTCCTTTAGGATTTGCTGACGGCTGAATGCGTCTGAA--TAC-----TATTTATT-ATATCT--GTTT-----------------------------------TAAGTGAATTT-TGTGATT--------------TAGTTTT-GAAAAGTT-------------ATGTTATATTTTT-----AGGTCATTGTATTGAATCATCCTGGTCAAATCAGCAATGGATACACACCAGTGTTGGATTGCCACACTGCACACATCGCGTGTAAATTTGCTTATATCAAAGAGAAGTGTGACCGTCGTAACGGAAAAACCACTGAAGAAAATCCAAAAGCTATAAAAGCTGGAGATGCTGCCATCGTTATACTTGTACCAAGCAAGCCTATGTGCGTTGAAGCTTTCCAAGAATTCCCGCCTCTAGGACGTTTTGCTGTTCGTGACATGCGACAAANNNNNNNNNNN   [4199]
Euglossa_chlorina_cf_EU40          TATACCTTTTTTAATTGGAGGATTTGGTAATTGATTAATTCCTTTAATGTTAAGATCACCTGATATATCATTTCCTCGTATAAATAATATTAGATTTTGATTATTACCTCCTTCATTATTATTATTATTAACTAGAAGAATTTTTAATTTTATATCTGGAACTGGATGAACTGTTTATCCGCCTTTATCTAATTATATATTTCATTCTTCTCCTTCTGTAGATTTTACAATTTTTTCTTTACATATATCTGGTATTTCATCACTTTTAGGAGCTATAAATTTAATGACTACAATTATATTAATAAAAAATTTTAGATTAGATTTAGATAAAATACCTTTATTTCCTTGGTCTGTTTTTATTACAATAATTTTATTGTTATTATCTTTACCTGTATTAGCTGGAGCTATTACAATATTATTATTTGATCGTAATTTTAATACATCATTTTTTGATCCTATAGGAGGNGGAGATCCAGTATTATATCAACATTTATTTNGATTTTTTGGTCATCCAGAAGTTTATATTTTAATTTTCCCTGGTTTTGGATTAATTTCACNAATTATTATAAATGAAAGTGGAAAAAAAGAAGTATTTGGTAATTTAGGAATAATTTATGCTATATTAGGAATTGGTTTTTTAGGTTTTATTGTTTGAGCTCATCATATATTTACTATTGGATTAGATGTTGATACTCGAGCTTATTTTACTTCAGCAACTATAGTTATTGCTGTTCCAACTGGTATTAAAGTTTTCAGATGATTAGCAACTTATTATGGTTCAAAATTTAAAATAAATAATTCTATTATATGATCTTTAGGTTTTATTTTATTATTTACAATTGGAGGATTAACAGGAATTATATTATCTAATTCATCTATTGATATTATTTTACATGATACATATTATGTTGTTGCTCATTTTCATTATGTTTTATCAATAGGGGCTGTATTTTCTATTATTTCAAGATTTATTCATTGATATCCATTAATTACTGGTTTAATATTAAATAAAAAATGATTAGTTTTCCAATTTTTGAAAATATTTATCGNNNNNNNNNNNNNNNNNNNNNNNNNNNNNNNNNCAGCAAGTCTCTGCTGAAGAAGTACCTCACCAAGGAGGTGTTCGATCAACTAAAGACAAAGAAGACCTCCTTTGGCTCCAGCCTTCTTGATGTGATTCAGTCTGGCGTGGAGAACTTGGACTCTGGTGTCGGTATCTATGCTCCCGACGCTGAATCTTACACAGTATTTGCTGATCTCTTCGACCCAATCATCGAGGATTATCATGGTGGCTTCAAGAAGAGCGACAAGCATCCACCAAAGGACTTTGGAGACGTTGACTCCCTTGGCAATCTTGACCCAGCTGTTAGT-ATT----TAATT--------------------------------AATTCTTTGAA-TA---TATATTTTCTAGAC-----------------------------ATATTTGTATATTCCC------TTGAAAAATT-ATAATT---GTCTAAGACA--GGAAACTT--------------------ATATACATGTTCGAGGTATTAAT----GCTTTTCTTTTTCAGGGTGAATTCATCGTTTCCACCCGTGTGAGATGCGGCCGTTCCTTGGAAGGCTACCCATTCAACCCCTGTTTGACTGAAGCTCAGTACAAAGAGATGGAGGAAAAAGTCTCCAGCACTCTGTCTGGTTTGGAAGGTGAACTTAAGGGAACCTTCTATCCTCTGACTGGCATGAGCAAAGAAGTCCAACAGAAGCTGATCGACGATCACTTCCTGTTCAAAGAGGGTGATCGCTTCTTACAAGCTGCTAACGCTTGTCGTTTCTGGCCCACCGGCCGTGGTATCTACCACAACGATGCCCAATTGGGATGGTAAAATGCCGCAACCATGTATATTGAAACCAAAACCTCTATGGACGGGTAAACAAATTTTCTCCTTAATCATACCAGGCAATGTAAATATGATAAGAACCCACAGTACACATCCAGATGAAGAAGATGATGGTCCATATAAGTGGATTTCTCCTGGTGATACTAAAGTTATGGTAGAACACGGAGAACTTGTTATGGGTATACTTTGTAAAAAGACATTGGGTACCTCTGCTGGATCTCTACTTCATATTTGTATGTTGGAATTAGGACATGAAGTTTGTGGAAGATTTTATGGAAACATTCAAACTGTAATTAACAATTGGTTACTGCTAGAAGGACATTCAATTGGTATTGGAGATACCATTGCTGATCCACAAACTTATTTAGAAATTCAGAAAGCTATAAAAAAAGCCAAAGAAGACGTGATAGAAGTCATTCAAAAAGCACACAACATGGAATTAGAACCTACACCTGGTAATACTTTAAGGCAAACTTTTGAAAATCAAGTAAACAGAATTTTGAACGACGCTCGTGATAAGACTGGTGGTTCTGCTAAGAAATCGTTAACAGAATACAACAATCTCAAAGCTATGGTAGTATCAGGATCAAAAGGTTCTAACATTAATATCTCTCAGGTCATTGCTTGTGTCGGACAACAAAACGTAGAAGGTAAACGTATACCGTTTGGTTTTCGCAAAAGAACATTGCCACATTTTATTAAGGATGATTATGGTCCTGAATCCAGAGGATTCGTAGAGAACTCGTATCTTGCTGGTTTGACCCCATCCGAATTTTATTTTCACGCTATGGGAGGTCGTGAAGGTCTCATCGATATCTTTTACTGACACGTTCTTAACGTTGAAACCAACGTTATCACCAGGAACAGCTTCTAGCAAAGCTTCGTGATGCATTTCGACGGATTTAACTTCAGTGGTCAAACCAGCTGGAGCAAATGTAACAACCATACCTGGCTTCAACACACCAGTTTCAACACGACCAACAGGTACAGTTCCAATACCGCCAATTTTGTATACATCCTAAAATCAAATT-----TAGCATCGTTATTAT--ATG-TTACCTG----GGAATAAATA--TGGCTCTGAAAAAATTAA-TTTTCATCAGACGTCTCTAACCGTCAC-AAAATTATAAAATTCTCCGGTGAAAACCGCGAATGAGGGAA-TTATTTTATCATCAT-----AAAAAACAATGAAAGA--TTAA----------CTATCGA-------ATTCTACCAAA----AACTTACTTGAAGAGGAAGACGGAGAGCCTTGTCCGTAGGTCTAGATGGTGGAAGAATGGCGTCAAGCGCTTCAATAAGGCATTTTCCTTCAACTTTACCTTCTTTACGTTCCACAGTCCATCCCTTGAACCAAGGCATTTTTGAAGAAATCTCCAACATATTATCTCCGTGCCAACCAGAAATTGGCACAAATGCTACTCCAGCGGGATTGTAACCGATCTTCTTAATGTAAGATGACACTTCCTTTTTGATTTCTTCAAATCGGACTTCAGAATACGGTGGCTCAGTGGAGTCCATCTTGTTAACACCAACGATCAACTGTTTTACACCGAGAGTAAAAGCAAGCAAAGCATGCTCACGGGTTTGTCCATTCTTTGAAATACCAGCTTCAAACTCGCCAGTACCAGCAGCAACAATTAATACTGCACAGTCAGCTTGTGAGGTACCAGTGATCATGTTTTTGATGAAATCTCTATGCCCAGGAGCATCGATAATAGTAACATAGTACTTGGAAGTTTCAAATTTCCATAAAGCAATGTCAATGGTAATACCACGTTCACGTTCAGCTTTAAGCTTGTCCAATACCCACGCNNNNNNNNNNNNNTTCGTGTCAGGAAAAGNATNGCGTCGTGGTTATGTAACTGGTGACTCCAAGAATAATCCACCCAAAGGTGCTGCTGATTTCACTGCGCAGGTATATG---TTTTAACAGAAATTTGGA----------------CAAATTATTGTTGATTGAT--------------------------TGCTTGT---GCACG-ATGATGA-GAACA--AAAACC-----TCATTCGCGGTTTCCACCGGAAGGTCCTTCAGGATTTGTTGACGGCTGAATGCGTCTGAA--TAC-----TATTTATT-ATATCT--GTTT-----------------------------------TACGTGAATTT-TGTGATT--------------TAGTTTT-GAAAAGTT-------------ACGTTATATTTTT-----AGGTCATTGTATTGAATCATCCTGGTCAAATCAGCAATGGATACACACCAGTGTTGGATTGCCACACTGCACACATCGCGTGTAAATTTGCTTATATCAAAGAGAAGTGTGACCGTCGTAACGGAAAAACCACTGAAGAAAATCCGAAAGCTATAAAAGCTGGAGATGCTGCCATCGTTATACTTGTACCAAGCAAGCCTATGTGTGTTGAAGCTTTCCAAGAATTCCCGCCCCTAGGACNNNNNNNNNNNNNNNNNNNNNNNNNNNNNNNNNNNNNN   [4200]
Euglossa_cognata_EU27              TATACCTTTTTTAATTGGAGGATTTGGAAATTGGTTAATTCCTTTAATATTAAGATCACCTGATATATCATTTCCTCGAATAAATAATATTAGATTTTGATTATTACCTCCTTCTTTATTATTATTATTGACTAGAAGAATTTTTAATTTTATATCTGGAACTGGTTGAACAGTTTATCCGCCTTTATCAAATTATATTTTTCATTCATCTCCTTCTGTTGATTTTACAATTTTTTCTTTACATATATCAGGTATTTCTTCACTTTTAGGAGCTATAAATTTAATAACTACAATTATATTAATGAAAAATTTTAGTTTAGATTTAGATAAAATACCTTTATTTCCTTGATCAGTTTTTATTACTATAATTTTATTATTATTATCTTTACCTGTATTAGCAGGTGCTATTACAATATTATTATTTGATCGTAATTTTAATACTTCTTTTTTTGATCCTATAGGAGGAGGTGATCCTGTATTATATCAACATTTATTTTGATTTTTTGGTCATCCAGAAGTTTATATTTTAATTTTACCTGGTTTTGGTTTAATTTCTCAAATTATTATAAATGAAAGAGGAAAAAAAGAAGTATTTGGTAATTTGGGTATAATTTATGCAATATTAGGAATTGGATTTTTAGGTTTTATTGTTTGAGCTCATCATATATTTACTATTGGATTAGATGTTGATACTCGTGCTTATTTTACTTCAGCAACTATGGTAATTGCTGTTCCTACTGGAATTAAAGTTTTTAGATGATTAGCTACTTATTATGGTTCAAAATTTAAAATAAATAATTCTATTATATGATCTTTAGGTTTTATTTTATTATTTACTATTGGAGGATTAACAGGAATTTTATTATCTAATTCATCTATTGATATTATTTTACATGATACATATTATGTTGTTGCTCATTTTCATTATGTTTTATCTATAGGAGCTGTTTTTTCAATTATTTCAAGTTTTATTCATTGATATCCATTAATTACTGGTTTAATATTAAATAAAAAATGATTAGTTTACCAANNNNNNNNNNNNNNNNNNNNNNNNNNNNNNNNNNNNNNNNNNNNNNNNNNNNCAGCAAGTCTCTGCTGAAGAAGTACCTCACCAAGGAGGTGTTCGATCAACTAAAGACAAAGAAGACCTCCTTTGGCTCCAGCCTTCTTGATGTGATTCAGTCTGGCGTGGAGAACTTGGACTCTGGTGTCGGTATCTATGCTCCCGACGCTGAATCTTACACAGTATTTGCTGATCTCTTCGACCCAATCATCGAGGATTATCATGGTGGCTTCAAGAAGAGCGACAAGCATCCACCAAAGGACTTTGGAGACGTTCACTCCCTTGGCAATCTTGACCCAGCTGTTAGT-ATT----TAATT--------------------------------CATTCTTTGAA-TA---TATATTTTCTAGAC-----------------------------ATATTTGTATATTCCC------TTGAAAAATT-ACAATT---GTCTAAGACA--GGAAACTT--------------------ACATACATGTTCGGGGTATTAATTAACGCTTTTCTTCTTCAGAGTGAATTCATCGTTTCCACCCGTGTGAGATGCGGCCGTTCCTTGGAAGGCTACCCATTCAACCCCTGTTTGACTGAAGCTCAGTACAAAGAGATGGAGGAAAAAGTCTCCAGCACTCTGTCTGGTTTGGAAGGTGAACTTAAGGGAACCTTCTATCCTCTGACTGGCATGAGCAAAGAAGTTCAACAGAAGCTGATCGACGATCACTTCCTGTTCAAAGAGGGTGATCGCTTCTTACAAGCTGCTAACGCTTGTCGTTTCTGGCCCACCGGCCGTGGTATCTACCACAACGATGCCAAATTGAGATGGTAAAATGCCNCAACCATGTATATTGAAACCAAAACCTCTATGGACGGGTAAACAAATTTTCTCCTTAATCATACCAGGCAATGTAAATATGATAAGAACCCACAGTACACATCCAGATGAAGAAGATGATGGTCCATATAAGTGGATTTCTCCTGGTGATACTAAAGTTATGGTAGAACATGGAGAACTTGTTATGGGTATACTTTGTAAAAAGACATTGGGTACCTCTGCTGGATCTCTACTTCATATTTGTATGTTGGAATTAGGACATGAAGTTTGTGGAAGATTTTATGGGAACATTCAAACTGTAATTAACAATTGGTTACTGCTAGAAGGACATTCAATTGGTATTGGAGATACCATTGCTGATCCACAAACTTATTTAGAAATTCAGAAAGCTATAAAAAAAGCCAAAGAAGACGTGATAGAAGTCATTCAAAAAGCACACAATATGGAATTAGAACCTACACCTGGTAATACTTTAAGGCAAACTTTTGAAAATCAAGTAAACAGAATTTTGAACGACGCTCGTGATAAGACTGGTGGTTCTGCTAAGAAATCGTTAACAGAGTACAACAATCTCAAAGCTATGGTAGTATCAGGATCAAAAGGTTCTAACATTAATATCTCTCAGGTCATTGCTTGTGTCGGACAACAAAACGTAGAAGGTAAACGTATACCGTTTGGTTTCCGCAAAAGAACATTGCCNCATTTTATTAAGGATGATTATGGTCCTGAATCCAGAGGATTCGTAGAGAACTCGTATCTNGCTGGTTNGACACCNNNNNNNNNNNNNNNNNNNNNNNNNNNNNNNNNNNNNNNNNNNNNNNNNNTCTTTTACTGACACGTTCTTAACGTTGAAACCAACGTTATCACCAGGAACAGCTTCTAGCAAAGCTTCGTGATGCATTTCGACGGATTTAACTTCAGTGGTCAAACCAGCTGGAGCAAATGTAACAACCATACCTGGCTTCAACACACCAGTTTCAACACGACCAACAGGTACAGTTCCAATACCACCAATTTTGTATACATCCTAAAATCAAATT-----TAGCATCATTATTAT--ATG-TTACCTC----GGAATAAATA--TGGCTGTGAAAAAATTCA-TTTTAATCAGACGTCTCTAACCGTCAC-AAAATTATAAAATTCTCCGGTGAAAACCGCGAATGAGGGAA-TTATTTTATCATCAT-----AAAAAATAATTAAACA--TTAA----------CTATCGA-------ATTCTACCAAA----AACTTACTTGAAGAGGAAGACGGAGAGCCTTGTCCGTAGGTCTAGATGGTGGAAGAATGGCGTCAAGCGCTTCAATAAGGCATTTTCCTTCAACTTTACCTTCTTTACGTTCCACAGTCCATCCCTTGAACCAAGGCATTTTTGAAGAAATCTCCAACATATTATCTCCGTGCCAACCAGAAATTGGCACAAATGCTACTCCAGCAGGATTGTAACCGATCTTCTTAATGTAAGATGAGACTTCCTTTTTAATTTCTTCAAATCGGACTTCAGAATACGGTGGCTCGGTGGAGTCCATCTTGTTAACACCAACGATCAACTGTTTTACACCGAGAGTAAAAGCAAGCAAAGCATGCTCACGGGTTTGTCCATTCTTTGAAATACCAGCTTCAAACTCGCCAGTACCAGCAGCAACAATTAATACTGCACAGTCAGCTTGTGAGGTACCAGTAATCATGTTTTTGATNNNNNNNNNNNNNNNNNNNNNNNNNNNNNNNNNNNNNNNNNNNNNNNNNNNNNNNNNNNNNNNNNNNNNNNNNNNNNNNNNNNNNNNNNNNNNNNNNNNNNNNNNNNNNNNNNNNNNNNNNNNNNNGTTCAACGTTAAGAACGTGTCAGTAAAAGAATTGCGTCGTGGTTATGTAACTGGTGACTCCAAGAATAATCCACCCAAAGGTGCTGCTGATTTCACTGCGCAGGTATATG---TTTTAACACAAATTTGGA----------------CAAATTATTGTTGATT-----------------------------GGTTGAT-TGGCACG-ATGATGA-GAACA--TATCAC-----TCATTCGCGGTTTCCACCGGAAGGTCCTTTAGGATTTGTTGACGGCTGAATGCGTCTGAA--TACTG---TATTTATT-ATATCT--GTTT-----------------------------------TAAGTGAATTT-TGTGATT--------------TAGTTTT-GAAAAGTT-------------ATGTTATATTTTT-----AGGTCATTGTATTGAATCATCCTGGTCAAATCAGCAATGGATACACACCAGTGTTGGATTGCCACACTGCACACATCGCGTGTAAATTTGCTTATATCAAAGAGAAGTGTGACCGTCGTAACGGAAAAACCACTGAAGAAAATCCAAAAGCTATAAAAGCTGGAGATGCTGCCATCGTTATACTTGTACCAAGCAAGCCTATGTGTGTTGAAGCTTTCCAAGAATTCCCGCCTCTAGGACGTTTTGCTGTTCGTGACATGCGACAAACCGTGGCCGTA   [4205]
Euglossa_cordata_EU110             TATACCTTTTTTAATTGGAGGATTTGGTAATTGATTAATTCCTTTAATATTAAGTTCACCTGATATATCATTTCCTCGTATAAATAATATTAGATTTTGATTATTACCTCCTTCATTATTATTATTATTAACTAGAAGAATTTTTAATTTTATATCTGGAACTGGATGAACTGTATATCCTCCTTTATCTAATTATATATTTCATTCTTCTCCTTCTGTAGATTTTACAATTTTTTCTTTACATATATCTGGTATTTCATCACTTTTAGGAGCTATAAATTTAATAACTACAATTATATTAATAAAAAATTTTAGATTAGATTTAGATAAAATACCTTTATTTCCTTGATCTGTTTTTATTACAATAATTTTATTATTATTNTCTTTACCTGTATTAGCTGGAGCTATTACAATATTATTATTTGATCGTAATTTTAATACATCATTTTTTGATCCTATAGGAGGAGGAGATCCAGTATTATATCAACATTTATTTTGATTTTTTGGTCATCCAGAAGTTTATATTTTAATTTTACCTGGTTTTGGATTAATTTCACAAATTATTATAAATGAAAGTGGTAAAAAAGAAGTATTTGGTAATTTAGGAATAATTTATGCTATATTAGGAATTGGTTTTTTAGGTTTTATTGTTTGAGCTCATCATATATTTACTATTGGATTAGATGTTGATACTCGAGCTTATTTTACNTCAGCAACTATAGTTATTGCTGTTCCAACTGGTATTAAAGTTTTTAGATGATTAGCAACTTATTATGGTTCAAAATTTAAAATAAATAATTCTATTATATGATCTTTAGGTTTTATTTTATTATTTACAATTGGAGGATTAACAGGAATTATATTATCTAATTCATCTATTGATATTATTTTACATGATACTTATTATGTTGTTGCTCATTTTCATTATGTTTTATCAATAGGAGCTGTATTTTCTATTATTTCAAGATTTATTCATTGATATCCATTAATTACTGGTTTAATATTAAATAAAAAATGATTAATTTATCAATNTTTAATAATATTTATTGGNNNNNNNNNNNNNNNNNNNNNNNNNNNNNNNNCAGCAAGTCTCTGCTGAAGAAGTACCTCACCAAGGAGGTGTTCGATCAACTTAAGACAAAGAAGACCTCCTTTGGCTCCAGCCTTCTTGATGTGATTCAGTCTGGCGTGGAGAACTTGGACTCTGGTGTCGGTATCTATGCTCCCGACGCTGAATCTTACACAGTATTTGCTGATCTCTTCGACCCAATCATCGAGGATTATCATGGTGGCTTCAAGAAGAGCGACAAGCATCCACCAAAGGACTTTGGAGACGTTGACTCCCTTGGCAATCTTGACCCAGCTGTTAGT-ATT----TAATT--------------------------------AATTCTTTGAA-TA---TATATTTTCTAGAC-----------------------------ATATTTGTATATTCCC------TTGAAAAATT-ATAATT---GTCTAAGACA--GGAAACTT--------------------ATGTACATGTTCGAGGTATTAAT----GCTTTTCTTTTTCAGGGTGAATTCATCGTTTCCACCCGTGTGAGATGCGGCCGTTCCTTGGAAGGCTACCCATTCAACCCCTGTTTGACTGAAGCTCAGTACAAAGAGATGGAGGAAAAAGTCTCCAGCACTCTGTCTGGTTTAGAAGGTGAACTTAAGGGAACCTTCTATCCTCTGACTGGCATGAGCAAAGAAGTCCAACAGAAGCTGATCGACGATCACTTCCTCTTCAAAGAGGGTGATCGCTTCTTACAAGCTGCTAACGCTTGTCGTTTCTGGCCCACTGGCCGTGGTATCTACCACAACGATGCCAAATTGGGATGGGTAAATGCCGCAACCATGTATATTGAAACCAAAACCTCTATGGACGGGTAAACAAATTTTCTCCTTAATCATACCAGGCAATGTAAATATGATAAGAACCCACAGTACACATCCAGATGAAGAAGATGATGGTCCATATAAGTGGATTTCTCCTGGTGATACTAAAGTTATGGTAGAACACGGAGAACTTGTTATGGGTATACTTTGTAAAAAGACATTGGGTACCTCTGCTGGATCTCTACTTCATATTTGTATGTTGGAATTAGGACATGAAGTTTGTGGAAGATTTTATGGGAACATTCAAACTGTAATTAACAATTGGTTACTGCTAGAAGGACATTCAATTGGTATTGGAGATACCATTGCTGATCCACAAACTTATTTAGAAATTCAGAAAGCTATAAAAAAAGCCAAAGAAGACGTGATAGAAGTCATTCAAAAAGCACACAACATGGAATTAGAACCTACACCTGGTAATACTTTAAGGCAAACTTTTGAAAATCAAGTAAACAGAATTTTGAACGACGCTCGTGATAAGACTGGTGGTTCTGCTAAGAAATCGTTAACAGAATACAACAATCTCAAAGCTATGGTAGTATCAGGATCAAAAGGTTCTAACATTAATATCTCTCAGGTCATTGCTTGTGTCGGACAACAAAACGTAGAAGGTAAACGTATACCGTTTGGTTTCCGCAAAAGAACATTGCCACATTTTATTAAGGATGATTATGGTCCTGAATCCAGAGGATTCGTAGAGAACTCGTATCTTGCTGGTTTGACCCCATCCGAATTTTATTTTNNNNNNNNNNNNNNNNNNNNNNNNNNNNNNNNNNNNNNNNNNNNNNNNNNNNNNNNNNTTGAAACCAACGTTATCACCAGGAACAGCTTCTAGCAAAGCTTCGTGATGCATTTCGACGGATTTAACTTCAGTGGTCAAACCAGCTGGAGCAAATGTAACAACCATACCTGGCTTCAACACACCAGTTTCAACACGACCAACAGGTACAGTTCCAATACCACCAATTTTGTATACATCCTAAAATCAAATT-----CAGCATCGTTATTAT--ATG-TTACCTG----GGAATAAATA--TGGCTCTGAAAAAATTAA-TTTTCATCAGACGTCTCTAACCGTCAC-AAAATTATAAAATTCTCCGGTGAAAACCGCGAATGAAGGAA-TTATTTTATCATCAT-----AAAAAATAATTAAAGA--TTAA----------CTATCGA-------ATTCTACCAAA----AACTTACTTGAAGAGGAAGACGGAGAGCCTTGTCCGTAGGTCTAGATGGTGGAAGAATGGCGTCAAGCGCTTCAATAAGGCATTTTCCTTCAACTTTACCTTCTTTACGTTCCACAGTCCATCCCTTGAACCAAGGCATTTTTGAAGAAATCTCCAACATATTATCTCCGTGCCAACCAGAAATTGGCACAAATGCTACTCCAGCGGGATTGTAACCGATCTTCTTAATGTAAGATGACACTTCCTTTTTAATTTCTTCAAATCGGACTTCAGAATACGGTGGCTCAGTGGAGTCCATCTTGTTAACACCAACGATCAACTGTTTTACACCGAGAGTAAAAGCAAGCAAAGCATGCTCACGGGTTTGTCCATTCTTTGAAATACCAGCTTCAAACTCGCCAGTACCAGCAGCAACAATTAATACTGCACAGTCAGCTTGTGAAGTACCAGTAATCATGTTTTTGATGAAATTTCTTTGCCCAGGAGCATCAATAATAGTAACATAGNNNNNNNNNNNNNNNNNNNNNNNNNNNNNNNNNNNNNNNNNNNNNNNNNNNNNNNNNNNNNNNNNNNNNNNNNNNNNNNNNNNNNNNNNNNNNNNNNNNNNNNNNNNNNNNNNNNNNNNNNNNNNNNNNNNNNNNNNNNNNNNNNNNNNNNNNNNNNNNNNNNNNNNNNNNNNNNNNNNNNNNNNNNNNNNNNNNNNNNNNNNNNNNNNNNNNNNNNNNNNNNNNNNNNNNNNNNNNNNNNNNNNNNNNNNNNNNNNNNNNNNNNNNNNNNNNNNNNNNNNNNNNNNNNNNNNNNNNNNNNNNNNNNNNNNNNNNNNNNNNNNNNNNNNNNNNNNNNNNNNNNNNNNNNNNNNNNNNNNNNNNNNNNNNNNNNNNNNNNNNNNNNNNNNNNNNNNNNNNNNNNNNNNNNNNNNNNNNNNNNNNNNNNNNNNNNNNNNNNNNNNNNNNNNNNNNNNNNNNNNNNNNNNNNNNNNNNNNNNNNNNNNNNNNNNNNNNNNNNNNNNNNNNNNNNNNNNNNNNNNNNNNNNNNNNNNNNNNNNNNNNNNNNNNNNNNNNNNNNNNNNNNNNNNNNNNNNNNNNNNNNNNNNNNNNNNNNNNNNNNNNNNNNNNNNNNNNNNNNNNNNNNNNNNNNNNNNNNNNNNNNNNNNNNNNNNNNNNNNNNNNNNNNNNNNNNNNNNNNNNNNNNNNNNNNNNNNNNNNNNNNNNNNNNNNNNNNNNNNNNNNNNNNNNNNNNNNNNNNNNNNNNNNNNNNNNNNNNNNNNNNNNNNNNNNNNNNNNNNNNNNNNNNNNNNNNNNNNNNNNNNN   [4336]
Euglossa_igniventris_EU141d        TATACCTTTTTTAATTGGAGGATTTGGAAATTGATTAATTCCTTTAATATTAAGATCACCAGATATATCTTTTCCTCGAATAAATAATATTAGATTTTGATTATTACCTCCTTCATTATTATTATTATTAACAAGAAGAATTTTTAATTTTATATCTGGAACTGGTTGAACTGTTTATCCTCCTTTATCTAATTATATATTTCATTCTTCTCCTTCTGTAGATTTTACAATTTTTTCTTTACATATATCTGGTATTTCTTCACTTTTAGGAGCTATAAATTTAATAACTACAATTATATTAATAAAAAATTTTAGATTAGATTTAGATAAAATACCTTTATTTCCTTGATCTGTTTTTATTACAATAATTTTATTATTATTATCTTTACCAGTATTAGCAGGAGCTATTACAATATTATTATTTGATCGTAATTTTAATACTTCTTTTTTTGATCCAATAGGAGGAGGAGATCCAGTATTATATCAACATTTATTTTGATTTTTTGGTCATCCTGAAGTTTATATTTTAATTTTACCTGGTTTTGGTTTAATTTCTCAAATTATTATAAATGAAAGTGGTAAAAAAGAAGTATTTGGAAATTTAGGAATAATTTATGCAATATTAGGAATTGGTTTTTTAGGATTTATTGTTTGAGCTCATCATATATTTACTATTGGATTAGATGTAGATACTCGAGCTTATTTTACTTCAGCAACTATGGTTATTGCTGTACCTACTGGAATTAAAGTTTTTAGATGATTAGCAACTTATTATGGTTCAAAATTTAAAATAAATAATTCTATTATATGATCTTTAGGTTTTATTTTATTGTTTACAATTGGAGGATTAACAGGAATTATATTATCTAATTCATCTATTGATATTATTTTACATGATACATATTATGTTGTTGCTCATTTTCATTATGTATTATCAATAGGNGCTGTTTTTTCTATTATTTCAAGATTTATTCATTGATATCCTTTAATTACTGGTTTAATATTAAATAAAAAATGATTANTTTATCAATTTATAATAATGTTTATTGGGGTAAATTTAACATTTTTTCCTCAACTTTTTTCAGCAAGTCTCTGCTGAAGAAGTACCTCACCAAGGAGGTGTTCGATCAACTGAAGACAAAGAAGACCTCCTTTGGCTCCAGCCTTCTTGATGTGATTCAGTCTGGCGTGGAGAACTTGGACTCTGGTGTCGGTATCTATGCTCCCGACGCTGAATCTTACACAGTATTTGCTGACCTCTTCGACCCAATCATCGAGGACTATCATGGTGGCTTCAAGAAGAGCGACAAGCATCCACCAAAGGACTTTGGAGACGTTGACTCCCTTGGCAATCTTGACCCAGCTGTTAGT-ATT----TAATT--------------------------------AATTGTTTGAA-TA---TATATTTTGTAGAT-----------------------------ATATTTGTTTATTCCC------TTCAAGAATT-ATAATT---GTCTAAGATA--GGAAACTT--------------------ACATATATGTTCGAGGTATTAATTAATGCTTTTCTTCTTCAGGGTGAATTCATCGTTTCCACCCGTGTGAGATGCGGCCGTTCTTTGGAAGGCTACCCATTCAACCCCTGTTTGACTGAGGCTCAGTACAAAGAAATGGAGGAAAAAGTCTCCAGCACTCTGTCTGGTTTAGAAGGTGAACTTAAGGGAACCTTCTATCCTCTGACTGGCATGAGCAAAGAAGTCCAACAGAAGCTGATCGACGATCACTTCCTGTTCAAAGAGGGTGATCGCTTCTTACAAGCTGCTAACGCTTGTCGTTTCTGGCCCACCGGCCGTGGTATCTACCACAACGATGCCAAANNNNNNNNNNNAAATGCCNCAACCATGTATATTGAAACCAAAACCTCTATGGACGGGTAAACAAATTTTCTCCTTAATCATACCAGGCAATGTAAATATGATAAGAACCCACAGTACACATCCAGATGAAGAAGATGATGGTCCATATAAGTGGATTTCTCCTGGTGATACTAAAGTTATGGTAGAACATGGAGAACTTGTTATGGGTATACTTTGTAAAAAGACATTGGGTACCTCTGCTGGATCTCTACTTCATATTTGTATGTTGGAATTAGGACATGAAGTTTGTGGAAGATTTTATGGGAACATTCAAACTGTAATTAACAATTGGTTACTGCTAGAAGGGCATTCAATTGGTATTGGAGATACCATTGCTGATCCACAGACTTATTTAGAAATTCAGAAAGCTATTAAAAAAGCCAAAGAAGACGTGATAGAAGTCATTCAAAAAGCACACAACATGGAATTAGAACCTACACCTGGTAATACTTTAAGGCAAACTTTTGAAAATCAAGTAAACAGAATTTTGAACGACGCTCGTGATAAGACTGGTGGTTCTGCTAAGAAATCGTTAACAGAATACAACAATCTCAAAGCTATGGTAGTATCAGGTTCAAAAGGTTCTAACATTAATATCTCTCAGGTCATTGCTTGTGTCGGACAACAAAACGTAGAAGGTAAACGTATACCGTTTGGTTTCCGCAAACGAACATTGCCACATTTTATTAAGGATGATTATGGTCCTGAATCCAGAGGATTCGTAGAGAACTCGTATCTTGCTGGTTTGACCCCATCCGAATTTTATTTTCACGCTATGGGAGGTCGTGAAGGTCTCANNNNNNNNNNNNNNNNNNNNNNNNNNNNNNNNNNNNNNNNNNNNNNNNNNNNNNNNNNNNNNNNNNNNNNNNNNNNNNNNNNNNNNGACGGATTTAACTTCAGTAGTCAAACCAGCTGGAGCAAATGTAACAACCATACCTGGCTTCAACACACCAGTTTCAACACGACCAACAGGTACAGTTCCAATACCACCAATTTTGTATACATCCTAAAATCAAATT-----TAGCATCATTATTAT--ATG-TTACCTC----GGAATAAATA--CGGCTCTAAAAAAATTTA-TTTTAATCAGACGTCTCTAACCGTCAC-AAAATTATAAAATTCTCCGGTGAAAACCGCGAATGAGGGAA-TAATATTATCATCAT-----AAAAAATAATTAAAGA--TTAA----------CAATCGA-------ATTCTATCAAA----AACTTACTTGGAGAGGAAGACGGAGAGCTTTGTCCGTAGGTCTAGATGGTGGAAGAATGGCGTCAAGCGCTTCAATAAGGCATTTTCCTTCAACTTTACCTTCTTTACGTTCCACAGTCCATCCCTTGAACCAAGGCATTTTTGAAGAAATCTCCAACATATTATCTCCGTGCCAACCAGAAATTGGCACAAATGCTACTCCAGCAGGATTGTAACCGATCTTCTTAATGTAAGATGACACTTCTTTTTTAATTTCTTCAAATCGGACTTCATGGTATGGTGGCTCAGTGGAGTCCATCTTGTTCACACCAACGATCAACTGTTTTACACCGAGAGTAAAAGCAAGCAAAGCATGCTCACGGGTTTGTCCATTCTTTGAAATACCAGCTTCAAACTCGCCAGTACCAGCAGCAACAATTAAGACTGCACAGTCAGCTTGTGAGGTACCAGTAATCATGTTTTTGATGAAATCTCTATGTCCAGGAGCATCGATAATAGTAACATAGTACTTGGAAGTTTCAAATTTCCATAAAGCAATGTCAATGGTAATNNNNNNNNNNNNNNNNNNNNNNNNNNNNNNNNNNNNNNNNNNNNNNNNNNNNNNNNNNNNNNNNNNNNNNNNNNNNNNNNNNNNNNNNNNNNNNNNNNNNNNNNNNNNNNNNNNNNNNNNNNNNNNNNNNNNNNNNNNNNNNNNNNNNNNNNNNNNNNNNNNNNNNNNNNNNNNNNNNNNNNNNNNNNNNNNNNNNNNNNNNNNNNNNNNNNNNNNNNNNNNNNNNNNNNNNNNNNNNNNNNNNNNNNNNNNNNNNNNNNNNNNNNNNNNNNNNNNNNNNNNNNNNNNNNNNNNNNNNNNNNNNNNNNNNNNNNNNNNNNNNNNNNNNNNNNNNNNNNNNNNNNNNNNNNNNNNNNNNNNNNNNNNNNNNNNNNNNNNNNNNNNNNNNNNNNNNNNNNNNNNNNNNNNNNNNNNNNNNNNNNNNNNNNNNNNNNNNNNNNNNNNNNNNNNNNNNNNNNNNNNNNNNNNNNNNNNNNNNNNNNNNNNNNNNNNNNNNNNNNNNNNNNNNNNNNNNNNNNNNNNNNNNNNNNNNNNNNNNNNNNNNNNNNNNNNNNNNNNNNNNNNNNNNNNNNNNNNNNNNNNNNNNNNNNNNNNNNNNNNNNNNNNNNNNNNNNNNNNNNNNNNNNNNNNNNNNNNNNNNNNNNNNNNNNNNNNNNNNNNNNNNNNNNNNNNNNNNNNNNNNNNNNNNNNNNNNNNNNNNNNNNNNNNNNNNNNNNNNNNNNNNNNNNNNNNNNNNNNNNNNNNNNNNNNNNNNNNNNNN   [4340]
Euglossa_crininota_cf_EU68         TATACCTTTTTTAATTGGAGGATTTGGGAATTGATTAATTCCTTTAATATTAAGATCACCAGATATATCTTTTCCTCGAATAAATAATATTAGATTTTGATTATTACCTCCTTCATTATTATTATTATTAACAAGAAGAATTTTTAATNTTATATCTGGTACTGGTTGAACTGTTTATCCTCCTTTATCTAATTATATATTTCATTCTTCTCCTTCTGTAGATTTTACAATTTTTTCTTTACATATATCTGGTATTTCTTCACTTTTAGGAGCTATAAATTTAATAACTACAATTATATTAATAAAAAATTTTAGTTTAGATTTAGATAAAATACCTTTATTTCCTTGATCTGTATTTATTACTATAATTTTATTATTATTATCTTTACCTGTATTAGCAGGAGCTATTACAATATTATTATTTGATCGTAATTTTAATACTTCTTTTTTTGATCCNATAGGAGGAGGAGATCCTGTATTATATCAACATTTATTTTGATTTTTTGGTCATCCTGAAGTTTATATTTTAATTTTACCTGGTTTTGGATTAATTTCTCAAATTATTATAAATGAAAGAGGTAAAAAAGAAGTATTTGGNAATTTAGGTATAATTTATGCAATATTAGGAATTGGTTTTTTAGGATTTATTGTTTGAGCTCATCATATATTTACTATTGGATTAGATGTAGATACTCGTGCTTATTTTACTTCAGCAACTATAGTTATTGCTGTACCTACTGGAATTAAAGTTTTTAGATGATTAGCAACTTATTATGGTTCAAAATTTAAAATAAATAATTCTATTATATGATCTTTAGGTTTTATTTTATTATTTACAATTGGAGGATTAACAGGAATTATATTATCTAATTCATCTATTGATATTATTTTACATGATACTTATTATGTTGTTGCACATTTTCATTATGTTTTATCAATAGGAGCAGTTTTTTCTATTATTTCAAGATTTATTCATTGATATCCATTAATTACTGGTTTAATATTAAATAAAAAATGATTAATTTATCAATTTTTAATAATATTTATTGGNGTAAATTTAACATTTTTTCCTCAACTTTTNNCAGCAAGTCTCTGCTGAAGAAGTACCTCACCAAGGAGGTGTTCGATCAACTAAAGACAAAGAAGACCTCCTTTGGCTCCAGCCTTCTTGATGTGATTCAGTCTGGCGTGGAGAACTTGGACTCTGGTGTCGGTATCTATGCTCCCGACGCTGAATCTTACACAGTATTTGCTGATCTCTTCGACCCAATCATCCCCGGCTATCATGGTGGCTTCAAGAAGAGCGACAAGCATCCACCAAAGGACTTTGGAGACGTTGACTCCCTTGGCAATCTTGACCCAGCTGTTAGT-ATT----TAATT--------------------------------AATTCTTTGAA-TA---TATATTTTCTAGAC-----------------------------ATATTTGTATATTCCC------TTCAAAAATT-ATAATT---GTCTAAGACA--GGAAACTT--------------------ATATACATGTTCGAGGTATTAAT----GCTTTTCTTCTTCAGAGTGAATTCATCGTTTCCACCCGTGTGAGATGCGGCCGTTCCTTGGAAGGCTATCCATTCAACCCCTGTTTGACTGAAGCTCAGTACAAAGAGATGGAGGAAAAAGTCTCCAGCACTTTGTCTGGTTTGGAAGGTGAACTTAAGGGAACCTTCTATCCTCTGACTGGCATGAGCAAAGAAGTCCAACAGAAGCTGATCGACGATCACTTCCTGTTCAAAGAGGGTGATCGCTTCTTACAAGCTGCTAACGCTTGCCGTTTCTGGCCCACCGGCCGTGGTATCTACCACAACGATGCCAANNNNNNNNNNNNNNNTGCCGCAACCATGTATATTGAAACCAAAACCTTTATGGACGGGTAAACAAATTTTCTCCTTAATCATACCAGGCAATGTAAATATGATAAGAACCCACAGTACACATCCAGATGAAGAAGATGATGGTCCATATAAGTGGATTTCTCCTGGTGATACTAAAGTTATGGTAGAACATGGAGAACTTGTTATGGGTATACTTTGTAAAAAGACATTGGGTACCTCTGCTGGATCTCTACTTCATATTTGTATGTTGGAATTAGGACATGAAGTTTGTGGAAGATTTTATGGGAACATTCAAACTGTAATTAACAATTGGTTACTGCTAGAAGGGCATTCAATTGGTATTGGAGATACCATTGCTGATCCACAAACTTATTTAGAAATTCAGAAAGCTATAAAAAAAGCCAAAGAAGACGTGATAGAAGTCATTCAAAAAGCACACAACATGGAATTAGAACCTACACCTGGTAATACTTTAAGGCAAACTTTTGAAAATCAAGTAAACAGAATTTTGAACGACGCTCGTGATAAGACTGGTGGTTCTGCTAAGAAATCGTTGACAGAGTACAACAATCTCAAAGCTATGGTAGTATCAGGATCAAAAGGTTCTAACATTAATATCTCTCAGGTCATTGCTTGTGTCGGGCAACAAAACGTAGAAGGTAAACGTATACCGTTTGGTTTCCGCAAAAGAACATTGCCACATTTTATTAAGGATGATTATGGTCCTGAATCCAGAGGATTCGTAGAGAACTCGTATCTTGCTGGTTTGACCCCATCCGAATTTTATTTTCACGCTATGGGAGGTCGTGAAGGTCTCATCGATANNNNNNNNNNNNNNNNNNNNNNNNNNNNNNNNNNNNNNNNNNNNNNNNNNNNNNNNNNNNNNNNNNNNNNNNNNNNNNNNNNNNNNNNNNNNNNNNNNNNNNNNNNNNNNNNNNNNNNNNNNNNNNNNNNNNNNNNNNNNNNNNNNNNNNNNNNNNNNNNNNNNNNNNNNNNNNNNNNNNNNNNNNNNNNNNNNNNNNNNNNNNNNNNNNNNNNNNNNNNNNNNNNNNNNNNNNNNNNNNNNNNNNNNNNNNNNNNNNNNNNNNNNNNNNNNNNNNNNNNNNNNNNNNNNNNNNNNNNNNNNNNNNNNNNNNNNNNNNNNNNNNNNNNNNNNNNNNNNNNNNNNNNNNNNNNNNNNNNNNNNNNNNNNNNNNNNNNNNNNNNNNNNNNNNNNNNNNNNNNNNNNNNNNNNNNNNNNNNNNNNNNNNNNNNNNNNNNNNNNNNNNNNNNNNNNNNNNNNNNNNNNNNNNNNNNNNNNNNNNNNNNNNNNNNNNNNNNNNNNNNNNNNNNNNNNNNNNNNNNNNNNNNNNNNNNNNNNNNNNNNNNNNNNNNNNNNNNNNNNNNNNNNNNNNNNNNNNNNNNNNNNNNNNNNNNNNNNNNNNNNNNNNNNNNNNNNNNNNNNNNNNNNNNNNNNNNNNNNNNNNNNNNNNNNNNNNNNNNNNNNNNNNNNNNNNNNNNNNNNNNNNNNNNNNNNNNNNNNNNNNNNNNNNNNNNNNNNNNNNNNNNNNNNNNNNNNNNNNNNNNNNNNNNNNNNNNNNNNNNNNNNNNNNNNNNNNNNNNNNNNNNNNNNNNNNNNNNNNNNNNNNNNNNNNNNNNNNNNNNNNNNNNNNNNNNNNNNNNNNNNNNNNNNNNNNNNNNNNNNNNNNNNNNNNNNNNNNNNNNNNNNNNNNNNNNNNNNNNNNNNNNNNNNNNNNNNNNNNNNNNNNNNNNNNNNNNNNNNNNNNNNNNNNNNNNNNNNNNNNNNNNNNNNNNNNNNNNNNNNNNNNNNNNNNNNNNNNNNNNNNNNNNNNNNNNNNNNNNNNNNNNNNNNNNNNNNNNNNNNNNNNNNNNNNNNNNNNNNNNNNNNNNNNNNNNNNNNNNNNNNNNNNNNNNNNNNNNNNNNNNNNNNNNNNNNNNNNNNNNNNNNNNNNNNNNNNNNNNNNNNNNNNNNNNNNNNNNNNNNNNNNNNNNNNNNNNNNNNNNNNNNNNNNNNNNNNNNNNNNNNNNNNNNNNNNNNNNNNNNNNNNNNNNNNNNNNNNNNNNNNNNNNNNNNNNNNNNNNNNNNNNNNNNNNNNNNNNNNNNNNNNNNNNNNNNNNNNNNNNNNNNNNNNNNNNNNNNNNNNNNNNNNNNNNNNNNNNNNNNNNNNNNNNNNNNNNNNNNNNNNNNNNNNNNNNNNNNNNNNNNNNNNNNNNNNNNNNNNNNNNNNNNNNNNNNNNNNNNNNNNNNNNNNNNNNNNNNNNNNNNNNNNNNNNNNNNNNNNNNNNNNNNNNNNNNNNNNNNNNNNNNNNNNNNNNNNNNNNNNNNNNNNNNNNNNNNNNNNNNNNNNNNNNNNNNNNNNNNNNNNNNNNNNNNNNNNNNNNNNNNNNNNNNNNNNNNNNNNNNNNNNNNNNNNNNNNNNNNNNNNNNNNNNNNNNNNNNNNNNNNNNNNNNNNNNNNNNNNNNNNNNNNNNNNNNNNNNNNNNNNNNNNNNNNNNNNNNNNNNNNNNNNNNNNNNNNNNNNNNNNNNNNNNNNNNNNNNNNNNNNNNNNNNNNNNNNNNNNNNNNNNN   [4381]
Euglossa_cyanaspis_EU62            TATACCTTTTTTAATTGGGGGATTTGGTAATTGATTAATTCCTTTAATATTAAGTTCACCTGATATATCATTTCCTCGTATAAATAATATTAGATTTTGATTATTACCTCCTTCATTATTATTATTATTAACTAGAAGAATTTTTAATTTTATGTCTGGAACTGGATGAACTGTATATCCTCCTTTATCTAATTATATATTCCATTCTTCTCCTTCTGTAGATTTTACAATTTTTTCTTTACATATATCTGGTATTTCATCACTTTTAGGAGCTATAAATTTAATGACTACAATTATATTAATAAAAAATTTTAGATTAGATTTAGATAAAATGCCTTTATTTCCTTGATCTGTTTTTATTACAATAATTTTATTATTATTGTCTTTACCTGTATTAGCTGGAGCTATTACAATATTATTATTTGATCGTAATTTTAATACATCATTTTTTGATCCTATAGGAGGAGGAGATCCAGTATTATATCAACATTTATTTTGATTTTTTGGTCATCCAGAAGTTTATATTTTAATTTTACCTGGTTTTGGATTAATTTCACAAATTATTATAAATGAAAGTGGGAAAAAAGAAGTATTTGGTAATTTAGGAATAATTTATGCTATATTAGGAATTGGTTTTTTAGGTTTTATTGTTTGAGCTCATCATATATTTACTATTGGATTAGATGTTGATACTCGAGCTTATTTTACNTCAGCAACTATAGTTATTGCTGTTCCAACTGGTATTAAAGTTTTTAGATGATTAGCAACTTATTATGGTTCAAAATTTAAAATAAATAATTCTATTATATGATCTTTAGGTTTTATTTTATTATTTACAATTGGAGGATTAACAGGAATTATATTATCTAATTCATCTATTGATATTATTTTACATGATACTTATTATGTTGTTGCTCATTTTCATTATGTTTTATCAATAGGAGCTGTTTTTTCTATTATTTCAAGATTTATTCATTGATATCCATTAATTACTGGTTTAATATTAAATAAAAAATGATTAATTTATCAATTTTTAATAATATTTATTGGTGTAAATTTAACATTTTTTCCTCAACTTTTTTCAGCAAGTCTCTGCTGAAGAAGTACCTCACCAAGGAGGTGTTCGATCAACTTAAGACAAAGAAGACCTCCTTTGGCTCCAGCCTTCTTGATGTGATTCAGTCTGGCGTGGAGAACTTGGACTCTGGTGTCGGTATCTATGCTCCCGACGCTGAATCTTACACAGTATTTGCTGATCTCTTCGACCCAATCATCGAGGATTATCATGGTGGCTTCAAGAAGAGCGACAAGCATCCACCAAAGGACTTTGGAGACGTTGACTCCCTTGGCAATCTTGACCCAGCTGTTAGT-ATT----TAATT--------------------------------AATTCTTTGAA-TA---TATATTTTCTAGAC-----------------------------ATATTTGTATATTCCC------TTGAAAAATT-ATAATT---GTCTAAGATA--GGAAACTT--------------------ATATACATGTTCAAGGTATTAAT----GCTTTTCTTTTTCAGGGTGAATTCATCGTTTCCACCCGTGTGAGATGCGGCCGTTCCTTGGAAGGCTACCCATTCAACCCCTGTTTGACTGAAGCTCAGTACAAAGAGATGGAGGAAAAAGTCTCCAGCACTCTGTCTGGTTTGGAAGGTGAACTTAAGGGAACCTTCTATCCTCTGACTGGCATGAGCAAAGAAGTCCAACAGAAGCTGATCGACGATCACTTCCTGTTCAAAGAGGGTGATCGCTTCTTACAAGCTGCTAACGCTTGTCGTTTCTGGCCCACCGGCCGTGGTATCTACCACAACGATGCCAAANTTGGATGGTAAAATGCCGCAACCATGTATATTAAAACCAAAACCTCTATGGACGGGTAAACAAATTTTCTCCTTAATCATACCAGGCAATGTAAATATGATAAGAACCCACAGTACACATCCAGATGAAGAAGATGATGGTCCATATAAGTGGATTTCTCCTGGTGATACTAAAGTTATGGTAGAACATGGAGAACTTGTTATGGGTATACTTTGTAAAAAGACATTGGGTACCTCTGCTGGATCTCTACTTCATATTTGTATGTTGGAATTAGGACATGAAGTTTGTGGAAGATTTTATGGAAACATTCAAACTGTAATTAACAATTGGTTACTGCTAGAAGGACATTCAATTGGTATTGGAGATACCATTGCTGATCCACAAACTTATTTAGAAATTCAGAAAGCTATAAAAAAAGCCAAAGAAGACGTGATAGAAGTCATTCAAAAAGCACACAACATGGAATTAGAACCTACACCTGGTAATACTTTAAGGCAAACTTTTGAAAATCAAGTAAACAGAATTTTGAACGACGCTCGTGATAAGACTGGTGGTTCTGCTAAGAAATCGTTAACAGAGTACAACAATCTCAAAGCTATGGTAGTATCAGGATCAAAAGGTTCTAACATTAATATCTCTCAGGTCATTGCTTGTGTCGGACAACAAAACGTAGAAGGTAAACGTATACCGTTTGGTTTCCGCAAAAGAACATTGCCACATTTCATTAAGGATGATTATGGTCCTGAATCCAGAGGATTCGTAGAGAACTCGTATCTTGCTGGTTTGACCCCATCTGAATTTTATTTTCACGCTATGGGAGGTCGTGAAGGTCTCATCGATATCTTTTACTGACACGTTCTTAACGTTGAAACCAACGTTATCACCAGGAACAGCTTCTAGCAAAGCTTCGTGATGCATTTCGACGGATTTAACTTCAGTGGTCAAACCAGCTGGAGCAAATGTAACAACCATACCTGGCTTCAACACACCAGTTTCAACACGACCAACAGGTACAGTTCCAATACCACCAATTTTGTATACATCCTAAAATCAAATT-----TAGCATCATTATTAT--ATG-TTACCTG----GGAATAAATA--TGGCTCTGAAAAAATTAA-TTTTCATCAGACGTCTCTAACCGTCAC-AAAATTATAAAATTCTCCGGTGAAAACCGCGAATGAGGGAA-TTATTTTATCATCAT-----AAAAAATAATTAAAGA--TTAA----------CTATCGA-------ATTCTACCAAA----AACTTACTTGAAGAGGAAGACGGAGAGCCTTGTCCGTAGGTCTAGATGGTGGAAGAATGGCGTCAAGCGCTTCAATAAGGCATTTTCCTTCAACTTTACCTTCTTTACGTTCCACAGTCCATCCCTTGAACCAAGGCATTTTTGAAGAAATCTCCAACATATTATCTCCGTGCCAACCAGAAATTGGCACAAATGCTACTCCAGCGGGATTGTAACCGATCTTCTTAATGTAAGATGACACTTCCTTTTTAATTTCTTCAAATCGGACTTCAGAATACGGTGGCTCAGTGGAGTCCATCTTGTTAACACCAACGATCAACTGTTTTACACCGAGAGTAAAAGCAAGCAAAGCATGCTCACGGGTTTGTCCATTCTTTGAAATACCAGCTTCAAACTCGCCAGTACCAGCAGCAACAATTAATACTGCACAGTCAGCTTGTGAAGTACCAGTAATCATGTTTTTGATGAAATCTCTATGCCCAGGAGCATCGATAATAGTAACATAGTACTTGGAAGTTTCAAATTTCCATAAAGCAATGTCAATGGTAATACCACGTTCACGTTCAGCTTTAAGCTTGTCCAATACCCACGCGTTCAACGTTAAGAACGTGTCAGTAAAAGAANTGCGTCGTGGTTATGTAACTGGTGACTCCAAGAATAATCCACCCAAAGGTGCTGCTGATTTCACTGCGCAGGTATATT---TTTTAACACAAATTTGGA----------------CAAATTATTGTTGACT-----------------------------GATTGTT-TG-CACG-ATGATGA-GAACA--AAAACC-----TCATTCGCGGTTTCCACCGGAAGGTCCTTCAGGATTTGTTGACGGCTGAATGCGTCTGAA--TTC-----TATTTATT-ATATCT--GTTT-----------------------------------TAAGCGAATTT-TGTGATT--------------TAGTTTT-GAAAAGTT-------------ATGTTATATTTTT-----AGGTCATTGTATTGAATCATCCTGGTCAAATCAGCAATGGATACACACCAGTGTTGGATTGCCACACTGCACACATCGCGTGTAAATTTGCTTATATCAAAGAGAAGTGTGACCGTCGTAACGGAAAAACCACTGAAGAAAATCCAAAAGCTATAAAAGCTGGAGATGCTGCCATCGTTATACTTGTACCAAGCAAGCCTATGTGTGTTGAAGCTTTCCAAGAATTCCCGCCTCTAGGACGTTTTGCTGTTCGTGACATGCGACAAACCGTGGCCGTA   [4198]
Euglossa_cyanura_EU122             TATACCTTTTTTAATTGGAGGATTTGGAAATTGATTAATTCCTTTAATATTAAGTTCTCCTGATATGTCATTTCCTCGAATAAATAATATTAGATTTTGATTATTACCTCCTTCATTATTATTATTATTAACTAGAAGAATTTTTAATTTTACATCTGGAACTGGTTGAACAGTATATCCTCCTTTATCAAATTATATATTTCATTCTTCTCCTTCTGTTGATTTTACTATTTTTTCTTTACATATATCAGGAATTTCTTCTCTTTTAGGAGCAATAAATTTAATAACTACGATTATATTAATAAAAAATTTTAGTTTAGATTTAGATAAAATACCTTTATTTCCTTGATCGGTATTTATTACAATAATTTTATTATTATTATCATTACCTGTATTAGCAGGAGCAATTACTATATTATTATTTGATCGTAATTTTAATACATCTTTTTTTGATCCAATAGGAGGAGGAGATCCTGTATTATATCAACATTTATTTTGATTTTTTGGACATCCAGAAGTTTATATTTTAATTTTACCAGGTTTTGGTTTAATTTCTCAAATTATTATAAATGAAAGAGGTAAAAAAGAGGTATTTGGTAATTTAGGAATAATTTATGCTATATTAGGAATTGGTTTTTTAGGATTTATTGTTTGAGCTCATCATATATTTACTATTGGATTAGATGTTGATACACGAGCTTATTTTACATCAGCAACTATAATTATTGCAGTTCCTACTGGAATTAAAGTTTTTAGATGATTAGCAACTTATTATGGTTCAAAATTGAAAATAAATAATTCAATTATATGATCATTAGGATTTATTATATTATTTACAATTGGAGGATTAACTGGAATTATATTATCTAATTCATCAATTGATATTATTTTACATGATACTTATTATGTTGTAGCTCATTTTCATTATGTTTTATCAATAGGTGCTGTTTTTTCTATTGTTTCAAGATTTATTCATTGATATTCATTAATTACTGGATTAATATTAAATAAAAAATGATTAATTTATCAATTTTTAATGATATTTATTGGGGTAAATTTAACATTTTTTCCTCAACTTTNNNCAGCAAGTCTCTGCTGAAGAAGTACCTCAGCAAGGAAGTGTTCGATCAACTGAAGACAAAGAAGACCTCCTTTGGCTCCAGCCTCCTTGATGTGATTCAGTCTGGCGTGGAGAACTTGGACTCTGGCGTCGGTATCTATGCTCCCGACGCTGAGTCTTACACAGTTTTTGCTGACCTCTTCGACCCGATCATCGAGGACTATCATGGTGGCTTCAAGAAGAGCGACAAGCATCCACCAAAGGACTTTGGAGACGTTGACTCCCTTGGCAATCTTGACCCAGCTGTTAGT-GTT----TAACT--------------------------------AGTTACTTCAA-TA---TATACTTTGTAAAC---------------------------------ATATTTATTCCC------TTTAAAAATC-ATACTT---GTCTAAGATA--GGAAGCTT--------------------ACATAGATGTTCGAGGTATTAATTAACGCTTTTG-----CAGAGTGAATTCATCGTCTCCACCCGTGTGAGATGCGGCCGTTCCTTGGAGGGCTACCCATTCAACCCCTGTTTGACTGAGGCTCAGTACAAAGAGATGGAGGAGAAAGTCTCCAGCACTCTGTCCGGTTTGGAAGGCGAACTGAAGGGAACCTTCTATCCTCTGACTGGCATGAGCAAAGAGGTCCAACAGAAGCTGATCGACGATCACTTCCTGTTCAAGGAGGGTGATCGCTTCTTGCAAGCTGCTAACGCTTGCCGTTTCTGGCCCACTGGCCGTGGTATCTACCACAACGATGNNNNNTTGGGATGGTAAAATGCCGCAACCTTGTATATTGAAACCAAAACCTCTATGGACGGGTAAACAGATTTTCTCCTTAATCATACCAGGCAATGTAAATATGATAAGAACCCACAGTACACATCCAGACGAAGAAGATGATGGTCCATATAAGTGGATTTCTCCTGGTGATACTAAAGTTATGGTAGAACATGGAGAACTTGTTATGGGTATACTTTGTAAAAAGACATTGGGTACCTCTGCTGGATCTCTACTTCATATTTGTATGTTGGAATTAGGACATGAAGTTTGTGGAAGATTTTATGGGAACATTCAAACTGTAATTAACAATTGGTTACTGCTAGAAGGTCATTCAATTGGTATTGGAGATACCATTGCTGATCCACAGACTTATTTAGAAATTCAGAAAGCTATAAAAAAAGCCAAAGAAGACGTGATAGAGGTCATTCAAAAAGCACACAACATGGAATTGGAACCTACACCTGGTAATACTTTAAGGCAAACTTTCGAAAATCAAGTAAACAGAATTTTGAATGACGCTCGTGACAAGACTGGTGGTTCTGCTAAGAAATCATTAACAGAGTACAACAATCTCAAAGCTATGGTAGTATCAGGATCAAAAGGTTCTAACATTAATATCTCTCAGGTCATTGCTTGTGTGGGACAACAAAACGTAGAAGGTAAACGTATTCCGTTTGGTTTTCGCAAAAGAACATTGCCACATTTTATTAAGGACGATTACGGTCCTGAATCCAGAGGATTCGTAGAGAACTCGTATCTTGCTGGGTTGACCCCATCCGAATTTTATTTTCACGCTATGGGAGGTCGTGAAGGTCTCATCGATANNNNNNNNNNNNNNNNNNNNNNNNNNNNNNNNNNNNNNNNNNNAAGGAACAGCCTCTATCAAAGCTTCGTGATGCATTTCGACGGATTTAACTTCAGTGGTCAAACCAGCTGGAGCAAATGTAACAACCATACCTGGCTTCAACACACCAGTTTCAACGCGACCAACAGGTACTGTTCCAATACCACCAATTTTGTATACATCCTAAAATCAAATT-----TACCATCGTTATTAT--ACG-TTACCTT----GGAATAAATAA-TAGAACTCTAAAAGTTAA-TTACAATCAGACGTCTCTAACCGTCAC-CAAATTATAAAATTCTCCGGTGGAAACCGCGAACGAGCGAAATAATTTTAACATCAT-----ATAAAATAATTAAAGA--TCAA----------GTATCGA-------ATTCTATCAAAAA-GAACTTACTTGAAGAGGAAGACGGAGAGCCTTGTCCGTAGGTCTAGATGGTGGAAGAATGGCGTCAAGTGCTTCAATGAGGCATTTTCCCTCAACTTTACCTTCTTTACGTTCCACGGTCCATCCCTTGAACCAAGGCATTTTTGAAGAAATCTCCAACATGTTGTCTCCATGCCAACCAGAAATTGGCACAAATGCTACTCCTGCAGGATTGTAACCGATCTTCTTAATGTAAGATGACACTTCCTTCTTAATTTCTTCGAATCGGACCTCAGAATATGGTGGCTCAGTGGAGTCCATCTTGTTAACACCGACGATCAACTGTTTTACACCGAGAGTGAAAGCAAGCAAAGCATGCTCACGGGTTTGTCCATTCTTTGAAATACCAGCTTCAAACTCGCCTGTACCAGCAGCAACGATTAATACTGCACAGTCAGCTTGCGAGGTACCAGTAATCATGTTTTTGATGAAATCTCTATGCCCAGGAGCATCGATAATAGTAACATAGTACTTGGAAGTTTCAAATTTCCATAAAGCAATGTCAATGGTAATACCACGTTCACGTTCAGCTTTAAGCTTGTCCAATACCCACGCNNNNNNNNNNNNNNNNNNNNNNNNNNNNNNNNNNNNNNNNNNNNNNNNNNNNNNNNNNNNNNNNNNNNNNNNNNNNNNNNNNNNNNNNNNNNNNNNNNNNNNNNNNNNNNNNNNNNNNNNNNNNNNNNNNNNNNNNNNNNNNNNNNNNNNNNNNNNNNNNNNNNNNNNNNNNNNNNNNNNNNNNNNNNNNNNNNNNNNNNNNNNNNNNNNNNNNNNNNNNNNNNNNNNNNNNNNNNNNNNNNNNNNNNNNNNNNNNNNNNNNNNNNNNNNNNNNNNNNNNNNNNNNNNNNNNNNNNNNNNNNNNNNNNNNNNNNNNNNNNNNNNNNNNNNNNNNNNNNNNNNNNNNNNNNNNNNNNNNNNNNNNNNNNNNNNNNNNNNNNNNNNNNNNNNNNNNNNNNNNNNNNNNNNNNNNNNNNNNNNNNNNNNNNNNNNNNNNNNNNNNNNNNNNNNNNNNNNNNNNNNNNNNNNNNNNNNNNNNNNNNNNNNNNNNNNNNNNNNNNNNNNNNNNNNNNNNNNNNNNNNNNNNNNNNNNNNNNNNNNNNNNNNNNNNNNNNNNNNNNNNNNNNNNNNNNNNNNNNNNNNNNNNNNNNNNNNNNNNNNNNNNNNNNNNNNNNNNNNNNNNNNNNNNNNNNNNNNNNNNNNNNNNNNNNNNNNNNNNNNNNNNNNNNNNNNNNNNNNNNNNNNNNNNNNNNNNNNNNNNNNNNNNNNNNNNNNNNNN   [4336]
Euglossa_cybelia_EU31a             TATACCTTTTTTAATTGGTGGATTTGGTAATTGATTAATTCCTTTAATATTAAGATCTCCTGATATATCATTTCCTCGAATAAATAATATTAGATTTTGATTATTACCTCCTTCATTGTTATTATTATTAACTAGTAGAATTTTTAATTTTATATCTGGAACTGGTTGAACTGTTTATCCTCCTTTATCTAATTATATATTTCATTCTTCTCCTTCTGTAGATTTTACAATTTTTTCTTTACATATATCTGGTATTTCTTCACTTTTAGGAGCTATAAATTTAATAACTACAATTATATTAATAAAAAATTTTAGTTTAGATTTAGATAAAATACCTTTATTTCCTTGATCAGTTTTTATTACAATAATTTTATTATTATTATCTTTACCTGTATTAGCAGGGGCTATTACAATATTATTGTTTGATCGTAATTTTAATACATCTTTTTTTGATCCAATAGGAGGAGGAGATCCTGTATTATATCAACATTTATTTTGATTTTTTGGTCATCCAGAAGTTTATATTTTAATTTTACCTGGTTTTGGNTTTATTTCTCAAATTATTATAAATGAAAGAGGTAAAAAAGAAGTATTTGGTAATTTAGGAATAATTTATGCAATATTAGGGATTGGTTTTTTAGGTTTTATTGTATGAGCTCATCATATATTTACTATTGGATTAGATGTTGATACTCGTGCTTATTTTACTTCAGCAACTATAGTTATTGCTGTTCCTACTGGAATTAAAGTTTTTAGATGATTAGCAACTTATTATGGTTCAAAATTTAAAATAAATAGTTCTATTATATGATCTTTAGGATTTATTTTATTATTTACAATTGGTGGATTAACTGGAATTATATTATCTAATTCATCTATTGATATTATTTTACATGATACATATTATGTTGTTGCTCATTTTCATTATGTATTATCAATAGGGGCTGTTTTTTCTATTATTTCAAGATTTATTCATTGATATCCTTTAATTACTGGTTTAATATTAAATAAAAANNGATTAGTTTATCAATTTTTAATAATATTTATTGGAGTTAATATAACTTTTTTTCNNNNNNNNNNNNCAGCAAAACTCTGCTGAAGAAGTACCTCACCAAGGAGGTGTTCGATCAACTTAAGACAAAGAAGACCTCCTTTGGCTCCAGCCTTCTTGATGTGATTCAGTCTGGCGTGGAGAACTTGGACTCTGGTGTCGGTATCTATGCTCCCGACGCTGAATCTTACACAGTATTTGCTGATCTCTTCGACCCAATCATCGAGGATTATCATAGTGGCTTCAAGAAGAGCGACAAGCATCCACCAAAGGACTTTGGAGACGTTGACTCCCTTGGCAATCTTGACCCAGCTGTTAGT-ATT----TAATT--------------------------------AGTTATTTGAA-TA---TGTATTTTGTAGAT-----------------------------ATATTTATTTATTCCC------TTTAAAAATT-ATAATT---GTCTAAGACA--GGAAACTT--------------------ATATACATGTTCGAGGTATTAAT----GCTTTTCTTCTTCAGAGTGAATTCATCGTTTCCACCCGTGTGAGATGCGGCCGTTCCTTGGAAGGCTACCCATTCAACCCCTGTTTGACTGAAGCTCAGTACAAAGAGATGGAGGAAAAAGTCTCCAGCACTCTGTCTGGTTTGGAAGGTGAACTTAAGGGAACCTTCTATCCTCTGACTGGCATGAGCAAAGAAGTCCAACAGAAGCTGATCGACGATCACTTCCTGTTCAAAGAGGGTGATCGCTTCTTACAAGCTGCTAACGCTTGTCGTTTCTGGCCCACCGGCCGTGGTATCTACCACAACGATGCCAAATTGGGATGGTAAAATGCCGCAACCTTGTATATTGAAACCAAAACCTCTATGGACGGGTAAACAGATTTTCTCCTTAATCATACCAGGCAATGTAAATATGATAAGAACCCACAGTACACATCCAGACGAAGAAGATGATGGTCCATATAAGTGGATTTCTCCTGGTGATACTAAAGTTATGGTAGAACATGGAGAACTTGTTATGGGTATACTTTGTAAAAAGACATTGGGTACCTCTGCTGGATCTCTACTTCATATTTGTATGTTGGAATTAGGACATGAAGTTTGTGGAAGATTTTATGGGAACATTCAAACTGTAATTAACAATTGGTTACTGCTAGAAGGTCATTCAATTGGTATTGGAGATACCATTGCTGATCCACAGACTTATTTAGAAATTCAGAAAGCTATAAAAAAAGCCAAAGAAGACGTGATAGAGGTCATTCAAAAAGCACACAACATGGAATTGGAACCTACACCTGGTAATACTTTAAGGCAAACTTTCGAAAATCAAGTAAACAGAATTTTGAATGACGCTCGTGACAAGACTGGTGGTTCTGCTAAGAAATCATTAACAGAGTACAACAATCTCAAAGCTATGGTAGTATCAGGATCAAAAGGTTCTAACATTAATATCTCTCAGGTTATTGCTTGTGTGGGACAACAAAACGTAGAAGGTAAACGTATTCCGTTTGGTTTTCGCAAAAGAACATTGCCACATTTTATTAAGGATGATTACGGTCCTGAATCCAGAGGATTCGTAGAGAACTCGTATCTTGCTGGGTTGACCCCATCCGAATTTTATTTTCACGCTATGGGAGGTCGTGAAGGTCTCATCGATATCTTTTACTGACACGTTCTTAACGTTGAAACCAACGTTATCACCAGGAACAGCTTCCAGCAAAGCTTCGTGATGCATTTCGACGGATTTAACTTCAGTGGTCAAACCAGCTGGAGCAAATGTAACAACCATACCTGGCTTCAACACACCAGTTTCAACACGACCAACAGGTACAGTTCCAATACCACCAATTTTGTATACATCCTAAAATCAAATT-----TAGCATCATTATTAT--ATG-TTACCTC----GGAATAAATA--TGGCTCTGAAAAAATTTA-TTTTTATCAGACGTCTCTAACCGTCAC-AAAATTATAAAATTCTCCGGTGAAAACCGCGAATGAGGAAA-TTATTTTATCATCAT-----AAAAAATAATTAAAGA--TTAA----------CTATCGA-------ATTCTACCAAA----AACTTACTTGAAGAGGAAGACGGAGAGCCTTGTCCGTGGGTCTAGATGGTGGAAGAATGGCGTCAAGCGCTTCAATAAGGCATTTTCCTTCAACTTTACCTTCTTTACGTTCCACAGTCCATCCCTTGAACCAAGGCATTTTTGAAGAAATCTCCAACATATTATCTCCGTGCCAACCAGAAATTGGCACAAATGCTACTCCAGCAGGATTGTAACCGATCTTCTTAATGTAAGATGACACTTCCTTTTTAATTTCTTCAAATCGGACTTCAGAATACGGTGGCTCGGTGGAGTCCATCTTGTTAACACCGACGATCAACTGTTTTACACCGAGAGTAAAAGCAAGCAAAGCATGCTCACGGGTTTGTCCATTCTTTGAAATACCAGCTTCAAACTCGCCAGTACCAGCAGCAACAATTAATACTGCACAGTCAGCTTGCGAGGTACCAGTAATCATGTTTTTGATGAAATCTCTATGCCCAGGAGCATCAATAATAGTAACATAGTACTTGGNNNTTTCAAATTTCCATAAAGCAATGTCAATGGTAATACCACGTCACGNNNNNNNNNNNNNNNNNNNNNNNNNNNNNNNNNNNNNNNNNNNNNNNNNNNNNNNNNNNNNNNNGCGTCGTGGTTATGTAACTGGTGACTCCAAGAATAATCCACCCAAAGGTGCTGCTGATTTCACTGCGCAGGTATATG---TTTTAACACAAATTTGGA----------------CAAATTATTGTTGATT-----------------------------GGTTGAT-TGGCACG-ATGATGA-GAACA--AAAACC-----TCATTCGCGGTTTCCACCGGAAGGTCCTTTAGGATTTGTTGACGGCTGAATGCGTCTGAA--TAC-----TATTTATT-ATATCT--GTTT-----------------------------------TAAGTGAATTT-TGTGATT--------------TAGTTTT-GAAAAGTT-------------ATGTTATATTTTT-----AGGTCATTGTATTGAATCATCCTGGTCAAATCAGCAATGGATACACACCAGTGTTGGATTGCCACACTGCACACATCGCGTGTAAATTTGCTTATATCAAAGAGAAATGTGACCGTCGTAACGGAAAAACCACTGAAGAAAATCCAAAAGCTATAAAAGCTGGAGATGCTGCCANNNNNNNNNNNNNNNNNNNNNNNNNNNNNNNNNNNNNNNNNNNNNNNNNNNNNNNNNNNNNNNNNNNNNNNNNNNNNNNNNNNNNNNNNNNNNNNNNNNNNNNN   [4199]
Euglossa_cybelia_gr_n_sp_EU48      TATACCTTTTTTAATTGGAGGATTTGGAAATTGATTAATTCCTTTAATATTAAGATCACCAGATATATCTTTTCCTCGAATAAATAATATTAGATTTTGATTATTACCTCCTTCATTATTATTATTATTAACAAGAAGAATTTTTAATTTTATATCTGGAACTGGTTGAACTGTTTATCCTCCTTTATCTAATTATATATTTCATTCTTCTCCTTCTGTAGATTTTACAATTTTTTCTTTACATATATCTGGTATTTCTTCACTTTTAGGAGCTATAAATTTAATAACTACAATTATATTAATAAAAAATTTTAGATTAGATTTAGATAAAATACCTTTATTTCCTTGATCTGTTTTTATTACAATAATTTTATTATTATTATCTTTACCAGTATTAGCAGGAGCTATTACAATATTATTATTTGATCGTAATTTTAATACTTCTTTTTTTGATCCTATAGGAGGAGGAGATCCAGTATTATATCAACATTTATTTTGATTTTTTGGTCATCCTGAAGTTTATATTTTAATTTTACCTGGTTTTGGTTTAATTTCTCAAATTATTATAAATGAAAGTGGTAAAAAAGAAGTATTTGGAAATTTAGGAATAATTTATGCAATATTAGGAATTGGATTTTTAGGATTTATTGTTTGAGCTCATCATATATTTACTATTGGATTAGATGTAGATACTCGAGCTTATTTTACTTCAGCAACTATNGTTATTGCTGTACCTACTGGAATTAAAGTTTTTAGATGATTAGCAACTTATTATGGTTCAAAATTTAAAATAAATAATTCTATTATATGATCTTTAGGTTTTATTTTATTNTTTACAATTGGAGGATTAACAGGAATTATATTATCTAATTCATCTATTGATATTATTTTACATGATACATATTATGTTGTTGCTCATTTTCATTATGTATTATCAATAGGAGCTGTTTTTTCTATTATTTCAAGATTTATTCATTGATATCCTTTAATTACTGGTTTAATATTAAATAAAAAATGATTANTTTATCAATTTATAATAATNTTTATTGGGGTAAATTTAACATTTTTTCTCCAACTTTTNNCAGCAAGTCTCTGCTGAAGAAGTACCTCACCAAGGAGGTGTTCGATCAACTCAAGACAAAGAAGACCTCCTTTGGCTCCAGCCTTCTTGATGTGATTCAGTCTGGCGTGGAGAACTTGGACTCTGGTGTCGGTATCTATGCTCCCGACGCTGAATCTTACACAGTATTTGCTGATCTCTTCGACCCAATCATCGAGGATTATCATGGTGGCTTCAAGAAGAGCGACAAGCATCCACCAAAGGACTTTGGAGACGTTGACTCCCTTGGCAATCTTGACCCAGCTGTTAGT-ATT----TAATT--------------------------------AATTCTTTGAA-TA---TATATTTTATAGAC-----------------------------ATATTTGTATATTCCC------TTCAAAAATT-ATAATT---GTCTAAGACA--GGAAACTT--------------------ATATACATGTTCAAGGTATTAAT----GCTTTTCTTCTTCAGGGTGAATTCATCGTTTCCACCCGTGTGAGATGCGGCCGTTCCTTGGAAGGCTATCCATTCAACCCCTGTTTGACTGAAGCTCAGTACAAAGAGATGGAGGAAAAAGTCTCCAGCACTTTGTCTGGTTTGGAAGGTGAACTTAAGGGAACCTTCTATCCTCTGACTGGCATGAGCAAAGAAGTCCAACAGAAGCTGATCGACGATCACTTCCTGTTCAAAGAGGGTGATCGCTTCTTACAAGCTGCTAACGCTTGTCGTTTCTGGCCCACTGGCCGTGGTATCTACCACAACGATGCCAAGTTGGGATGGTAAAATGCCGCAACCATGTATATTGAAACCAAAACCTCTATGGACGGGTAAACAAATTTTCTCCTTAATCATACCAGGCAATGTAAATATGATAAGAACCCACAGTACACATCCAGATGAAGAAGATGATGGTCCATATAAGTGGATTTCTCCTGGTGATACTAAAGTTATGGTAGAACATGGAGAACTTGTTATGGGTATACTTTGTAAAAAGACATTGGGTACCTCTGCTGGATCTCTACTTCATATTTGTATGTTGGAATTAGGACATGAAGTTTGTGGAAGATTTTATGGGAACATTCAAACTGTAATTAACAATTGGTTACTGCTAGAAGGGCATTCAATTGGTATTGGAGATACCATTGCTGATCCACAGACTTATTTAGAAATTCAGAAAGCTATTAAAAAAGCCAAAGAAGACGTGATAGAAGTCATTCAAAAAGCACACAACATGGAATTAGAACCTACACCTGGTAATACTTTAAGGCAAACTTTTGAAAATCAAGTAAACAGAATTTTGAACGACGCTCGTGATAAGACTGGTGGTTCTGCTAAGAAATCGTTAACAGAATACAACAATCTCAAAGCTATGGTAGTATCAGGTTCAAAAGGTTCTAACATTAATATCTCTCAGGTCATTGCTTGTGTCGGACAACAAAACGTAGAAGGTAAACGTATACCGTTTGGTTTCCGCAAACGAACATTGCCACATTTTATTAAGGATGATTATGGTCCTGAATCCAGAGGATTCGTAGAGAACTCGTATCTTGCTGGTTTGACCCCATCCGAATTTTATTTTCACGCTATGGGAGGTCGTGAAGGGNNNNNNNNNNTCTTTTACTGACACGTTCTTAACGTTGAAACCAACGTTATCACCAGGAACAGCTTCTAGCAAAGCTTCGTGATGCATTTCGACGGATTTAACTTCAGTGGTCAAACCAGCTGGAGCAAATGTAACAACCATACCTGGCTTCAACACACCAGTTTCAACACGACCAACAGGTACAGTTCCAATACCACCAATTTTGTATACATCCTAAAATCAAATT-----TAGCATCATTATTAT--ATG-TTACCTC----GGAATAAATA--TGGCTCTGAAAAAATTTA-TTTTAATCAGTCGTCTCTAACCGTCAC-AAAATTATAAAATTCTCCGGTGAAAACCGCGAATGAGGGAA-TTATTTTATCATCAT-----AAAAAGTAATTAAAGA--TTAA----------CTATCGA-------ATTCTACCAAA----AACTTACTTGAAGAGGAAGACGGAGAGCCTTGTCCGTAGGTCTAGATGGTGGAAGAATGGCGTCAAGCGCTTCAATAAGGCATTTTCCTTCAACTTTACCTTCTTTACGTTCCACAGTCCATCCCTTGAACCAAGGCATTTTTGAAGAAATCTCCAACATATTATCTCCGTGCCAACCAGAAATTGGCACAAATGCTACTCCAGCAGGATTGTAACCGATCTTCTTAATGTAAGATGACACTTCCTTTTTAATTTCTTCAAATCGGACTTCAGAATACGGTGGCTCGGTGGAGTCCATCTTGTTAACACCAACGATCAACTGTTTTACACCGAGAGTAAAAGCAAGCAAAGCATGCTCACGGGTTTGTCCATTCTTTGAAATACCAGCTTCAAACTCGCCAGTGCCAGCAGCAACAATTAATACTGCACAGTCAGCTTGTGAGGTACCAGTAATCATGTTTTTGATGAAATCTCTATGCCCAGGAGCATCAATAATAGTAACATAGTACTTGGAAGTTTCAAATTTCCATAAAGCAATGTCAATGGTAATACCACGTTCACGTNNNNNNNNNNNNNNNNNNNNNNNNNNNNNNTTCAACGTTAAGAACGTGTCAGTAAAAGAANTGCGTCGTGGTTATGTAACTGGTGACTCCAAGAATAATCCACCCAAAGGTGCTGCTGATTTTACTGCGCAGGTATATG---TTTTAACACAAATTTGGA----------------CAAATTATTGTTGATT-----------------------------GGTTGAT-TGGCACG-ATGATGA-GAGCA--AAAATC-----TCATTCGCGGTTTCCACCGGAAGGTCCTTTAGGATTTGCTGACGGCTGAATGCGTCTGAA--TAC-----TAGTTATT-ATATAT--GTTT-----------------------------------TAAGTGAATTT-TGTGATT--------------CAGTTTT-AAAAAGTT-------------ATGTTATATTTTT-----AGGTCATTGTATTGAATCATCCTGGTCAAATCAGCAATGGATACACACCAGTGTTGGATTGCCACACTGCACACATCGCGTGTAAATTTGCTTATATCAAAGAGAAGTGTGACCGTCGTAACGGAAAAACCACTGAAGAAAATCCAAAAGCTATAAAAGCTGGAGATGCTGCCATCGTTATACTTGTACCAAGCAAGCCTATGTGTGTTGAAGCTTTCCAAGAATTCCCGCCTCTAGGACGTTTTGCTGTTCGTGACATGNNACAAACCGTGGCCGTA   [4199]
Euglossa_deceptrix_EU58            TATACCTTTTTTTATTGGAGGATTTGGTAATTGATTAATTCCTTTAATATTAAGTTCACCTGATATATCATTTCCTCGAATAAATAATATTAGATTTTGATTATTACCTCCTTCATTNTTATTATTATTAACTAGAAGAATTTTTAATTTTATATCTGGGACTGGATGAACTGTATATCCTCCTTTATCTAATTATATATTTCATTCTTCTCCTTCTGTAGATTTTACAATTTTTTCTTTACATATATCTGGTATTTCATCACTTTTNGGNGCTATAAATTTAATNACTACAATTATATTAATAAAAAATTTTAGATTAGATTTAGATAAAATACCTTTATTTCCTTGATCTGTTTTTATTACAATAATTTTATTNTTATTATCTTTACCTGTATTNGCTGGAGCTATTACAATATTATTATTTGATCGTAATTTTAATACATCATTTTTTGATCCTATAGGAGGAGGAGATCCAGTATTATATCAACATTTATTTTGATTTTTTGGTCATCCAGAAGTTTATATTTTAATTTTACCTGGTTTTGGATTAATTTCACAAATTATTATAAATGAAAGTGGAAAAAAAGAAGTATTTGGTAATTTAGGGATAATTTATGCTATATTAGGAATTGGTTTTTTAGGTTTTATTGTTTGAGCTCATCATATATTTACTATTGGATTAGATGTTGATACTCGAGCTTATTTTACTTCAGCAACTATAGTTATTGCTGTTCCTACTGGTATTAAAGTTTTTAGGTGATTAGCAACTTATTATGGTTCAAAATTTAAAATAAATAATTCTATTATATGATCTTTAGGTTTTATTTTATTATTTACAATTGGAGGATTAACAGGAATTATATTATCTAATTCATCTATTGATATTATTTTACATGATACTTATTATGTTGTTGCTCATTTTCATTATGTTTTATCAATAGGAGCTGTATTTTCTATTATTTCAAGATTTATTCATTGATATCCATTAATTACTGGTTTAATATTAAATAAAAAATGATTAATTTATCAATTTTTAATGATATTTATNNNNNNNNNNNNNNNNNNNNNNNNNNNNNNNNNNNNNNNNNNNCTCTGCTGAAGAAGTACCTCACCAAGGAGGTGTTCGATCAACTAAAGACAAAGAAGACCTCCTTTGGCTCCAGCCTTCTTGATGTGATTCAGTCTGGCGTGGAGAACTTGGACTCTGGTGTCGGTATCTATGCTCCCGACGCTGAATCTTACACAGTATTTGCTGATCTCTTCGACCCAATCATCGAGGATTATCATGGTGGCTTCAAGAAGAGCGACAAGCATCCACCAAAGGACTTTGGAGACGTTGACTCCCTTGGCAATCTTGACCCAGCTGTTAGT-ATT----TAATT--------------------------------AATTCTTTGAA-TA---TATATTTTCTAGAC-----------------------------ATATTTGTATATTCCC------TTGAAAAATT-ATAATT---GTCTAAGACA--GGAAACTT--------------------ATATACATGTTCGAGGTATTAAT----GCTTTTCTTTTTCAGGGTGAATTCATCGTTTCCACCCGTGTGAGATGCGGCCGTTCCTTGGAAGGCTACCCATTCAACCCCTGTTTGACTGAAGCTCAGTACAAAGAGATGGAGGAAAAAGTCTCCAGCACTCTGTCTGGTTTGGAAGGTGAACTTAAGGGAACCTTCTATCCTCTGACTGGCATGAGCAAAGAAGTCCAACAGAAGCTGATCGACGATCACTTCCTGTTCAAAGAGGGTGATCGCTTCTTACAAGCTGCTAACGCTTGTCGTTTCTGGCCCACCGGCCGTGGTATCTACCACAACGATGCCAAATTGGGATGGGAAAATGCCGCAACCATGTATATTGAAACCAAAACCTCTATGGACGGGTAAACAAATTTTCTCNTTAATCATACCAGGCAATGTAAATATGATAAGAACCCACAGTACACATCCAGATNAAGAAGATGATGGTCCATATAAGTGGATTTCTCCTGGTGATACTAAAGTTATGGTAGNNCACGGAGAACTTGTTATGGGTATACTTTGTAAAAAGACATTGGGTACCTCTGCTGGATCTCTACTTCATATTTGTATGTTGGAATTAGGACATGAAGTTTGTGGAAGATTTTATGGAAACATTCAAACTGTAATTAACAATTGGTTACTGCTAGAAGGACATTCAATTGGTATTGGAGATACCATTGCTGATCCACAAACTTATTTAGAAATTCAGAAAGCTATAAAAAAAGCCAAAGAAGACGTGATAGAAGTCATTCAAAAAGCACACAACATGGAATTAGAACCTACACCTGGTAATACTTTAAGGCAAACTTTTGAAAATCAAGTAAACAGAATTTTGAACGACGCTCGTGATAAGACTGGTGGTTCTGCTAAGAAATCGTTAACAGAATACAACAATCTCAAAGCTATGGTAGTATCAGGATCAAAAGGTTCTAACATTAATATCTCTCAGGTCATTGCTTGTGTCGGACAACAAAACGTAGAAGGTAAACGTATACCGTTTGGTTTTCGCAAAAGAACATTGCCACATTTTATTAAGGATGATTATGGTCCTGAATCCAGAGGATTCGTAGAGAACTCGTATCTTGCTGGTTTGACCCCNNNNNNNNNNNNNNNNNNNNNNNNNNNNNNNNNNNNNNNNNNNNNNNNNNTCTTTTACTGACACGTTCTTAACGTTGAAACCAACGTTATCACCAGGAACAGCTTCTAGCAAAGCTTCGTGATGCATTTCGACGGATTTAACTTCAGTGGTCAAACCAGCTGGAGCAAATGTAACAACCATACCTGGCTTCAACACACCAGTTTCAACACGACCAACAGGTACAGTTCCAATACCGCCAATTTTGTATACATCCTAAAATCAAATT-----TAGCATCGTTATTAT--ATG-TTACCTG----GGAATAAATA--TGGCTCTGAAAAAATTAA-TTTTCATCAGACGTCTCTAACCGTCAC-AAAATTATAAAATTCTCCGGTGAAAACCGCGAATGAGGGAA-TTATTTTATCATCAT-----AAAAAACAATGAAAGA--TTAA----------CTATCGA-------ATTCTACCAAA----AACTTACTTGAAGAGGAAGACGGAGAGCCTTGTCCGTAGGTCTAGATGGTGGAAGAATGGCGTCAAGCGCTTCAATAAGGCATTTTCCTTCAACTTTACCTTCTTTACGTTCCACAGTCCATCCCTTGAACCAAGGCATTTTTGAAGAAATCTCCAACATATTATCTCCGTGCCAACCAGAAATTGGCACAAATGCTACTCCAGCGGGATTGTAACCGATCTTCTTAATGTAAGATGACACTTCCTTTTTGATTTCTTCAAATCGGACTTCAGAATACGGTGGCTCAGTGGAGTCCATCTTGTTAACACCAACAATCAACTGTTTTACACCGAGAGTAAAAGCAAGCAAAGCATGCTCACGGGTTTGTCCATTCTTTGAAATACCAGCTTCAAACTCGCCAGTACCAGCAGCAACAATTAATACTGCACAGTCAGCTTGTGAGGTACCAGTGATCATGTTTTTGATGAAATCTCTATGCCCAGGAGCATCGATAATAGTAACATAGTACTTGGAAGTTTCAAATTTCCATAAAGCAATGTCAATGGTAATACCACGTTCACGTTCAGCTTTAAGCTTGTCCAATACCCACGCGTTCAACGTTAAGAACGTGTCAGTAAAAGAATTGCGTCGTGGTTATGTAACTGGTGACTCCAAGAATAATCCACCCAAAGGTGCTGCTGATTTCACTGCGCAGGTATATG---TTTTAACAGAAATTTGGA----------------CAAATTATTGTTGATTGAT--------------------------TGCTTGT---GCACG-ATGATGA-GAACA--AAAACC-----TCATTCGCGGTTTCCACCGGAAGGTCCTTCAGGATTTGTTGACGGCTGAATGCGTCTGAA--TAC-----TATTTATT-ATATCT--GTTT-----------------------------------TACGTGAATTT-TGTGATT--------------TAGTTTT-GAAAAGTT-------------ACGTTATATTTTT-----AGGTCATTGTATTGAATCATCCTGGTCAAATCAGCAATGGATACACACCAGTGTTGGATTGCCACACTGCACACATCGCGTGTAAATTTGCTTATATCAAAGAGAAGTGTGACCGTCGTAACGGAAAAACCACTGAAGAAAATCCGAAAGCTATAAAAGCTGGAGATGCTGCCATCGTTATACTTGTACCAAGCAAGCCTATGTGTGTTGAAGCTTTCCAAGAATTCCCGCCCCTAGGACGTTTTGCTGTTCGTGACATGCGACAAANCGTGGCCGTA   [4200]
Euglossa_decorata_dark_EU22c       TATACCTTTTTTAATTGGAGGATTTGGTAATTGATTAGTTCCAATTATATTAAGTGCACCTGATATGTCTTTTCCTCGAATAAATAATATTAGATTTTGATTATTACCTCCTTCATTATTAATATTAATAATTAGTGGATTATTTAAATTAACTTCTGGAACTGGTTGAACAGTTTATCCTCCTTTATCAAATTATTTATTTCATTCTTCTCCTTCTGTAGATTTTACTATTTTTTCTTTACATATATCAGGTATTTCATCTCTTTTAGGAGCTATAAATTTAATAACTACAATTATATTAATAAAAAATTTTAGAATAGATTTAGATAAAATACCTTTATTTCCTTGATCTGTTTTTATTACAATAATTTTATTATTATTATCTTTACCTGTTTTAGCTGGTTCAATTACTATATTATTATTTGATCGAAATTTTAATACTTCTTTTTTTGATCCTATAGGAGGGGGAGATCCTATTTTATATCAACATTTATTTTGATTTTTTGGACATCCAGAAGTTTATATCATAATTTTACCGGGATTTGGGTTAATTTCTCAAATTATTATAAATGAAAGAGGAAAAAAAGAAGTATTTGGTAATTTAGGAATAATTTATGCAATAATAGGAATTGGATTTTTAGGATTTATTGTATGAGCTCATCATATATTTACAGTTGGATTAGATGTTGATACTCGAGCTTATTTTACATCTGCAACTATAATTATTGCTGTTCCTACAGGAATTAAAGTTTTTAGATGATTAGCTACTTATTATGGATCTAAATTAAAAATAAATNGTTCAATTATATGAACTTTAGGATTTATTAAATTATTTACAATTGGAGGATTAACTGGTATTATATTATCTAATTCATCAATTGATATTATTATACATGATACTTATTATGTTGTTGCACATTTTCATTATGTATTATCTATAGGAGCTGTATTTTCTATTATTGCTAGAGTAATTCATTGATTTCCTTTAATAACTGGATTTACATTAAATNAAAAATGATTATATTATCAATTTATAATAATATTTACTGGAGTAAATTTAACATTTTTTCCTCAACTTTTTTNNNNNNNNNNNNNNNNNNNNNNNNNNNNNNNNNNNNNNNNNNNNNNNNNNNNNNNNNNNNNNNNNNNNCCTTTGGCTCCAGCCTCCTTGATGTGATTCAGTCTGGCGTGGAGAACTTGGACTCTGGTGTCGGTATCTATGCTCCCGACGCTGAATCTTACACAGTTTTTGCTGACCTCTTCGACCCAATCATCGAGGACTATCATGGCGGCTTCAAGAAGAGCGACAAGCATCCGCCAAAGGACTTTGGAGACGTTGATTCCCTTGGCAATCTTGACCCAGCTGTTAGT-GTT----TAACT--------------------------------GGTTATTTCAA-TA---TGTATATT--------TTGTAAAC-------------------------GTTTATTCCC------TTTAAAAATC-ATAATT---GTCTAAGATATAGGAAGCTT--------------------ACATAGATGTTCGAGGTATTAATTAACGTTTCTT-----CAGGGTGAATTCATCGTTTCCACCCGTGTGAGATGCGGCCGTTCCTTGGAAGGCTACCCATTCAACCCCTGTTTGACTGAAGCTCAGTACAAAGAGATGGAGGAAAAAGTCTCCAGCACTCTGTCCGGTTTGGAAGGTGAACTTAAGGGAACCTTCTATCCTCTGACTGGCATGAGCAAAGAGGTCCAACAGAAGCTGATCGACGATCACTTCCTGTTCAANNAGGGTGATCGCTTCNNNNNNNNNNNNNNNNNNNNNNNNNNNNNNNNNNNNNNNNNNNNNNNNNNNNNNNNNNNNNNNNNNTTGGGATGGCAAAATGCCTCAACCTTGTATATTGAAACCAAAACCTCTATGGACCGGTAAACAAATTTTCTCCTTAATCATACCAGGCAATGTAAATATGATAAGAACCCACAGTACACATCCAGACGAAGAAGATGATGGTCCATATAAGTGGATTTCTCCTGGTGATACTAAAGTTATGGTAGAACATGGAGAACTTGTTATGGGTATACTTTGTAAAAAGACATTGGGTACCTCTGCTGGATCTCTACTTCATATTTGTATGTTGGAGTTAGGACATGAAGTTTGTGGAAGATTTTATGGGAACATTCAAACTGTAATTAACAATTGGTTACTGCTAGAAGGTCATTCAATTGGTATTGGAGATACCATTGCTGATCCACAAACTTATTTAGAAATTCAGAAAGCTATAAAAAAAGCCAAAGAGGACGTGATAGAGGTCATTCAAAAAGCACACAACATGGAATTGGAACCTACACCTGGTAATACTTTAAGACAAACTTTTGAAAATCAAGTAAACAGAATTTTGAATGACGCTCGTGATAAGACTGGTGGTTCTGCTAAGAAATCATTAACAGAGTACAACAATCTCAAAGCTATGGTGGTATCAGGATCAAAAGGTTCTAACATTAATATCTCTCAGGTCATTGCTTGTGTCGGACAACAAAACGTAGAAGGTAAACGTATTCCGTTTGGTTTCCGCAAAAGAACATTGCCACNNNNNNNNNNNNNNNNNNNNNNNNNNNNNNNNNNNNNNNNNNNNNNNNNNNNNNNNNNNNNNNNNNNNNNNNNNNNNNNNNNNNNNNNNNNNNNNNNNNNNNNNNNNNNNNNNNNNNNNNNNNNNNNNNNNNNNNNNNNNNNNNNNNNNNNNNNNNNNNNNNNNNNNNNNNNNNNNNNNNNNNNNNNNNNNNNNNNNNNNNNNNNNNNNNNNNNNNNNNNNNNNNAAACCAGCTGGAGCAAATGTAACAACCATACCTGGCTTCAACACACCAGTTTCAACGCGACCAACAGGTACTGTTCCAATACCACCAATTTTGTATACATCCTAAAATCAAATT-----TAGCATCATTATTAT--ACG-TTACCTT----GGAAGAAATAA-TAGAGCTCTAAAATTTAA-TTATAATCAGACGTCTCTAACCGTCAC-CAAATTATAAAATTCTCCGGTGGAAACCGCGAACGAGCGAA-TAATGTTAACATCATA----TAAAATATATGAAAGA--TTAA----------GTATCGA-------ATTCTGCGAAA----AACTTACTTGAAGAGGAAGACGGAGAGCCTTGTCCGTAGGTCGAGATGGTGGAAGAATGGCGTCAAGTGCTTCAATGAGGCATTTTCCTTCAACTTTACCTTCTTTACGTTCCACGGTCCATCCCTTGAACCAAGGCATTTTTGAAGAAATCTCCAACATGTTATCTCCATGCCAACCAGAAATTGGCACAAATGCTACTCCTGCAGGATTGTAACCGATCTTCTTAATGTAAGATGACACTTCCTTTTTAATTTCTTCGAATCGGACTTCAGAATACGGTGGCTCAGTGGAATCCATCTTGTTAACACCAACGATCAACTGTTTTACACCGAGAGTGAAAGCAAGCAAAGCATGCTCACGGGTTTGTCCATTCTTTGAAATACCAGCTTCAAACTCGCCAGTACCGGCAGCAACGATTAATACTGCACAGTCAGCTTGCGAAGTACCAGTAATCATGTTTTTGATGAAATCTCTATGCCCAGGAGCATCGATAATAGTAACATAGTACTGGGAAGTTTCAATNNNNNNNNNNNNNNNNNNNNNNNNNNNNNNNNNNNNNNNNNNNNNNNNNNNNNNNNNNNNNNNNNNNNNNNNCAACGTTAAGAACGTGTCAGTAAAAGAATTGCGTCGTGGTTACGTAACTGGTGACTCCAAGAATAATCCACCCAAAGGTGCTGCTGATTTCACTGCGCAGGTATATG---TTTTAACGCAAATTTGGGG----------------AAATTATTCGTCGATTGGCACACACGATGATGATAACAAAAACC------------------------------------------TCATTCGCGGTTTCCACCGGAAGGTCCTTTAGGATTTGTTGACGGCTAAATGCGTCTGAA--TATACTATTATTTATT-ATATGT--GTTT-----------------------------------TAAGCGAATTT-TGTGATTAT-----------TTAGTTTT-TAAAAGTT-------------ACGTTGTATTTTGT----AGGTCATTGTATTGAATCATCCTGGTCAAATCAGCAATGGATATACACCAGTGTTGGATTGCCACACTGCACACATCGCGTGTAAATTTGCTTATATCAAAGAGAAGTGTGACCGTCGTAACGGAAAAACCACCGAAGAAAATCCAAAAGCTATCAAAGCTGGAGATGCTGCCATCGTTGTACTTGTACCAAGCAAGCCTATGTGTGTAGAAGCTTTCCAAGAATTCCCGCCTCTAGGACGTTTTGCTGTTCGTGACATGCGACAAACNGNGGCCGTA   [4204]
Euglossa_decorata__EU22b           TATACCATTTTTAATTGGAGGATTTGGTAATTGATTAGTTCCAATTATATTAAGTGCACCTGATATATCTTTTCCACGAATAAATAATATTAGATTTTGATTATTACCTCCTTCTTTATTAATATTAATAATTAGAGGATTTTTTAAAATAACATCTGGTACTGGTTGAACAATTTATCCACCTTTATCTAATTATTTATTTCATTCTACTCCTTCTGTAGATTTTACTATTTTTTCTTTACATATATCAGGAATTTCTTCTCTTTTAGGAGCTATAAATTTAATAACTACAATTATATTAATAAAAAATTTTAGAATAGATTTAGATAAAATTCCTTTATTTCCTTGATCTATTTTTATTACAATAATTTTATTATTATTATCTTTACCTGTTTTAGCTGGTGCAATTACAATGTTATTATTTGATCGAAATTTTAATTCTTCATTTTTTGATCCTGTAGGAGGGGGTGATCCTATTTTATATCAACATTTATTTTGATTTTTTGGTCATCCAGAAGTTTATATTTTAATTTTACCTGGATTTGGATTAATTTCACAAGTTATTATAAATGAAAGAGGTAAAAAAGAAGTATTTGGTAATTTAGGTATAATTTATGCAATAATAGGAATTGGATTTTTAGGATTTATTGTTTGAGCTCATCATATATTTACAGTTGGATTAGATGTTGATACTCGAGCTTATTTTACTTCAGCAACTATAATTATTGCTGTTCCAACTGGAATTAAAGTTTTTAGATGATTAGCTACATATTACGGTGCAAAATTTAAAATAAATNGTTCAATTATATGAACATTAGGATTTATTAAATTATTTACAATTGGGGGATTAACTGGAATTATATTATCTAATTCTTCTATTGATATTATTATGCATGATACTTATTATGTTGTTGCTCATTTTCATTATGTATTATCTATAGGAGCTGTATTTTCTATTATTACTAGATTAATTCATTGATATCCATTAATAACAGGATTAATATTAAATNAAAAATGATTATATTATCAATTTTTAATAATATTTACAGGGGTTAATATAACNATTTTTCTCCAACTTNNNNCAGCAAGTCTCTGCTGAAGAAGTACCTCACCAAGGAGGTGTTTGATCAACTGAAGACAAAGAAGACCTCCTTTGGCTCCAGCCTCCTTGATGTGATTCAGTCTGGCGTGGAGAACTTGGACTCTGGTGTCGGTATCTATGCTCCCGACGCTGAATCTTACACAGTTTTTGCTGACCTCTTCGACCCAATCATCGAGGACTATCATGGTGGCTTCAAGAAGAGCGACAAGCATCCGCCAAAGGACTTTGGAGACGTTGATTCCCTTGGCAATCTTGACCCAGCTGTTAGTTGTT----TAACT--------------------------------GGTTATTTCAA-TA---TGTAGATT--------TTGTAAAC-------------------------GTTTATTCCC------TCTAAAAATC-ATAATT---GTCTAAGATA--GGAAGCTT--------------------ACATAGATGTTCGAGGTATTAATTAACGCTTCTT-----CAGGGTGAATTCATCGTTTCCACCCGTGTGAGATGCGGCCGTTCCTTGGAAGGCTACCCGTTCAACCCCTGTTTGACTGAAGCTCAGTACAAAGAGATGGAGGAAAAAGTCTCCAGCACTCTGTCCGGTTTGGAAGGTGAACTTAAGGGAACCTTCTATCCTCTGACTGGCATGAGCAAAGAGGTCCAACAGAAGCTGATCGACGATCACTTCCTGTTCAAGGAGGGTGATCGCTTCTTGCAAGCTGCTAACGCTTGCCGTTTCTGGCCCACTGGCCGTGGTATCTACCACAACGATGCCAAANNNNNNNNNNNNNNNNNNNNNNNNNNNNNNNNNNNNNNNNAAACCTTTATGGACGGGTAAACAAATTTTCTCCTTAATCATACCAGGCAATGTAAATATGATAAGAACCCACAGTACACATCCAGACGAAGAAGATGATGGTCCATATAAGTGGATTTCTCCTGGTGATACTAAAGTTATGGTAGAACATGGAGAACTTGTTATGGGTATACTTTGTAAAAAGACATTGGGTACCTCTGCTGGATCTCTACTTCATATTTGTATGTTGGAGTTAGGACATGAAGTTTGTGGAAGATTTTATGGGAACATTCAAACTGTAATTAACAATTGGTTACTGCTAGAAGGTCATTCAATTGGTATTGGAGATACCATTGCTGATCCACAAACTTATTTAGAAATTCAGAAAGCTATAAAAAAAGCCAAAGAGGACGTGATAGAGGTCATTCAAAAAGCACACAACATGGAATTGGAACCTACACCTGGTAACACTTTAAGACAAACTTTTGAAAATCAAGTAAACAGAATTTTGAATGACGCTCGTGATAAGACTGGTGGTTCTGCTAAGAAATCATTAACAGAGTACAACAATCTCAAAGCTATGGTAGTATCAGGATCAAAAGGTTCTAACATTAATATCTCTCAGGTCATTGCTTGTGTCGGACAACAAAACGTAGAAGGTAAACGTATTCCGTTTGGTTTTCGCAAAAGAACNTTGCCACATTTTATTAAGGATGATTATNNNNNNNNNNNNNNNNNNNNNNNNNNNNNNNNNNNNNNNNNNNNNNNNNNNNNNNNNNNNNNNNNNNNNNNNNNNNNNNNNNNNNNNNNNNNNNNNNNNNNNNNNNNNNNNNNNNNCGTTCTTAACGTTGAAACCAACGTTATCACCAGGAACAGCTTCTATCAAAGCTTCGTGATGCATTTCGACGGATTTAACTTCAGTGGTCAAACCAGCTGGAGCAAATGTAACAACCATACCTGGCTTCAACACACCAGTTTCAACGCGACCAACAGGTACTGTTCCGATACCACCAATTTTGTATACATCCTAAAATCAAATT-----TAGCACCATTATTAT--ACG-TTACCTT----GGAATAAATAA-TAAAGCTCTAAAAATTAA-TTATAATCAGACGTCTCTAACCGTCAC-CAAATTATAAAATTCTCCGGTGGAAACCGCGAACGAGCGAA-TAATGTTAACATCATA----TAAAATATATGAAAGA--TTAA----------GTATCGA-------ATTCTGCGAAA----AACTTACTTGAAGAGGAAGACGGAGAGCCTTGTCCGTAGGTCGAGATGGCGGAAGAATGGCGTCAAGTGCTTCAATGAGGCATTTTCCTTCAACTTTACCTTCTTTACGTTCCACGGTCCATCCCTTGAACCAAGGCATTTTTGAAGAAATCTCCAACATGTTATCTCCATGCCAACCAGAAATTGGCACAAATGCTACTCCTGCAGGATTGTAACCAATCTTCTTAATGTAAGATGACACTTCCTTTTTAATTTCTTCGAATCGGACTTCAGAATACGGTGGCTCAGTGGAATCCATCTTGTTAACACCAACGATCAACTGTTTTACACCGAGAGTGAAAGCAAGCAAAGCATGCTCACGGGTTTGTCCATTCTTTGAAATACCAGCTTCGAACTCGCCAGTACCAGCAGCAACGATTAATACCGCACAGTCAGCGTGCGAGGTACCAGTAATCATGNNNNNNNNNNNNNNNNNNNNNNNNNNNNNNNNNNNNNNNNNNNNNNNNNNNNNNNNNNNNNNNNNNNNNNNNNNNNNNNNNNNNNNNNNNNNNNNNNNNNNNNNNNNNNNNNNNNNNNNNNNNNNNNNNNNNNNNNNNNNNNNNNNNNNNNNNNNNNNNNNNNNNNNNNNNNNNNNTTATGTAACTGGTGACTCCAAGAATAATCCACCCAAAGGTGCTGCTGATTTCACTGCGCAGGTATATG---TTTTAACGCAAATTTGGGG----------------AAATTATTCGTCGATTGGCACA---------------------------------CACG-ATGATGA-TAACA--AAAACC-----TCATTCGCGGTTTCCACCGGAAGGTCCTTTAGGATTTGTTGACGGCTAAATGCGTCTGAA--TATACTATTATTTATT-ATATGT--CTTT-----------------------------------TAAGCGAATTT-TTTGATTAT-----------TTAGTTTT-TAAAGGTT-------------ACGTTGTATTTTTTT---AGGTCATTGTATTGAATCATCCTGGTCAAATCAGCAATGGATATACACCAGTGTTGGATTGCCACACTGCACACATCGCGTGTAAATTTGCTTATATCAAAGAGAAGTGTGACCGTCGTAACGGAAAAACCACCGAAGAAAATCCAAAAGCTATCAAAGCTGGAGATGCTGCCATCGTTNNNNNNNNNNNNNNNNNNNNNNNNNNNNNNNNNNNNNNNNNNNNNNNNNNNNNNNNNNNNNNNNNNNNNNNNNNNNNNNNNNNNNNNNNNNNNNNNNNN   [4204]
Euglossa_despecta_EU84             TATACCTTTTTTAATTGGAGGATTTGGTAATTGATTAATTCCTTTAATGTTAAGATCACCTGATATATCATTTCCTCGTATAAATAATATTAGATTTTGATTATTACCTCCTTCATTATTATTATTATTAACTAGAAGAATTTTTAATTTTATATCTGGAACTGGTTGAACTGTTTATCCGCCTTTATCTAATTATATATTTCATTCTTCTCCTTCTGTAGATTTTACAATTTTTTCTTTACATATATCTGGTATTTCATCACTTTTAGGANCTATAAATTTAATGACTACAATTATATTAATAAAANATTTTAGATTAGATTTAGATAAAATACCTTTATTTCCTTGNTCTGTTTTTATTACAATAATTTTATTGTTATTATCTTTACCTGTATTAGCTGGAGCTATTACAATATTATTATTTGATCGTAATTTTAATACATCATTTTTTGATCCTATAGGAGGTGGAGATCCAGTATTATATCAACATTTATTTTGATTTTTTGGTCATCCAGAAGTTTATATTTTAATTTTACCTGGTTTTGGATTAATTTCACAAATTATTATAAATGAAAGTGGAAAAAAAGGAGTATTTGGTAATTTAGGAATAATTTATGCTATATTAGGAATTGGTTTTTTAGGTTTTATTGTTTGAGCTCATCATATATTTACTATTGGATTAGATGTTGATACTCGAGCTTATTTTACTTCAGCAACTATAGTTATTGCTGTTCCAACTGGTATTAAAGTTTTCAGATGATTAGCAACTTATTATGGTTCAAAATTTAAAATAAATAATTCTATTATATGATCTTTAGGTTTTATTTTATTATTTACAATTGGAGGATTAACAGGAATTATATTATCTAATTCATCTATTGATATTATTTTACANGATACATATTATGTTGTTGCTCATTTTCATTATGTTTTATCAATAGGGGCTGTTTTTTCTATTATTTCAAGATTTATTCATTGATATCCTTTAATTACTGGTTTAATATTAAATAAAAAATGATTAGTTTATCAATCTTTAATAATATTTATTGGTGTAAATTTAACATTTTTTCCTCAACTTTTTACAGCAAGTCTCTGCTGAAGAAGTACCTCACCAAGGAGGTGTTCGATCAACTAAAGACAAAGAAGACCTCCTTTGGCTCCAGCCTTCTTGATGTGATTCAGTCTGGCGTGGAGAACTTGGACTCTGGTGTCGGTATCTATGCTCCCGACGCTGAATCTTACACAGTATTTGCTGATCTCTTCGACCCAATCATCGAGGATTATCATGGTGGCTTCAAGAAGAGCGACAAGCATCCACCAAAGGACTTTGGAGACGTTGACTCCCTTGGCAATCTTGACCCAGCTGTTAGT-ATT----TAATT--------------------------------AATTCTTTGAA-TA---TATATTTTCTAGAC-----------------------------ATATTTGTATATTCCC------TTGAAAAATT-ATAATT---GTCTAAGACA--GGAAACTT--------------------ATATACATGTTCAAGGTATTAAT----GCTTTTCTTTTTCAGGGTGAATTCATCGTTTCCACCCGTGTGAGATGCGGCCGTTCCTTGGAAGGCTACCCATTCAACCCCTGTTTGACTGAAGCTCAGTACAAAGAGATGGAGGAAAAAGTCTCCAGCACTCTGTCTGGTTTGGAAGGTGAACTTAAGGGAACCTTCTATCCTCTGACTGGCATGAGCAAAGAAGTCCAACAGAAGCTGATCGACGATCACTTCCTGTTCAAAGAGGGTGATCGCTTCTTACAAGCTGCTAACGCTTGTCGTTTCTGGCCCACCGGCCGTGGTATCTACCACAACGATGCCAAANTGGGATGGTAAAATGCCGCAACCATGTATATTGAAACCAAAACCTCTATGGACGGGTAAACAAATTTTCTCCTTAATCATACCAGGCAATGTAAATATGATAAGAACCCACAGTACACATCCAGATGAAGAAGATGATGGTCCATATAAGTGGATTTCTCCTGGTGATACTAAAGTTATGGTAGAACATGGAGAACTTGTTATGGGTATACTTTGTAAAAAGACATTGGGTACCTCTGCTGGATCTCTACTTCATATTTGTATGTTGGAATTAGGACATGAAGTTTGTGGAAGATTTTATGGAAACATTCAAACTGTAATTAACAATTGGTTACTGCTAGAAGGACATTCAATTGGTATTGGAGATACCATTGCTGATCCACAAACTTATTTAGAAATTCAGAAAGCTATAAAAAAAGCCAAAGAAGACGTGATAGAAGTCATTCAAAAAGCACACAACATGGAATTAGAACCTACACCTGGTAATACTTTAAGGCAAACTTTTGAAAATCAAGTAAACAGAATTTTGAACGACGCTCGTGATAAGACTGGTGGTTCTGCTAAGAAATCGTTAACAGAGTACAACAATCTCAAAGCTATGGTAGTATCAGGATCAAAAGGTTCTAACATTAATATCTCTCAGGTCATTGCTTGTGTCGGACAACAAAACGTAGAAGGTAAACGTATACCGTTTGGTTTCCGCAAAAGAACATTGCCACATTTCATTAAGGATGATTATGGTCCTGAATCCAGAGGATTCGTAGAGAACTCGTATCTTGCTGGTTTGACCCCATCTGAATTTTATTTTCACGCTATGGGAGGTCGTGAAGGTCTCATCGATATCTTTTACTGACACGTTCTTAACGTTGAAACCAACGTTATCACCAGGAACAGCTTCTAGCAAAGCTTCGTGATGCATTTCGACGGATTTAACTTCAGTGGTCAAACCAGCTGGAGCAAATGTAACAACCATACCTGGCTTCAACACACCAGTTTCAACACGACCAACAGGTACAGTTCCAATACCACCAATTTTGTATACATCCTAAAATCAAATT-----TAGCATTGTTATTAT--ATGGTTACCTG----GGAATAAATA--TGGCTCTGAAAAAATTAA-TTTTCATCAGACGTCTCTAACCGTCAC-AAAATTATAAAATTCTCCGGTGAAAACCGCGAATGAGGGAA-TTATATTATCATCAT-----AAAAAATAATTAAAGA--TTAA----------CTATCGA-------ATTCTACCAAA----AACTTACTTGAAGAGGAAGACGGAGAGCCTTGTCCGTAGGTCTAGATGGTGGAAGAATGGCGTCAAGCGCTTCAATAAGGCATTTTCCTTCAACTTTACCTTCTTTACGTTCCACAGTCCATCCCTTGAACCAAGGCATTTTTGAAGAAATCTCCAACATATTATCTCCGTGCCAACCAGAAATTGGCACAAATGCTACTCCAGCAGGATTGTAACCGATCTTCTTAATGTAAGATGACACTTCCTTTTTAATTTCTTCAAATCGGACTTCAGAATACGGTGGCTCAGTGGAGTCCATCTTGTTAACACCAACGATCAACTGTTTTACACCGAGAGTAAAAGCAAGCAAAGCATGCTCACGGGTTTGTCCATTCTTTGAAATACCAGCTTCAAACTCGCCAGTACCAGCAGCAACAATTAATACTGCACAGTCAGCTTGTGAAGTACCAGTAATCATGTTTTTGATGAAATCTCTATGCCCAGGAGCATCAATAATAGTAACATAGTACTTGGANGTTTCAAATTTCCATAAAGCAATGTCAATGGTAATACCACGTTCACGTTCAGCTTTAAGCTTGTCCAATACCCACGCNNNNNNNNNNNNNNNNNNNNNNNNNNNNNNNNNNNNNNNNNNNNNNNNNNNNNNNNNNNNNNNNNNNNNNNNNNNNNNNNNNNNNNNNNNNNNNNNNNNNNNNNNNNNNNNNNNNNNNNNNNNNNNNNNNNNNNNNNNNNNNNNNNNNNNNNNNNNNNNNNNNNNNNNNNNNNNNNNNNNNNNNNNNNNNNNNNNNNNNNNNNNNNNNNNNNNNNNNNNNNNNNNNNNNNNNNNNNNNNNNNNNNNNNNNNNNNNNNNNNNNNNNNNNNNNNNNNNNNNNNNNNNNNNNNNNNNNNNNNNNNNNNNNNNNNNNNNNNNNNNNNNNNNNNNNNNNNNNNNNNNNNNNNNNNNNNNNNNNNNNNNNNNNNNNNNNNNNNNNNNNNNNNNNNNNNNNNNNNNNNNNNNNNNNNNNNNNNNNNNNNNNNNNNNNNNNNNNNNNNNNNNNNNNNNNNNNNNNNNNNNNNNNNNNNNNNNNNNNNNNNNNNNNNNNNNNNNNNNNNNNNNNNNNNNNNNNNNNNNNNNNNNNNNNNNNNNNNNNNNNNNNNNNNNNNNNNNNNNNNNNNNNNNNNNNNNNNNNNNNNNNNNNNNNNNNNNNNNNNNNNNNNNNNNNNNNNNNNNNNNNNNNNNNNNNNNNNNNNNNNNNNNNNNNNNNNNNNNNNNNNNNNNNNNNNNNNNNNNNNNNNNNNNNNNNNNNNNNNNNNNNNNNNNNNNNNNNNNN   [4337]
Euglossa_dissimula_EU44            TATACCTTTTTTAATTGGAGGATTTGGAAATTGATTAATTCCTTTAATGTTAAGATCTCCAGATATATCATTTCCTCGAATAAATAATATTAGATTTTGATTATTACCTCCTTCATTATTATTATTATTAACGAGAAGAATTTTTAATTTTATGTCTGGAACTGGTTGAACTATTTATCCTCCTTTATCTAATTATATATTTCATTCTTCCCCTTCTGTAGATTTTACAATTTTTTCTTTACATATATCTGGTATTTCTTCTCTTTTAGGGGCTATAAATTTAATGACTACAATTATATTAATGAAAAATTTTAGATTAGATTTAGATAAAATACCTTTATTTCCTTGATCTGTTTTTATTACAATAATTTTATTATTATTATCTTTACCTGTATTAGCAGGAGCAATTACAATATTATTATTTGATCGTAATTTTAATACATCTTTTTTTGATCCTATAGGAGGGGGAGATCCTGTATTATATCAACATTTATTTTGATTTTTTGGTCATCCTGAAGTTTATATTTTAATTTTACCTGGTTTTGGATTAATTTCTCAAATTATTATAAATGAAAGAGGTAAAAAAGAAGTATTTGGAAATTTAGGAATAATTTATGCTATATTAGGAATTGGATTTTTAGGATTTATTGTTTGAGCTCATCATATATTTACTATTGGATTAGATGTAGATACTCGTGCTTATTTTACATCAGCAACTATAGTTATTGCTGTACCTACTGGAATTAAAGTTTTTAGATGATTAGCAACTTATTATGGTTCAAAATTTAAAATAAATAATTCTATTATATGATCTTTAGGTTTTATTTTATTATTTACAATTGGAGGATTAACAGGAATTATATTATCTAATTCATCTATTGATATTATTTTACATGATACATATTATGTTGTTGCTCATTTTCATTATGTTTTATCAATAGGGGCTGTTTTTTCTATTATTTCAAGATTTATTCATTGATATCCTTTAATTACTGGTTTAATATTAAATAAAAAATGATTAGTTTATCAATTTTTAATAATATTTATTGGAGTANNNNNNNNNNNNNNNNNNNNNNNNNNNNCAGCAAGTCTCTGCTGAAGAAGTACCTCACCAAGGAGGTGTTCGATCAATTAAAGACAAAGAAGACCTCCTTTGGCTCCAGCCTTCTTGATGTGATTCAGTCTGGCGTGGAGAACTTGGACTCTGGTGTCGGTATCTATGCTCCCGACGCTGAATCTTACACAGTATTTGCTGATCTCTTCGACCCAATCATCGAGGATTATCATGGTGGCTTCAAGAAGAGCGACAAGCATCCACCAAAGGACTTTGGAGACGTTGACTCCCTTGGCAATCTTGACCCAGCTGTTAGT-ATT----TAATT--------------------------------AATTGTTTAAA-TA---TATACTTTCTAGAC-----------------------------ATATTTGTATATTCCC------TTCAAAAATT-ATAATT---GTCTAAGATA--GGAAACTT--------------------ACATACATGTTCGAGGTATTAATTAACGCTTTTCTTCTTCAGAGTGAATTCATCGTTTCCACCCGTGTGAGATGCGGCCGTTCCTTGGAAGGCTATCCATTCAACCCCTGTTTGACTGAAGCTCAGTACAAAGAGATGGAGGAAAAAGTCTCCAGCACTTTGTCTGGTTTGGAAGGTGAACTTAAGGGAACCTTCTATCCTCTGACTGGCATGAGCAAAGAAGTCCAACAGAAGCTGATCGACGATCACTTCCTGTTCAAAGAGGGTGATCGCTTCTTACAAGCTGCTAACGCTTGTCGTTTCTGGCCCACCGGCCGTGGTATCTACCACAACGATGCCAAANTGGGATGGTAAAATGCCGCAACCATGTATATTGAAACCAAAACCTCTATGGACGGGTAAACAAATTTTCTCCTTAATCATACCAGGCAATGTAAATATGATAAGAACCCACAGTACACATCCAGATGAAGAAGATGATGGTCCATATAAGTGGATTTCTCCTGGTGATACTAAAGTTATGGTAGAACATGGAGAACTTGTTATGGGTATACTTTGTAAAAAGACATTGGGTACCTCTGCTGGATCTCTACTTCATATTTGTATGTTGGAATTAGGACATGAAGTTTGTGGAAGATTTTATGGGAACATTCAAACTGTAATTAACAATTGGTTACTGCTAGAAGGGCATTCAATTGGTATTGGAGATACCATTGCTGATCCACAGACTTATTTAGAAATTCAGAAAGCTATTAAAAAAGCCAAAGAAGACGTGATAGAAGTCATTCAAAAAGCACACAACATGGAATTAGAACCTACACCTGGTAATACTTTAAGGCAAACTTTTGAAAATCAAGTAAACAGAATTTTGAATGACGCTCGTGATAAGACTGGTGGTTCTGCTAAGAAATCGTTAACAGAATACAACAATCTCAAAGCTATGGTAGTATCAGGATCAAAAGGTTCTAACATTAATATCTCTCAGGTCATTGCTTGTGTCGGACAACAAAACGTAGAAGGTAAACGTATACCGTTTGGTTTCCGCAAAAGAACATTGCCACATTTTATTAAGGATGATTATGGTCCTGAATCCAGAGGATTCGTAGAGAACTCGTATCTTGCTGGTTTGACCCCATCCGAATTTTATTTTCACGCTATGGGAGGTCGTGAAGGTCTCATCGATACCTTTTACTGACACGTTCTTAACGTTGAAACCAACGTTATCACCAGGAACAGCTTCTAGCAAAGCTTCGTGATGCATTTCGACGGATTTAACTTCAGTGGTCAAACCAGCTGGAGCAAATGTAACAACCATACCTGGCTTCAACACACCAGTTTCAACACGACCAACAGGTACAGTTCCAATACCACCAATTTTGTATACATCCTAAAATCAAATT-----TAGCATCATTATTAT----G-TTACCTC----GGAATAAATA--TGGCTGTGAAAAAATTTA-TTTTAATCAGTCGTCTCTAACCGTCAC-AAAATTATAAAATTCTCCGGTGAAAACCGCGAATGAGGGAA-TTATTTTATCATCAT-----AAAAAATAATTAAAGA--TTAA----------CTATCGA-------ATTCTACCAAA----AACTTACTTGAAGAGGAAGACGGAGAGCCTTGTCCGTAGGTCTAGATGGTGGAAGAATGGCGTCAAGCGCTTCAATAAGGCATTTTCCTTCAACTTTACCTTCTTTACGTTCCACAGTCCATCCCTTGAACCAAGGCATTTTTGAAGAAATCTCCAACATATTATCTCCGTGCCAACCAGAAATTGGCACAAATGCTACTCCAGCAGGATTGTAACCGATCTTCTTAATGTAAGATGACACTTCCTTTTTAATTTCTTCAAATCGGACTTCAGAATACGGTGGCTCGGTGGAGTCCATCTTGTTAACACCAACGATCAACTGTTTTACACCGAGAGTAAAAGCAAGCAAAGCATGCTCACGGGTTTGTCCATTCTTTGAAATACCAGCTTCAAACTCGCCAGTACCAGCAGCAACAATTAATACTGCACAGTCAGCTTGTGAGGTACCAGTAATCATGTTTTTGATGAAATCTCTATGCCCGGGAGCATCAATAATAGTAACATAGTACTTGGAAGTTTCAAATTTTCATAAAGCAATGTCAATGGTAATACCACGTTCACGTTCAGCTTTAAGCTTGTCCAATACCCACGCNNNNNNNNNNNNNNNNNNNNNNNNNNNNNNATTGCGTCGTGGTTATGTAACTGGTGACTCCAAGAATAATCCACCCAAAGGTGCTGCTGATTTTACTGCGCAGGTATATG---TTTTAACACAAATTTGGA----------------CAAATTATTGTTGATT-----------------------------GGTTGAT-TGGCACG-ATGATGA-GAGCA--AAAACC-----TCATTCGCGGTTTCCACCGGAAGGTCCTTTAGGATTTGTTGACGGCTGAATGCGTCTGAA--TAC-----TATTTATT-ATATAT--GTTT-----------------------------------TAAGTGAATTT-TGTGATT--------------CAGTTTTGTGAAAGTT-------------ATGTTATATTTTT-----AGGTCATTGTATTGAATCATCCTGGTCAAATCAGCAATGGATACACACCAGTGTTGGATTGCCACACTGCACACATCGCGTGTAAATTTGCTTATATCAAAGAGAAGTGTGACCGTCGTAACGGAAAAACCACTGAAGAAAATCCAAAAGCTATAAAAGCTGGAGATGCTGCCATCGNNNNNNNNNNNNNNNNNNNNNNNNNNNNNNNNNNNNNNNNNNNNNNNNNNNNNNNNNNNNNNNNNNNNNNNNNNNNNNNNNNNNNNNNNNNNNNNNNNNNN   [4202]
Euglossa_dodsoni_EU13              TATACCTTTTTTAATTGGGGGTTTTGGCAATTGATTAATTCCTTTAATATTAAGATCACCAGATATATCATTTCCTCGAATAAATAATATTAGATTTTGATTATTACCTCCTTCATTATTATTATTATTAATTAGTAGAATATTTAATTTTATATCAGGTACTGGATGGACAGTTTATCCTCCTTTATCAAATTATATATTTCATTCTTCTCCTTCAGTAGATTTTACAATTTTTTCTTTACATATATCAGGAATTTCTTCACTTTTAGGAGCTATAAATTTAATAACAACAATTATATTAATAAAAAATTTTAGTTTAGATTTAGATAAATTACCATTATTTCCTTGATCAGTATTTATTACGATAATTTTATTATTATTATCTTTACCAGTATTAGCAGGTGCTATTACTATATTATTATTTGATCGTAATTTTAATACATCATTTTTTGATCCTATAGGAGGTGGTGATCCAGTTTTATATCAACATTTATTTTGATTTTTTGGTCATCCTGAAGTTTATATTTTGATTTTACCTGGATTTGGTTTAATTTCTCAAATTATTATAAATGAGAGAGGTAAAAAAGAAGTTTTTGGAAATTTAGGTATAATTTATGCAATATTAGGAATTGGATTTTTAGGATTTATTGTTTGAGCACATCATATATTTACAATTGGATTAGATGTTGATACTCGAGCTTATTTTACGTCTGCAACTATAATTATTGCAGTTCCTACAGGTATTAAAGTTTTTAGTTGATTAGCAACTTATTATGGTTCTAAGTTTAAAATAAATAATTCTATTATATGATCTTTAGGATTTATTTTATTATTTACAATTGGAGGATTAACTGGAATTATATTATCTAATTCATCTATTGATATTATTTTACATGATACTTATTATGTAGTTGCTCATTTTCATTATGTTTTATCTATAGGAGCTGTTTTTTCAATTATTTCTAGATTTNTTCATTGATATCCTTTAATTACAGGTTTAATAATAAATAAAAAATGATTAGTTTATCAATTTTTAATAATATTTATTGGTGTAAATATAACATTTTTTCCTCAACTTTTNNNNNNNNNNNNNNNNNNNNNNNNNNNNNNNNNNNNNNNNTGTTCGATCANCTGAGGACAAAGAAGACCTCCTTTGGCTCCAGCCTTCTTGATGTGANNCNGTCTGGCGTGGAGAACTTGGACTCTGGTGTCGGTATCTATGCTCCCGACGCTGAATCTTACACAGTATTTACTGACCTCTTCGACCCAATCATCGAGGACTATCATGGTGGCTTCAAGAAGAGCGATAAGCATCCACCAAAGGACTTTGGAGACGTTGACTCCCTTGGCAATCTTGACCCAGCTGTTAGT-ATT----TAATT--------------------------------AATTATTTGAT-TA---TATATTTTGTAGAC-----------------------------ATATTTGTTTATTCCC------TTCAAAAATT-ATAATT---GTCTAAGACA--GGAAACTT--------------------ACAT----GTTCGAGGTATTAAC----GCTTTTCTTCTTCAGGGTGAATTCATCGTTTCCACCCGTGTGAGATGCGGCCGTTCCTTGGAAGGCTACCCATTCAACCCCTGTTTGACTGAAGCTCAGTACAAAGAGATGGAGGAAAAAGTCTCCAGCACTCTGTCTGGTTTGGAAGGTGAACTTAAGGGAACCTTCTATCCTCTGACTGGAATGAGCAAAGAAGTCCAACAGAAGCTGATCGACGATCACTTCCTGTTCAAAGAGGGTGATCGCTTCTTACAAGCTGCTAACGCTTGTCGTTTCTGGCCCACCGGCCGTGGTATCTACCACAACGATGCCAAATTGGGATGGTAAAATGCCGCAACCATGTATATTGAAACCGAAACCTTTATGGACGGGAAAACAAATTTTCTCTTTAATCATACCAGGCAATGTAAATATGATAAGAACCCACAGTACACATCCAGATGAAGAAGATGATGGTCCATATAAGTGGATTTCTCCTGGTGATACTAAAGTTATGGTAGAACATGGAGAACTTGTTATGGGTATACTTTGTAAGAAGACATTGGGTACCTCTGCTGGATCTCTACTTCATATTTGTATGTTGGAATTAGGACATGAAGTTTGTGGAAGATTTTATGGGAACATTCAAACTGTAATTAACAATTGGTTACTGCTAGAAGGACATTCAATTGGTATTGGAGATACCATTGCTGATCCACAAACTTATTTAGAAATTCAGAAAGCTATAAAAAAAGCCAAAGAAGACGTGATAGAAGTCATTCAAAAAGCACACAACATGGAATTAGAACCTACACCTGGCAATACTTTAAGACAAACTTTTGAAAATCAAGTAAACAGAATTTTGAACGACGCTCGTGATAAAACTGGTGGTTCTGCTAAGAAATCATTAACAGAGTACAACAATCTCAAAGCTATGGTAGTATCAGGATCAAAAGGTTCTAACATTAATATCTCTCAAGTCATTGCTTGTGTCGGACAACAAAACGTAGAAGGTAAACGTATACCGTTTGGTTTCCGCAAAAGAACATTGCCACATTTTATTAAGGACGATTATGGTCCTGAATCCAGAGGATTCGTAGAGAACTCGTATCTTGCTGGTTTGACCCCATCCGAATTTTATTTTCACGCTATGGGGGGTCGTGAAGGTCTCATCGATANNNNNNNNNNNNNNNNNNNNNNNNNNNNNNNNNNNNNNNNNNNNNNNNNNNNNNNNNNNNNNNNNNNNNNNNNNNNNNNNNNNNNNNNNNNNNNNNGGGGGCAAACCAGCTGGAGCAAATGTAACAACCATACCTGGCTTCAACACACCAGTTTCAACACGACCAACAGGTACAGTTCCAATACCACCAATTTTGTATACATCCTAAAATCAAATT-----TAACATCATTATTA---ATG-TTACCTC----GAAATAAATA--TGGCTCTAAAAAAATTTA-TTTTAATCAGACGTCTCTAACCGTCAC-AAAATTATAAAATTCTCCGGTGAAAACCGCGAATGAGGGAA-TAATTTTATCATCAT-----AAAAAATAATTAAAGA--TTAA----------CTATCGA-------ATTCTACCAAA----AACTTACTTGGAGAGGAAGACGAAGAGCCTTGTCTGTAGGTCTAGATGGTGGAAGAATGGCGTCAAGCGCTTCAATAAGGCATTTTCCTTCAACTTTACCTTCTTTACGTTCCACAGTCCATCCCTTGAACCAAGGCATTTTTGAAGATATTTCCAACATATTATCTCCGTGCCAACCAGAAATTGGTACAAATGCTACTCCAGCAGGATTGTAACCGATCTTCTTAATGTAAGATGACACTTCCTTTTTTATTTCTTCAAATCGGACTTCAGAATATGGTGGCTCAGTGGAGTCCATCTTGTTAACACCAACAATCAACTGTTTTACACCAAGAGTAAAAGCAAGCAAAGCATGCTCACGGGTTTGTCCATTCTTTGAAATACCAGCTTCAAACTCGCCAGTACCAGCAGCAACAATTAATACTGCACAGTCAGCTTGTGAGGTACCAGTAATCATGTTTTTGATGAAATCTCTATGCCCAGGAGCATCAATAATAGTAACATAGTACTTAGAAGTTTCAAATTTCCATAAAGCAATGTCGATGGTAATACCACGTTCACGTTCAGCTTTAAGCTTGTCCAATACCCACGCNTTCAACGTTAAGAAGGTGTCAGTAAAAGAATTGCGCCGTGGTTATGTAACTGGTGACTCCAAGAATAATCCACCCAAAGGTGCTGCTGATTTCACTGCGCAGGTATATA---TTTTAACACAAATTTGGG----------------CAAATTATTGTTGATT-----------------------------GGTTGAT-TGTCATG-ATGATAA-CAACA--TAGACC-----TCATTCGCGGTTTCCACCGGAAGGTCCTTTAGGATTTGTTGACGGCTAAATGCGTCTGAA--TAC-----TATTTATT-ATATCT--GTTT-----------------------------------TATGTGAATTT-TGTAACT--------------TAGTTTT-GAAAAGTT-------------ATGTTATATTTTT-----AGGTCATTGTATTGAATCATCCTGGTCAAATCAGCAATGGATACACACCAGTGTTGGATTGCCACACTGCACACATCGCGTGTAAATTTGCTTATATCAAAGAGAAGTGTGACCGTCGTAACGGAAAAACCACTGAAGAAAATCCAAAAGCTATAAAAGCTGGAGATGCTGCCATCGTTATACTTGTACCAAGCAAGCCTATGTGTGTTGAAGCTTTCCAAGAATTCCCGCCTCTAGGACGTTTTGCAGTTCGTGACATGCGACAAACNGTGGCCGTA   [4194]
Euglossa_dressleri_EU63            NNNNNNNNNNNNNNNNNNNNNNNNNNNNNNNTGATTAATTCCTTTAATATTAAGATCTCCTGATATATCATTTNCNGGNNNNCCTNANNTTAGATTTTGATTATTACCTCCTTNANNACTNTTNTTATTAACTAGTAGAATTTTTAATTTTATATCTGGAACTGGTTGAACTGTATATCCTCCTTTATCTAATTATATTTTTCATTCTTCTCCTTCTGTAGATTTTACAATTTTTTCTTTACATATATCTGGTATTTCTTCACTTTTAGGAGCTATAAATTTAATAACTACAATTATATTAATAAAAAATTTTAGATTAGATTTAGATAAAATACCTTTATTTCCTTGATCAGTTTTTATTACAATAATTTTATTATTATTATCTTTACCAGTGTTAGCAGGAGCTATTACAATATTATTATTTGATCGTAATTTTAATACATCTTTTTTTGATCCTATAGGAGGAGGAGATCCTGTATTATATCAACATTTATTTTGATTTTTTGGTCATCCAGAAGTTTATATTTTAATTTTACCTGGTTTTGGTTTAATTTCTCAAATTATTATAAATGAAAGAGGTAAAAAAGAAGTATTTGGTAATTTAGGAATAATTTATGCAATATTAGGAATTGGTTTTTTAGGTTTTATTGTATGAGCTCATCATATATTTACTATTGGATTAGATGTTGATACTCGTGCTTATTTTACTTCAGCAACTATAGTTATTGCTGTTCCTACTGGAATTAAGGTTTTTAGATGATTAGCAACTTATTATGGTTCAAAATTTAAAATAAATAGTTCTATTATATGATCTTTAGGATTTATTTTATTATTTACAATTGGTGGATTAACTGGAATTATATTATCTAATTCATCTATTGATATTATTTTACATGATACATATTATGTTGTTGCTCATTTTCATTATGTTTTATCAATAGGAGCTGTTTTTTCTATTATTTCAAGATTTATTCATTGATATCCTTTAATTACTGGTTTAATATTAAATAAAAAATGATTAGTTTATCAATTTTTAATAATATTTATTGGTGTAAATTTAACATTTTTTCCTCAACTTTTTTCAGCAAGTCTCTGCTGAAGAAGTACCTCACCAAGGAGGTGTTCGATCAACTTAAGACAAAGAAGACCTCCTTTGGCTCCAGCCTTCTTGATGTGATTCAGTCTGGCGTGGAGAACTTGGACTCTGGTGTCGGTATCTATGCTCCCGACGCTGAATCTTACACAGTATTTGCTGATCTCTTCGACCCAATCATCGAGGATTATCATAGTGGCTTCAAGAAGAGCGACAAGCATCCACCAAAGGACTTTGGAGACGTTGACTCCCTTGGCAATCTTGACCCAGCTGTTAGT-ATT----TAATT--------------------------------AGTTATTTGAA-TA---TGTATTTTGTAGAT-----------------------------ATATTTATTTATTCCC------TTTAAAAATT-ATAATT---GTCTAAGAGA--GGAAACTT--------------------ATATACATGTTCGAGGTATTAAT----GCTTTTCTTCTTCAGAGTGAATTCATCGTTTCCACCCGTGTGAGATGCGGCCGTTCCTTGGAAGGCTACCCATTCAACCCCTGTTTGACTGAAGCTCAGTACAAAGAGATGGAGGAAAAAGTCTCCAGCACTCTGTCTGGTTTGGAAGGTGAACTTAAGGGAACCTTCTATCCTCTGACTGGCATGAGCAAAGAAGTCCAACAGAAGCTGATCGACGATCACTTCCTGTTCAAAGAGGGTGATCGCTTCTTACAAGCTGCTAACGCTTGTCGTTTCTGGCCCACCGGCCGTGGTATCTACCACAACGATGCCAAATTGGGATGGTAAAATGCCGCAACCATGTATATTGAAACCAAAACCTCTATGGACGGGTAAACAAATTTTCTCCTTAATCATACCAGGCAATGTAAATATGATAAGAACCCACAGTACACATCCAGATGAAGAAGATGATGGTCCATATAAGTGGATTTCTCCTGGTGATACTAAAGTTATGGTAGAACATGGAGAACTTGTTATGGGTATACTTTGTAAAAAGACATTGGGTACCTCTGCTGGATCTCTACTTCATATTTGTATGTTGGAATTAGGACATGAAGTTTGTGGAAGATTTTATGGGAACATTCAAACTGTAATTAACAATTGGTTACTGCTAGAAGGACATTCAATTGGTATTGGAGATACCATTGCTGATCCACAAACTTATTTAGAAATTCAGAAAGCTATAAAAAAAGCCAAAGAAGACGTGATAGAAGTCATTCAAAAAGCACACAACATGGAATTAGAACCTACACCTGGTAATACTTTAAGGCAAACTTTTGAAAATCAAGTAAACAGAATTTTGAACGACGCTCGTGATAAGACTGGTGGTTCTGCTAAGAAATCGTTAACAGAGTACAACAATCTCAAAGCTATGGTAGTATCAGGATCAAAAGGGTCTAACATTAATATCTCTCAGGTCATTGCTTGTGTCGGACAACAAAACGTAGAAGGTAAACGTATACCGTTTGGTTTCCGCAAAAGAACATTGCCACATTTTATTAAGGATGATTATGGTCCCGAATCCAGAGGATTCGTAGAGAACTCGTATCTTGCTGGTTTGACCCCATCCGAAATTTNNNNNNNNNNNNNNNNNNNNNNNNNNNNNNNNNNNNNNNTCTTTTACTGACACGTTCTTAACGTTGAAACCAACGTTATCACCAGGAACAGCTTCCAGCAAAGCTTCGTGATGCATTTCGACGGATTTAACTTCAGTGGTCAAACCAGCTGGAGCAAATGTAACAACCATACCTGGCTTCAACACACCAGTTTCAACACGACCAACAGGTACAGTTCCAATACCACCAATTTTGTATACATCCTAAAATCAAATT-----TAGCATCATTATTAT--ATG-TTACCTC----GGAATAAATA--TGGCTCTGAAAAAATTTA-TTTTAATCAGACGTCTCTAACCGTCAC-AAAATTATAAAATTCTCCGGTGAAAACCGCGAATGAGGAAA-TTATTTTATCATCAT-----AAAAAATAATTAAAGA--TTAA----------CTATCGA-------ATTCTACCAAA----AACTTACTTGAAGAGGAAGACGGAGAGCCTTGTCCGTAGGTCTAGATGGTGGAAGAATGGCGTCAAGCGCTTCAATAAGGCATTTTCCTTCAACTTTACCTTCTTTACGTTCCACAGTCCATCCCTTGAACCAAGGCATTTTTGAAGAAATCTCCAACATATTATCTCCGTGCCAACCAGAAATTGGCACAAATGCTACTCCAGCAGGATTGTAACCGATCTTCTTAATGTAAGATGACACTTCCTTTTTAATTTCTTCAAATCGGACTTCAGAATACGGTGGCTCGGTGGAGTCCATCTTGTTAACACCGACGATCAACTGTTTTACACCGAGAGTAAAAGCAAGCAAAGCATGCTCACGGGTTTGTCCATTCTTTGAAATACCAGCTTCAAACTCGCCAGTACCAGCAGCAACAATTAATACTGCACAGTCAGCTTGCGAGGTACCAGTAATCATGTTTTTGATGAAATCTCTATGCCCAGGAGCATCAATAATAGTAACATAGTACTTGGAAGTTTCAAATTTCCATAAAGCAATGTCAATGGTAATACCACGTTCACGTTCAGCTTTAAGCTTGTCCAATACCCACGCGTTCAACGTTAAGAACGTGTCAGTAAAAGAANTGCGTCGTGGTTATGTAACTGGTGACTCCAAGAATAATCCACCCAAAGGTGCTGCTGATTTCACTGCGCAGGTATATG---TTTTAACACAAATTTGGA----------------CAAATTATTGTTGATT-----------------------------GGTTGAT-TGGCACG-ATGATGA-GAACA--AAAACC-----TCATTCGCGGTTTCCACCGGAAGGTCCTTTAGGATTTGTTGACGGCTGAATGCGTCTGAA--TAC-----TATTTATT-ATATCT--GTTT-----------------------------------TAAGTGAATTT-TGTGATT--------------TAGTTTT-GAAAAGTT-------------ATGTTATATTTCT-----AGGTCATTGTATTGAATCATCCTGGTCAAATCAGCAATGGATACACACCAGTGTTGGATTGCCACACTGCACACATCGCGTGTAAATTTGCTTATATCAAAGAGAAATGTGACCGTCGTAACGGAAAAACCACTGAAGAAAATCCAAAAGCTATAAAAGCTGGAGATGCTGCCATCGTTATACTTGTACCAAGCAAGCCTATGTGCGTTGAAGCTTTCCAAGAATTCCCGCCTCTAGGACGTTTTGCTGTTCGTGACATGCGACAAACCGTGGCCGTA   [4199]
Euglossa_erythrochlora_EU60        NNNNCCTTTTTTAATTGGAGGATTTGGTAATTGATTAATTCCTTTAATNTTAAGTTCACCTGATATATCATTTCCTCGTATAAATAATATTAGATTTTGATTATTACCTCCTTCATTATTATTATTATTAACTAGAAGAATTTTTAATTTTATATCTGGAACTGGATGAACTGTTTATCCTCCTTTATCTAATTATATATTTCATTCTTCTCCTTCTGTAGATTTTACAATTTTTTCTTTACATATATCTGGTATTTCATCACTTTTAGGAGCTATAAATTTAATNACTACAATTATATTAATAAAAAATTTTAGATTAGATTTAGATAAAATACCTTTATTTCCTTGNTCTGTTTTTATTACAATAATTTTATTNTTATTATCTTTACCTGTATTAGCTGGAGCTATTACAATATTATTATTTGATCGTAATTTTAATACATCATTTTTTGATCCTATAGGAGGAGGAGATCCAGTATTATATCAACATTTATTTTGATTTTTTGGTCTTCCAGAAGTTTATATTTTAATTTTACCTGGTTTTGGATTAATTTCACAAATTATTATAAATGAAAGTGGAAAAAAAGGAGTATTTGGTAATTTAGGAATAATTTATGCTATATTAGGAATTGGTTTTTTAGGTTTTATTGTTTGAGCTCATCATTTATTTACTATTGGATTAGATGTTGATACTCGAGCTTATTTTACTTCAGCAACTATAGTTATTGCTGTTCCAACTGGTATTAAAGTTTTTAGATGATTAGCAACTTATTATGGTTCAAAATTTAAAATAAATAATTCTATTATATGATCTTTAGGTTTTATTTTATTATTTACAATTGGAGGATTAACAGGAATTATATTATCTAATTCATCTATTGATATTATTTTACATGATACATATTATGTTGTTGCTCATTTTCATTATGTTTTATCAATAGGAGCTGTTTTTTCTATTATTTCAAGATTTATTCATTGATATCCNTTAATTACTGGTTTAATATTAAATAAAAAATGATTAGTTTATCAATTTTTAATAATATTTATTGGTGTAAATTTAACATTTTTTCTCCAACNNNNNNCAGCAAGTCTCTGCTGAAGAAGTACCTCACCAAGGAGGTGTTCGATCAACTTAAGACAAAGAAGACCTCCTTTGGCTCCAGCCTTCTTGATGTGATTCAGTCTGGCGTGGAGAACTTGGACTCTGGTGTCGGTATCTATGCTCCCGACGCTGAATCTTACACAGTATTTGCTGATCTCTTCGACCCAATCATCGAGGATTATCATGGTGGCTTCAAGAAGAGCGACAAGCATCCACCAAAGGACTTTGGAGACGTTGACTCCCTTGGCAATCTTGACCCAGCTGTTAGT-ATT----TAATT--------------------------------AATTGTTTAAA-TA---TATATTTTCTAGAC-----------------------------ATATTTGTATATTCCC------TTGAAAAATT-ATAATT---GTCTAAGACA--GGAAACTT--------------------ATATACATGTTCGAGGTATTAAT----GCTTTTCTTTTTCAGAGTGAATTCATCGTTTCCACCCGTGTGAGATGCGGCCGTTCCTTGGAAGGCTACCCATTCAATCCCTGTTTGACTGAAGCTCAGTACAAAGAGATGGAGGAAAAAGTCTCCAGCACTCTGTCTGGTTTGGAAGGTGAACTTAAGGGAACCTTCTATCCTCTGACTGGCATGAGCAAAGAAGTCCAACAGAAGCTGATCGACGATCACTTCCTGTTCAAAGAGGGTGATCGCTTCTTACAAGCTGCTAACGCTTGTCGTTTCTGGCCCACCGGACGTGGTATCTACCACAACGATGCCAAATTGGGATGGTAAAATGCCGCAACCATGTATATTGAAACCAAAACCTCTATGGACGGGTAAACAAATTTTCTCCTTAATCATACCAGGCAATGTAAATATGATAAGAACCCACAGTACACATCCAGATGAAGAAGATGATGGTCCATATAAGTGGATTTCTCCTGGTGATACTAAAGTTATGGTAGAACATGGAGAACTTGTTATGGGTATACTTTGTAAAAAGACATTGGGTACCTCTGCTGGATCTCTACTTCATATTTGTATGTTGGAATTAGGACATGAAGTTTGTGGAAGATTTTATGGGAACATTCAAACTGTAATTAACAATTGGTTACTGCTAGAAGGACATTCAATTGGTATTGGAGATACCATTGCTGATCCACAAACTTATTTAGAAATTCAGAAAGCTATAAAGAAAGCCAAAAAAGACGTGATAGAAGTTATTCAAAAAGCACACAACATGGAATTAGAACCTACACCTGGTAATACTTTAAGGCAAACTTTTGAAAATCAAGTAAACAGAATTTTGAACGACGCTCGTGATAAGACTGGTGGTTCTGCTAAGAAATCATTAACAGAGTACAACAATCTCAAAGCTATGGTAGTATCAGGATCAAAAGGTTCTAACATTAATATCTCTCAGGTCATTGCTTGTGTCGGACAACAAAACGTAGAAGGTAAACGTATACCGTTTGGTTTCCGCAAAAGAACATTGCCACATTTTATTAAGGATGATTATGGTCCTGAATCCAGAGGATTCGTAGAGAACTCGTATCTTGCTGGTTTGACCCCATCCGAATTTTATTTTCACGCTATGGGAGGTCGTGAAGGTCTCATCGATATCTTTTACTGACACGTTCTTTACGTTGAAACCAACGTTATCACCAGGAACAGCTTCTAGCAAAGCTTCGTGATGCATTNCGACGGATTTAACTTCAGTGNTCAAACCAGCTGGAGCAAATGTAACAACCATACCTGGCTTCAACACACCAGTTTCAACACGACCAACAGGTACAGTTCCAATACCACCAATTTTGTATACATCCTAAAATCAAATT-----TAGCATCGTTATTAT--ATG-TTACCTC----GGAATAAATA--TGGCTCTGAAAAAATTTA-TTTTAATCAGACGTCTCTAACCGTCAC-AAAATTATAAAATTCTCCGGTGAAAACCGCGAATGAGGGAA-TTATTTTATCATCAT-----AAAAAATAATTAAAGA--TTAA----------CTATCGA-------ATTCTATCAAA----AACTTACTTGAAGAGGAAGACGGAGAGCCTTGTCCGTAGGTCTAGATGGTGGAAGAATGGCGTCAAGCGCTTCGATAAGGCATTTTCCTTCAACTTTACCTTCTTTACGTTCCACAGTCCATCCCTTGAACCAAGGCATTTTTGAAGAAATCTCCAACATATTATCTCCGTGCCAACCAGAAATTGGCACAAATGCTACTCCAGCAGGATTGTAACCGATCTTCTTAATGTAAGATGACACTTCCTTTTTAATTTCTTCAAATCGGACTTCAGAATACGGTGGCTCAGTGGAGTCCATCTTGTTGACACCAACGATCAACTGTTTTACACCGAGAGTAAAAGCAAGCAAAGCATGCTCACGGGTTTGTCCATTCTTTGAAATACCAGCTTCAAACTCGCCAGTACCAGCAGCAACAATTAATACTGCACAGTCAGCTTGTGAGGTACCAGTAATCATGTTTTTGATGAAATCTCTATGCCCAGGAGCATCAATAATAGTAACATAGTACTTGGAAGTTTCAAATTTCCATAAAGCAATGTCAATGGTAATACCACGTTCACGTTCAGCTTTAAGCTTGTCCAATACCCACGCGTTCAACGTTAAGAACGTGTCAGTAAAAGAATNGCGTCGTGGTTATGTAACTGGTGACTCCAAGAATAATCCACCCAAAGGTGCTGCTGATTTCACTGCGCAGGTATATG---TTTTAACACAAATTTGGA----------------CAAATTATTGTTGATTGATT-------------------------GATTGTT-TG-CACG-ATGATGA-GAACA--AAAACC-----TCATTCGCGGTTTCCACCGGAAGGTCCTTCAGGATTTGTTGACGGCTGAATGCGTCTGAA--TAC-----TATTTATT-ATATCT--GTTT-----------------------------------TAAGCGAATTT-TGTGATT--------------TAGTTTT-GAAAAGTT-------------ATGTTATATTTTT-----AGGTCATTGTATTGAATCATCCTGGTCAAATCAGCAATGGATACACACCAGTGTTGGATTGCCACACTGCACACATCGCGTGTAAATTTGCTTATATCAAAGAGAAGTGTGACCGTCGTAACGGAAAAACCACTGAAGAAAATCCAAAAGCTATAAAAGCTGGAGATGCTGCCATCGTTATACTTGTACCAAGCAAGCCTATGTGTGTTGAAGCTTTCCAAGAATTCCCGCCTCTAGGACGTTTTGCTGTTCGTGACATGCGACANNCCGTGGCCGTA   [4202]
Euglossa_flammea__EU125a           TATACCTTTTTTAATTGGAGGTTTTGGGAATTGATTAATTCCTTTAATATTAAGTTCTCCTGATATATCTTTTCCTCGTATAAATAACATTAGTTTTTGATTATTACCTCCATCTTTATTATTATTATTAATAAGAAGAATTTTTAATTTTACATCTGGAACTGGATGAACAGTTTATCCACCATTATCAAATTATATATTTCATTCTTCTCCTTCTGTAGATTTTACAATTTTTTCTTTACATATATCAGGAATTTCTTCTCTTTTAGGAGCAATAAATTTAATAACTACAATTATATTAATAAAAAATTTTAGTTTAGATTTAGATAAAATACCTTTATTTCCTTGATCTGTATTTATTACAATAATTTTATTATTATTATCTTTACCTGTTTTAGCTGGTGCTATTACTATATTATTATTTGATCGTAATTTTAATACTTCTTTTTTTGATCCTATAGGAGGAGGAGATCCTGTATTATATCAACATTTATTTTGATTTTTTGGACATCCAGAAGTTTATATTTTAATTTTACCTGGTTTTGGATTAATTTCTCAAATTATTATAAATGAAAGAGGTAAAAAAGAAGTATTTGGTAATTTAGGAATAATTTATGCAATATTAGGTATTGGGTTTTTAGGTTTTATTGTTTGAGCACATCATATATTTACTATTGGTTTAGATGTTGATACACGAGCTTATTTTACTTCAGCAACTATAATTATTGCTGTTCCAACAGGTATTAAAGTTTTTAGATGATTAGCAACATATTATGGTTCAAAAATTAAAATAAATAATTCTATTATATGATCTTTGGGTTTTATTTTATTATTTACAATTGGAGGATTAACTGGTATTATATTATCAAATTCATCTATTGATATTATTTTACATGATACTTATTATGTTGTTGCTCATTTTCATTATGTATTATCAATAGGAGCTGTTTTTTCAATTATTTCAAGATTTATTCATTGATATTCATTAATTACGGGATTAATATTAAATAAAAAATGATTAGTTTATCAATTTTTAATAATATTTATTGGAGTAAATTTAACATTTTTTCCTCAACTTTTTTNNNNNNNNNNNNNNNNNNNNNNNNNNNNNNNNNNNNNNNNNNNNNNNNNNNNNNNNNNNNNNNNNNNNNNNNNNNNNNNNNNNNNNNNNNNNNNNNNNNNNNNNNNNNNNNNNNNNNNNNNNNNNNNNNNNNNNNNNNNNNNNNNNNNNNNNNNNNNNNNNNNNNNNNNNNNNNNNNNNNNNNNNNNNNNNNNNNNNNNNNNNNNNNNNNNNNNNNNNNNNNNNNNNNNNNNNNNNNNNNNNNNNNNNNNNNNNNNNNNNNNNNNNNNNNNNNNNNNNNNNNNNNNNNNNNNNNNNNNNNNNNNNNNNNNNNNNNNNNNNNNNNNNNNNNNNNNNNNNNNNNNNNNNNNNNNNNNNNNNNNNNNNNNNNNNNNNNNNNNNNNNNNNNNNNNNNNNNNNNNNNNNNNNNNNNNNNNNNNNNNNNNNNNNNNNNNNNNNNNNNNNNNNNNNNNNNNNNNNNNNNNNNNNNNNNNNNNNNNNNNNNNNNNNNNNNNNNNNNNNNNNNNNNNNNNNNNNNNNNNNNNNNNNNNNNNNNNNNNNNNNNNNNNNNNNNNNNNNNNNNNNNNNNNNNNNNNNNNNNNNNNNNNNNNNNNNNNNNNNNNNNNNNNNNNNNNNNNNNNNNNNNNNNNNNNNNNNNNNNNNNNNNNNNNNNNNNNNNNNNNNNNNNNNNNNNNNNNNNNNNNNNNNNNNNNNNNNNNNNNNNNNNNNNNNNNNNNNNNNNNNNNNNNNNNNNNNNNNNNNNNNNNNNNNNNNNNNNNNNNNNNNNNNNNNNNNNNNNNNNNNNNNNNNNNNNNNNNNNNNNNNNNNNNNNNNNNNNNNTTGGGATGGTAAAATGCCGCAACCATGTATATTGAAACCAAAACCTCTATGGACGGGTAAACAAATTTTCTCCTTAATCATACCAGGCAATGTAAATATGATAAGAACCCACAGTACACATCCAGATGAAGAAGATGATGGTCCATATAAATGGATTTCTCCTGGTGATACTAAAGTTATGGTAGAACATGGAGAACTTGTTATGGGTATACTTTGTAAAAAGACATTGGGTACCTCTGCTGGATCTCTACTTCATATTTGTATGTTGGAATTAGGACATGAAGTTTGTGGAAGATTTTATGGGAACATTCAAACTGTAATTAACAATTGGTTACTGCTAGAAGGACATTCAATTGGTATTGGAGATACCATTGCTGATCCACAAACTTATTTAGAAATTCAGAAAGCTATAAAAAAAGCCAAAGAAGACGTGATAGAAGTCATTCAAAAAGCACACAACATGGAATTAGAACCTACACCTGGTAATACTTTAAGACAAACTTTTGAAAATCAAGTAAACAGAATTTTGAACGACGCTCGTGATAAGACTGGTGGTTCTGCTAAGAAATCATTAACAGAGTACAACAATCTCAAAGCTATGGTAGTATCGGGATCAAAAGGTTCTAACATTAATATCTCCCAGGTTATTGCTTGTGTCGGACAACAAAACGTAGAAGGTAAACGTATACCGTTTGGTTTCCGCAAAAGAACATTGCCACATTTTATTAAGGATGATTATGGTCCTGAATCCAGAGGATTCGNAAAGAACTCGTATCTTGCTGGTTTGACCCcATCCGAATTTtATTTTCNNNNNNNNNNNNNNNNNNNNNNNNNNNNNNNNNNNNNNNNNNNNNNNNNNNNNNNNNNNNNNNNNNNNNNNNNNNNNNNNNNNNNNNNNNNNNNNNNNNNNNNNNNNNNNNNNNNNNNNNNNNNNNNNNNNNNNNNNNNNNNNNNNNNNNNNNNNNNNNNNNNNNNNNNNNNNNNNNNNNNNNNNNNNNNNNNNNNNNNNNNNNNNNNNNNNNNNNNNNNNNNNNNNNNNNNNNNNNNNNNNNNNNNNNNNNNNNNNNNNNNNNNNNNNNNNNNNNNNNNNNNNNNNNNNNNNNNNNNNNNNNNNNNNNNNNNNNNNNNNNNNNNNNNNNNNNNNNNNNNNNNNNNNNNNNNNNNNNNNNNNNNNNNNNNNNNNNNNNNNNNNNNNNNNNNNNNNNNNNNNNNNNNNNNNNNNNNNNNNNNNNNNNNNNNNNNNNNNNNNNNNNNNNNNNNNNNNNNNNNNNNNNNNNNNNNNNNNNNNNNNNNNNNNNNNNNNNNNNNNNNNNNNNNNNNNNNNNNNNNNNNNNNNNNNNNNNNNNNNNNNNNNNNNNNNNNNNNNNNNNNNNNNNNNNNNNNNNNNNNNNNNNNNNNNNNNNNNNNNNNNNNNNNNNNNNNNNNNNNNNNNNNNNNNNNNNNNNNNNNNNNNNNNNNNNNNNNNNNNNNNNNNNNNNNNNNNNNNNNNNNNNNNNNNNNNNNNNNNNNNNNNNNNNNNNNNNNNNNNNNNNNNNNNNNNNNNNNNNNNNNNNNNNNNNNNNNNNNNNNNNNNNNNNNNNNNNNNNNNNNNNNNNNNNNNNNNNNNNNNNNNNNNNNNNNNNNNNNNNNNNNNNNNNNNNNNNNNNNNNNNNNNNNNNNNNNNNNNNNNNNNNNNNNNNNNNNNNNNNNNNNNNNNNNNNNNNNNNNNNNNNNNNNNNNNNNNNNNNNNNNNNNNNNNNNNNNNNNNNNNNNNNNNNNNNNNNNNNNNNNNNNNNNNNNNNNNNNNNNNNNNNNNNNNNNNNNNNNNNNNNNNNNNNNNNNNNNNNNNNNNNNNNNNNNNNNNNNNNNNNNNNNNNNNNNNNNNNNNNNNNNNNNNNNNNNNNNNNNNNNNNNNNNNNNNNNNNNNNNNNNNNNNNNNNNNNNNNNNNNNNNNNNNNNNNNNNNNNNNNNNNNNNNNNNNNNNNNNNNNNNNNNNNNNNNNNNNNNNNNNNNNNNNNNNNNNNNNNNNNNNNNNNNNNNNNNNNNNNNNNNNNNNNNNNNNNNNNNNNNNNNNNNNNNNNNNNNNNNNNNNNNNNNNNNNNNNNNNNNNNNNNNNNNNNNNNNNNNNNNNNNNNNNNNNNNNNNNNNNNNNNNNNNNNNNNNNNNNNNNNNNNNNNNNNNNNNNNNNNNNNNNNNNNNNNNNNNNNNNNNNNNNNNNNNNNNNNNNNNNNNNNNNNNNNNNNNNNNNNNNNNNNNNNNNNNNNNNNNNNNNNNNNNNNNNNNNNNNNNNNNNNNNNNNNNNNNNNNNNNNNNNNNNNNNNNNNNNNNNNNNNNNNNNNNNNNNNNNNNNNNNNNNNNNNNNNNNNNNNNNNNNNNNNNNNNNNNNNNNNNNNNNNNNNNNNNNNNNNNNNNNNNNNNNNNNNNNNNNNNNNNNNNNNNNNNNNNNNNNNNNNNNNNNNNNNNNNNNNNNNNNNNNNNNNNNNNNNNNNNNNNNNNNNNNNNNNNNNNNNNNNNNNNNNNNNNNNNNNNNNNNNNNNNNNNNNNNNNNNNNNNNNNNNNNNNNNNNNNNNNNNNNNNNNNNNNNNNNNNNNNNNNNNNNNNNNNNNNN   [4487]
Euglossa_fuscifrons1_cf_EU45       TATACCTTTTTTAATTGGAGGTTTTGGTAATTGATTAATTCCTTTAATATTAAGATCACCAGATATATCATTTCCTCGAATAAATAATATTAGATTTTGATTATTGCCTCCTTCATTATTATTATTATTAATTAGTAGAATATTTAATTTTATATCAGGTACTGGATGAACAGTTTATCCTCCTTTATCAAATTATATATTTCATTCTTCTCCTTCAGTAGATTTTACAATTTTTTCTTTACATATATCAGGAATTTCTTCACTTTTAGGAGCTATAAATTTAATAACAACAATTATATTAATAAAAAATTTTAGTTTAGATTTAGATAAGTTACCATTATTTCCTTGATCAGTATTTATTACAATAATTTTATTATTATTATCTTTACCAGTATTAGCAGGTGCTATTACTATATTATTATTTGATCGTAATTTTAATACATCATTTTTTGATCCCATAGGAGGTGGTGATCCAGTTTTATATCAACATTTATTTTGATTTTTTGGTCATCCTGAAGTTTATATTTTAATTTTACCTGGATTTGGTTTAATTTCTCAAATTATTATAAATGAAAGAGGTAAAAAAGAAGTTTTTGGAAATTTAGGTATAATTTATGCAATATTAGGAATTGGTTTTTTAGGTTTTATTGTTTGAGCTCATCATATATTTACAATTGGATTAGATGTTGATACTCGAGCTTATTTTACTTCTGCAACTATAATTATTGCAGTTCCTACAGGTATTAAAGTTTTTAGTTGATTAGCAACTTATTATGGTTCTAAATTTAAAATAAATAATTCTATTATATGATCTTTAGGATTTATTTTATTATTTACAATTGGAGGATTAACTGGAATTATATTATCTAATTCATCTATTGATATTATTTTACATGATACTTATTATGTAGTTGCTCATTTTCATTATGTTTTATCTATAGGAGCTGTTTTTTCAATTATTTCTAGATTTGTTCATTGATATCCTTTAATTACTGGTTTAATAATAAATAAAAAATGATTAGTTTATCAATTTTTAATAATATTTATTGGTGTGAATATAACATTTTTTCTCCAACTTTTNNCAGCAAGTCTCTGCTGAAGAAGTACCTCACCAAGGAGGTGTTCGATCAACTGAAGACAAAGAAGACCTCCTTTGGCTCCAGCCTTCTTGATGTGATTCAGTCTGGCGTGGAGAACTTGGACTCTGGTGTCGGTATCTATGCTCCCGACGCTGAATCTTACACAGTATTTACTGACCTCTTCGACCCAATCATCGAGGACTATCATGGTGGCTTCAAGAAGAGCGATAAGCATCCACCAAAGGACTTTGGAGACGTTGACTCCCTTGGCAATCTTGACCCAGCTGTTAGT-ATT----TAATT--------------------------------AATTATTTGAT-TA---TATATTTTGTAGAC-----------------------------ATATTTGTTTATTCCC------TTCAAAAATT-ATAATT---GCCTAAGACA--GGAAACTT--------------------ACAT----GTTCGAGGTATTAA----CGCTTTTCTTCTTCAGGGTGAATTCATCGTTTCCACCCGTGTGAGATGCGGCCGTTCCTTGGAAGGCTACCCATTCAACCCCTGTTTGACTGAAGCTCAGTACAAAGAGATGGAGGAAAAAGTCTCCAGCACTCTGTCTGGTTTGGAAGGTGAACTTAAGGGAACCTTCTATCCTCTGACTGGAATGAGCAAAGAAGTCCAACAGAAGCTGATCGACGATCACTTCCTGTTCAAAGAGGGTGATCGCTTCTTACAAGCTGCTAACGCTTGTCGTTTCTGGCCCACCGGCCGTGGTATCTACCACAACGATGCCAAANNNNNNNNNNAAAATGCCGCAACCATGTATATTGAAACCGAAACCTTTATGGACGGGGAAAACAAATTTCTCTTTAATCATCCCAGGCAATGTAAATATGATAAGAACCCACAGTACACATCCAGATGAAGAAGATGATGGTCCATATAAGTGGATTTCTCCTGGTGATACTAAAGTTATGGTAGAACATGGAGAACTAATTATGGGTATACTTTGTAAGAAGACATTGGGTACCTCTGCTGGATCTCTACTTCATATTTGTATGTTGGAATTAGGACATGAAGTTTGNGGAAGATTTTATGGGAACATTCAAACTGTAATTAACAATTGGTTACTGCTAGAAGGACATTCAATTGGTATTGGAGATACCATTGCTGATCCCCAAACTTATTTAGAAATTCAGAAAGCTATAAAAAANGCCNNNAAAGACGTGATAGAAGTCATTCAAAAAGCACACAACATGGAATTAGAACCTACACCTGGCAATACTTTAAGACAAACTTTTGAAAATCAAGTAAACAGAATTTTGAACGACGCTCGTGATAAAACTGGTGGTTCTGCTAAGAAATCATTAACAGAGTACAACAATCTCAAAGCTATGGTAGTATCAGGATCAAAAGGTTCTAACATTAATATNTNTCNNGTCATTGCTTGTGTCGGACAACAAAACGTAGAAGGTAAACGTATCCCGTTTGTTTCCNNNNNNNNNNNNNNNNNNNNNNNNNNNNNNNNNNNNNNNNNNNNNNNNNNNNNNNNNNNNNNNNNNNNNNNNNNNNNNNNNNNNNNNNNNNNNNNNNNNNNNNNNNNNNNNNNNNNNNNNNNNNNNNNNNNNNNNNNNNNNNTCTTTTACTGACACGTTCTTAACGTTGAAACCAACGTTATCACCAGGAACAGCTTCTTGCAAAGCTTCGTGATGCATTTCGACGGATTTAACTTCAGTGGTCAAACCAGCTGGAGCAAATGTAACAACCATACCTGGCTTCAACACACCAGTTTCAACACGACCAACAGGTACAGTTCCAATACCACCAATTTTGTATACATCCTAAAATCAAATT-----TAACATCATTATTA---ATG-TTACCTC----GAAATAAATA--TGGCTCTAAAAAAATTTA-TTTTAATCAGACGTCTCTAACCGTCAC-AAAATTATAAAATTCTCCGGTGAAAACCGCGAATGAGGGAA-TAATTTTATCATCAT-----AAAAAATAATTAAAGA--TTAA----------CTATCGA-------ATTCTACCAAA----AACTTACTTGGAGAGGAAGACGAAGAGCCTTGTCTGTAGGTCTAGATGGTGGAAGAATGGCGTCAAGCGCTTCAATAAGGCATTTTCCTTCAACTTTACCTTCTTTACGTTCCACAGTCCATCCCTTGAACCAAGGCATTTTTGAAGATATTTCCAACATATTATCTCCGTGCCAACCAGAAATTGGTACAAATGCTACTCCAGCAGGATTGTAACCGATCTTCTTAATGTAAGATGACACTTCCTTTTTAATTTCTTCAAATCGGACTTCAGAATATGGTGGCTCAGTGGAGTCCATCTTGTTAACACCAACAATCAACTGTTTTACACCAAGAGTAAAAGCAAGCAAAGCATGCTCACGGGTTTGTCCATTCTTTGAAATACCAGCTTCAAACTCGCCAGTACCAGCAGCAACAATTAATACTGCACAGTCAGCTTGTGAGGTACCAGTAATCATGTTTTTGATGAAATCTCTATGCCCAGGAGCATCAATAATAGTAACATAGTACTTGGAAGTTTCAAATTTCCATAAAGCAATGTCGATGGTAATACCACGTNNNNNNNNNNNNNNNNNNNNNNNNNNNNNNNNNNNNNNNNNNNNNNNNNNNNNNNCAGTAAANGAATTGCGCCGTGGTTATGTAACTGGTGACTCCAAGAATAATCCACCCAAAGGTGCTGCTGATTTCACTGCGCAGGTATATA---TTTTAACACAAATTTGGG----------------CAAATTATTGTTGATT-----------------------------GGTTGAT-TGTCATG-ATGAT----AACA--AAAACC-----TCATTCGCGGTTTCCACCGGAAGGTCCTTTAGGATTTGTTGACGGCTAAATGCGTCTGAA--TAC-----TATTTATT-ATATCT--GTTT-----------------------------------TATGTGAATTT-TGTAACT--------------TAGTTTT-GAAAAGTT-------------ATGTTATATTTTT-----AGGTCATTGTATTGAATCATCCTGGTCAAATCAGCAATGGATACACACCAGTGTTGGATTGCCACACTGCACACATCGCGTGTAAATTTGCTTATATCAAAGAGAAGTGTGACCGTCGTAACGGAAAAACCACTGAAGAAAATCCAAAAGCTATAAAAGCTGGAGATGCTGCCATCGTTATACTTGTACCAAGCAAGCCTATGTGTGTTGNAGCTTTCCAAGAATTCCCGCCNNNNNNNNNNNNNNNNNNNNNNNNNNNNNNNNNNNNNNNNNNNNNN   [4191]
Euglossa_fuscifrons2_cf_EU46       TATACCTTTTTTAATTGGAGGTTTTGGTAATTGATTAATTCCTTTAATATTAAGTTCTCCTGATATATCTTTTCCTCGAATGAATAATATTAGATTTTGATTATTACCTCCTTCATTATTATTATTATTAACGAGAAGAATTTTTAATGTTATATCTGGAACTGGTTGAACAGTTTATCCTCCTTTATCTAATTATATATTTCATTCATCACCTTCTGTAGATTTTACAATTTTTTCTTTACATATGTCTGGTATTTCTTCTATTTTAGGAGCTATAAATTTAATAACTACAATTATACTAATAAAAAATTTTAGTTTAGATTTAGATAAAATACCTTTATTTCCTTGATCTGTATTTATTACTATAATTTTATTATTATTATCATTACCTGTTTTAGCAGGAGCTATTACTATATTATTATTTGATCGTAATTTTAATACATCTTTTTTTGATCCTATAGGAGGAGGTGATCCTGTTTTATATCAACATTTATTTTGATTTTTTGGACATCCTGAAGTTTATATTTTAATTTTACCTGGATTTGGCTTAATTTCTCAAATTATTATAAATGAAAGAGGAAAAAAAGAAGTATTTGGTAATTTAGGAATAATTTATGCAATATTAGGAATTGGATTTTTAGGTTTTATTGTATGAGCTCATCATATATTTACAATTGGTTTAGATGTTGATACACGTGCTTATTTTACTTCTGCTACTATAATTATTGCTGTTCCAACAGGTATTAAAGTTTTTAGATGATTAGCAACTTATTATGGTTCAAAATTAAAAATAAATAATTCTATTATGTGATCTTTAGGATTTATTTTATTATTTACAATTGGAGGATTAACTGGTATTATATTATCTAATTCATCTATTGATATTATTTTACATGATACTTATTATGTTGTTGCTCATTTTCATTATGTTTTATCTATAGGAGCTGTATTTTCAATTATTTCTAGATTTATTCATTGATATCCTTTAATTACTGGATTAATATTAAATAAAAAATGATTAGTTTATCAATTTATAATAATATTTATTGGAGTAAATTTAACATTTTTTCTCCAACTTTTNNCAGCAAGTCTCTGCTGAAGAAGTACCTCACCAAGGAGGTGTTCGATCAACTGAAGACAAAGAAGACCTCCTTTGGCTCCAGCCTTCTTGATGTGATTCAGTCTGGCGTGGAGAACTTGGACTCTGGTGTCGGTATCTATGCTCCCGACGCTGAATCTTACACAGTATTTACTGACCTCTTCGACCCAATCATCGAGGACTATCATGGTGGCTTCAAGAAGAGCGACAAGCATCCACCAAAGGACTTTGGAGACGTTGACTCCCTTGGCAATCTTGACCCAGCTGTTAGT-ATT----TAATT--------------------------------AATTGTTTGAA-TA---TATATTTTGTAGAC-----------------------------AAATTTGTTTATTACC------TTCAAAAATT-AGAATT---GTCTAAGATA--GGAAACTT--------------------ACATATATGTTCGAGGTATTAATTAACGCTCTTCTTCTTCAGAGTGAATTCATCGTTTCCACCCGTGTGAGATGCGGCCGTTCCTTGGAAGGCTACCCATTCAACCCCTGTTTGACTGAAGCTCAGTACAAAGAGATGGAGGAAAAAGTCTCCAGCACTCTGTCTGGTTTGGAAGGTGAACTTAAGGGAACCTTCTATCCTCTGACTGGAATGAGCAAAGAAGTCCAACAGAAGCTGATTGACGATCACTTCCTGTTCAAAGAGGGTGATCGCTTCTTACAAGCTGCTAACGCTTGTCGTTTCTGGCCCACCGGGCGTGGTATCTACCACAACGATGCCAAANTTGGATGGTAAAATGCCGCAACCATGTATATTGAAACCAAAACCTCTATGGACGGGTAAACAAATTTTCTCCTTAATCATACCAGGCAATGTAAATATGATAAGAACCCACAGTACACATCCAGATGAAGAAGATGATGGTCCATATAAGTGGATTTCTCCTGGTGATACTAAAGTTATGGTAGAACATGGAGAACTTGTTATGGGTATACTTTGTAAAAAGACATTGGGTACCTCTGCTGGATCTCTACTTCATATTTGTATGTTGGAATTAGGACATGAAGTTTGTGGAAGATTTTATGGGAACATTCAAACTGTAATTAACAATTGGTTACTGCTAGAAGGACATTCAATTGGTATTGGAGATACCATTGCTGATCCACAAACTTATTTAGAAATTCAGAAAGCTATAAAAAAAGCCAAAGAAGACGTGATAGAAGTCATTCAAAAAGCACACAACATGGAATTAGAACCTACACCTGGTAATACTTTAAGACAAACTTTTGAAAATCAAGTAAACAGAATTTTGAACGACGCTCGTGATAAGACTGGTGGTTCTGCTAAGAAATCATTAACAGAGTACAACAATCTCAAAGCTATGGTAGTATCAGGATCAAAAGGTTCTAACATTAATATCTCTCAGGTCATTGCTTGTGTCGGACAACAAAACGTAGAAGGTAAACGTATACCGTTTGGTTTCCGCAAAAGAACATTGCCACATTTTATTAAGGATGATTATGGTCCTGAATCCAGAGGATTCGTAGAGAACTCGTATCTTGCTGGTTTGACCCCATCCGAATTTTATTTTCACGCTATGGGAGGTCGTGAAGGTCTCATCGATATCTTTTACTGACACGTTCTTAACGTTGAAACCAACGTTATCACCAGGAACAGCTTCTGGCAAAGCTTCGTGATGCATTTCGACGGATTTAACTTCAGTGGTCAAACCAGCTGGAGCAAATGTAACAACCATACCTGGCTTCAACACACCAGTTTCAACACGACCAACAGGTACAGTTCCAATACCACCAATTTTGTATACATCCTAAAATCAAATT-----TGGCATCATTATT----ATG-TTACCTC----GGAATAAATA--TGGCTCCAAAAAAATTTA-TTTTAATCAGACGTCTCTAACCGTCAC-AAAATTATAAAATTCTCCGGTGAAAACCGCGAATGAGGGAA-TAATTTTATCATCAT-----AAAAAATAATTAAAGA--TTAA----------CTATCGA-------ATTCTACCAAA----AACTTACTTGAAGAGGAAGACGGAGAGCCTTGTCCGTAGGTCTAGATGGTGGAAGAATGGCGTCAAGCGCTTCAATAAGGCATTTTCCTTCAACTTTACCTTCTTTACGTTCCACAGTCCATCCTTTGAACCAAGGCATTTTTGAAGAAATCTCCAACATATTATCTCCGTGCCAACCAGAAATTGGCACAAATGCTACTCCAGCAGGATTGTAACCGATCTTCTTAATGTAAGATGACACTTCCTTTTTAATTTCTTCAAATCGGACTTCAGAATATGGTGGCTCAGTGGAGTCCATCTTGTTAACACCAACGATCAACTGTTTTACACCAAGAGTAAAAGCAAGCAAAGCATGCTCACGGGTTTGTCCATTCTTTGAAATACCAGCTTCAAACTCGCCAGTACCAGCAGCAACAATTAATACTGCACAGTCAGCTTGTGAGGTACCAGTAATCATGTTTTTGATGAAATCTCTATGCCCAGGAGCATCGATAATAGTAACATAGTACTTGGAAGTTTCAAATTTCCATAAAGCAATGTCAATGGTAATACCACGTTCACGNTTCGCTTTAAGCTTGTCCAATACCCACGCTTTCAACGTTAAGAACGTGTCAGTAAANGAATTGCGTCGTGGTTATGTAACTGGTGACTCCAAGAATAATCCACCCAAAGGTGCTGCTGATTTCACTGCGCAGGTATATG---TTTTAACACAAATTTGGG----------------CAAATTATTGTTGATT-----------------------------GATTGAT-TGGTACG-ATGATGA-GAACA--TAAACC-----TCATTCGCGGTTTCCACCGGAAGATCCTTTAGGATTTGTTGACGGCTAAATGCGTCTGAA--TAC-----TATTTATT-ATATCT--GTTT-----------------------------------TAAGTGAATTT-TGTGATT--------------CAGTTTT-GAAAAGTT-------------ATGTTATATTTTT-----AGGTCATTGTATTGAATCATCCTGGTCAAATCAGCAACGGATACACACCAGTGTTGGATTGCCACACTGCACACATCGCGTGTAAATTTGCTTATATCAAAGAGAAGTGTGACCGTCGTAACGGAAAAACCACCGAAGAAAATCCAAAAGCTATAAAAGCTGGAGATGCTGCCATCGTTATACTTGTACCAAGCAAGCCTATGTGTGTTGAAGCTTTCCAAGAATTCCCGCCNNNNNNNNNNNNNNNNNNNNNNNNNNNNNNNNNNNNNNNNNNNNNN   [4201]
Euglossa_gorgonensis_EU67          TATACCaTTTTTAATTGGAGGTTTTGGTAATTGATTAATTCCTTTAATATTAAGATCACCTGATATATCATTTCCTCGAATAAATAATATTAGATTTTGATTATTACCTCCTTCATTATTATTATTATTNACTAGTAGAATTTTTAATTTTATATCNGGTACTGGTTGAACAGTATATCCTCCTTTATCTAATTATATATTTCATTCATCTCCTTCTGTAGATTTTACAATTTTTTCTTTACATATATCAGGTATTTCATCTATTTTAGGAGCTATAAATTTAATAACTACTATTATATTAATAAAAAATTTTAGNTTAGATTTAGATAAAATACCTTTATTTCCTTGATCTGTATTTATTACTATAATTTTATTATTATTATCTTTACCTGTATTANCTGGAGCAATTACTATATTATTATTTGATCGTAATTTTAATACATCTTTTTTTGATCCAATAGGAGGTGGAGATCCTGTTTTATATCAACATTTATTTTGATTTTTTGGACATCCTGAAGTTTATATTTTAATTTTACCTGGTTTTGGATTAATTTCTCAAATTATTATAAATGAAAGAGGTAAAAAAGAAGTATTTGGTAATTTAGGAATAATTTATGCAATATTAGGAATTGGTTTTTTAGGATTTATTGTTTGAGCTCATCATATATTTACAATTGGATTAGATGTTGATACACGAGCTTATTTTACTTCAGCTACAATNATTATTGCTGTTCCTACTGGTATTAAAGTTTTTAGATGATTAGCTACTTATTATGGTTCAAAAATTAAAATAAATAATTCTATTATATGATCTTTAGGTTTTATTTTATTATTTACAATTGGAGGTTTAACTGGAATTATATTATCTAATTCTTCTATTGATATTATTTTACATGATACATATTATGTTGTAGCTCATTTTCATTATGTTTTATCAATAGGAGCNGTATTTTCTATTATTTCAAGATTTATTCATTGATATTCTTTAATTACAGGATTAATATTAAATAAAAAATGATTANTTTATCAATTTTTAATAATATTTATTGGAGTAAATTTAACATTTTTTCCTCAACTTTTNNCAGCAAGTCTCTGCTGAAGAAGTACCTCACCAAGGAGGTGTTCGATCAACTGAAGACAAAGAAGACCTCCTTTGGCTCCAGCCTTCTTGATGTGATTCAGTCTGGCGTGGAGAACTTGGACTCTGGTGTCGGTATCTATGCTCCCGACGCTGAATCTTACACAGTATTTACTGACCTCTTCGACCCAATCATCGAGGACTATCATGGTGGCTTCAAGAAGAGCGACAAGCATCCACCAAAGGACTTTGGAGACGTTGACTCTCTTGGCAATCTTGACCCAGCTGTTAGT-ATT----TAATT--------------------------------AATTGTTTGAA-TA---TATATTTTGTAGAC-----------------------------AAATTTGTTTATTACC------TTCAAAAATT-ATAATT---GTCTAAGATA--GGAAACTT--------------------ACATATATGTTCGAGGTATTAATTAACGCTCTTCTTCTTCAGAGTGAATTCATCGTTTCCACCCGTGTGAGATGCGGCCGTTCCTTGGAAGGCTACCCATTCAACCCCTGTTTGACTGAAGCTCAGTACAAAGAGATGGAGGAAAAAGTCTCCAGCACTCTGTCTGGTTTGGAAGGTGAACTTAAGGGAACCTTCTATCCTCTGACTGGAATGAGCAAAGAAGTCCAACAGAAGCTGATCGACGATCACTTCCTGTTCAAAGAGGGTGATCGCTTCTTACAAGCTGCTAACGCTTGTCGTTTCTGGCCCACTGGCCGTGGTATCTACCACAACGATGCCAAGNNNNNNNNNNNNNNNNNNNNNNNNNNNNNNNNNNNNNNNNNNNNNNNNNNNNNNNNNNNNNNNNNNNNNNNNNNNNNNNNNNNNNNNNNNNNNNNNNNNNNNNNNNNNNNNNNNNNNNNNNNNNNNNNNNNNNNNNNNNNNNNNNNNNNNNNNNNNNNNNNNNNNNNNNNNNNNNNNNNNNNNNNNNNNNNNNNNNNNNNNNNNNNNNNNNNNNNNNNNNNNNNNNNNNNNNNNNNNNNNNNNNNNNNNNNNNNNNNNNNNNNNNNNNNNNNNNNNNNNNNNNNNNNNNNNNNNNNNNNNNNNNNNNNNNNNNNNNNNNNNNNNNNNNNNNNNNNNNNNNNNNNNNNNNNNNNNNNNNNNNNNNNNNNNNNNNNNNNNNNNNNNNNNNNNNNNNNNNNNNNNNNNNNNNNNNNNNNNNNNNNNNNNNNNNNNNNNNNNNNNNNNNNNNNNNNNNNNNNNNNNNNNNNNNNNNNNNNNNNNNNNNNNNNNNNNNNNNNNNNNNNNNNNNNNNNNNNNNNNNNNNNNNNNNNNNNNNNNNNNNNNNNNNNNNNNNNNNNNNNNNNNNNNNNNNNNNNNNNNNNNNNNNNNNNNNNNNNNNNNNNNNNNNNNNNNNNNNNNNNNNNNNNNNNNNNNNNNNNNNNNNNNNNNNNNNNNNNNNNNNNNNNNNNNNNNNNNNNNNNNNNNNNNNNNNNNNNNNNNNNNNNNNNNNNNNNNNNNNNNNNNNNNNNNNNNNNNNNNNNNNNNNNNNNNNNNNNNNNNNNNNNNNNNNNNNNNNNNNNNNNNNNNNNNNNNNNNNNNNNNNNNNNNNNNNNNNNNNNNNNNNNNNNNNNNNNNNNNNNNNNTCTTTTACTGACACGTTCTTAACGTTGAAACCAACGTTATCACCAGGAACANCTTCTGGCAAAGCTTCGTGATGCATTTCGACGGATTTAACTTCAGTGGTCAAACCAGCTGGAGCAAATGTAACAACCATACCTGGCTTCAACACACCAGTTTCAACACGACCAACAGGTACAGTTCCAATACCACCAATTTTGTATACATCCTAAAATCAAATT-----TGGCATTATT-------ATG-TTACCTC----GGAATAAATA--TGGCTCTAAAAAAATTTA-TTTTAATCAGACGTCTCTAACCGTCAC-AAAATTATAAAATTCTCCGGTGAAAACCGCGAATGAGGGAA-TAATTTTATCATCAT-----AAAAAATAATTAAAGA--TTAA----------CTATCGA-------ATTCTACCAAA----AACTTACTTGAAGAGGAAGACGGAGAGCCTTGTCCGTAGGTCTAGATGGTGGAAGAATGGCGTCAAGCGCTTCAATAAGGCATTTTCCTTCAACTTTACCTTCTTTACGTTCCACAGTCCATCCTTTGAACCAAGGCATTTTTGAAGAAATCTCCAACATATTATCTCCGTGCCAACCAGAAATTGGCACAAATGCTACTCCAGCAGGATTGTAACCGATCTTCTTAATGTAAGATGACACTTCCTTTTTAATTTCTTCAAATCGGACTTCAGAATATGGTGGCTCAGTGGAATCCATCTTGTTAACACCAACGATCAACTGTTTTACACCGAGAGTAAAAGCAAGCAAAGCATGCTCACGGGTTTGTCCATTCTTTGAAATACCAGCTTCAAACTCGCCAGTACCAGCAGCAACAATTAATACTGCACAGTCAGCTTGGGAGGTACCAGTAATCATGTTTTTGATGAAANNNNNNNNNNNNNNNNNNNNNNNNNNNNNNNNNNNNNNNNNNNNNNNNNNNNNNNNNNNNNNNNNNNNNNNNNNNNNNNNNNNNNNNNNNNNNNNNNNNNNNNNNNNNNNNNNNNNNNNNNNNNNNNNNNNNNNNNNNNNNNNNNNNNNNNNNNNNNNNNNNNNNNNNNNNNNNNNNNNNNNNNNNNNNNNNNNNNNNNNNNNNNNNNNNNNNNNNNNNNNNNNNNNNNNNNNNNNNNNNNNNNNNNNNNNNNNNNNNNNNNNNNNNNNNNNNNNNNNNNNNNNNNNNNNNNNNNNNNNNNNNNNNNNNNNNNNNNNNNNNNNNNNNNNNNNNNNNNNNNNNNNNNNNNNNNNNNNNNNNNNNNNNNNNNNNNNNNNNNNNNNNNNNNNNNNNNNNNNNNNNNNNNNNNNNNNNNNNNNNNNNNNNNNNNNNNNNNNNNNNNNNNNNNNNNNNNNNNNNNNNNNNNNNNNNNNNNNNNNNNNNNNNNNNNNNNNNNNNNNNNNNNNNNNNNNNNNNNNNNNNNNNNNNNNNNNNNNNNNNNNNNNNNNNNNNNNNNNNNNNNNNNNNNNNNNNNNNNNNNNNNNNNNNNNNNNNNNNNNNNNNNNNNNNNNNNNNNNNNNNNNNNNNNNNNNNNNNNNNNNNNNNNNNNNNNNNNNNNNNNNNNNNNNNNNNNNNNNNNNNNNNNNNNNNNNNNNNNNNNNNNNNNNNNNNNNNNNNNNNNNNNNNNNNNNNNNNNNNNNNNNNNNNNNNNNNNNNNNNNNNNNNNNNNNNNNNNNNNNNNNNNNNNNNNNNNNNNNNNNNNNNNNNNNNNNNNNNNNNNNNNNNNNNNNNNNNNNNNNN   [4335]
Euglossa_hansoni_EU17              TATACCTTTTTTAATTGGAGGATTTGGGAATTGATTAATTCCTTTAATATTAAGATCACCTGATATATCATTTCCTCGTATAAATAATATTAGATTTTGATTATTACCTCCTTCATTATTATTATTATTAACAAGAAGAATTTTTAATTTTATATCTGGAACTGGTTGAACTGTATATCCTCCTTTATCTAATTATATATTTCATTCTTCTCCTTCTGTAGATTTTACAATTTTTTCTTTACATATGTCTGGTATTTCTTCACTTTTAGGAGCTATAAATTTAATGACTACAATTATATTAATAAAAAATTTTAGATTAGATTTAGATAAAATACCTTTATTTCCTTGATCTGTTTTTATTACTATAATTTTATTATTATTATCTTTACCAGTATTAGCTGGAGCTATTACAATATTATTATTTGATCGTAATTTTAATACTTCTTTTTTTGATCCNATAGGAGGAGGAGATCCTGTATTATATCAACATTTATTTTGATTTTTTGGTCATCCTGAAGTTTATATTTTAATTTTACCTGGTTTTGGTTTAATTTCACAAATTATTATAAATGAAAGAGGTAAAAAAGAAGTATTTGGAAATTTAGGAATAATTTATGCAATATTAGGAATTGGATTTTTAGGATTTATTGTTTGAGCTCATCATATATTTACTATTGGATTAGATGTAGATACTCGTGCTTATTTTACTTCAGCTACTATAGTAATTGCTGTACCTACTGGAATTAAAGTTTTTAGATGATTAGCAACTTATTATGGTTCAAAATTTAAAATAAATAATTCTATTATATGATCTTTAGGATTTATTTTATTATTTACGATTGGAGGATTAACAGGAATTATATTATCTAATTCATCTATTGATATTATTTTACATGATACTTATTATGTTGTTGCACATTTTCATTATGTTTTATCAATAGGAGCTGTTTTTTCTATTATTTCAAGATTTATTCATTGATATCCATTAATTACTGGTTTAATATTAAATAAAAAATGATTAATTTATCAATTTTTAATAATATTTATTGGAGTAAATTTAACATTTTTTCCTCAACTTTTTNCAGCAAGTCTCTGCTGAAGAAGTACCTCACCAAGGAGGTGTTCGATCAACTAAAGACAAAGAAGACCTCCTTTGGCTCCAGCCTTCTTGATGTGATTCAGTCTGGCGTGGAGAACTTGGACTCTGGTGTCGGTATCTATGCTCCCGACGCTGAATCTTACACAGTATTTGCTGATCTCTTCGACCCAATCATCGAGGATTATCATGGTGGCTTCAAGAAGAGCGACAAGCATCCACCAAAGGACTTTGGAGACGTTGACTCCCTTGGCAATCTTGACCCAGCTGTTAGT-ATT----TAATT--------------------------------AATTCTTTGAA-TA---TATATTTTCTAGAC-----------------------------ATATTTGTATATTCCC------TTCAAAAATT-ATAATT---GTCTAAGACA--GGAAACTT--------------------ATATACATGTTCAAGGTATTAAT----GCTTTTCTTCTTCAGAGTGAATTCATCGTTTCCACCCGTGTGAGATGCGGCCGTTCCTTGGAAGGCTATCCATTCAACCCCTGTTTGACTGAAGCTCAGTACAAAGAGATGGAGGAAAAAGTCTCCAGCACTTTGTCTGGTTTGGAAGGTGAACTTAAGGGAACCTTCTATCCTCTGACTGGCATGAGCAAAGAAGTCCAACAGAAGCTGATCGACGATCACTTCCTGTTCAAAGAGGGTGATCGCTTCTTACAAGCTGCTAACGCTTGTCGTTTCTGGCCCACCGGCCGTGGTATCTACCACAACGATGCCAAATTGGGATGGTAAAATGCCGCAACCATGTATATTGAAACCAAAACCTTTATGGACGGGTAAACAAATTTTCTCCTTAATCATACCAGGCAATGTAAATATGATAAGAACCCACAGTACACATCCAGATGAAGAAGATGATGGTCCATATAAGTGGATTTCTCCTGGTGATACTAAAGTTATGGTAGAACATGGAGAACTTGTTATGGGTATACTTTGTAAAAAGACATTGGGTACCTCTGCTGGATCTCTACTTCATATTTGTATGTTGGAATTAGGACATGAAGTTTGTGGAAGATTTTATGGGAACATTCAAACTGTAATTAACAATTGGTTACTGCTAGAAGGGCATTCAATTGGTATTGGAGATACCATTGCTGATCCACAAACTTATTTAGAAATTCAGAAAGCTATAAAAAAAGCCAAAGAAGACGTGATAGAAGTCATTCAAAAAGCGCACAACATGGAATTAGAACCTACACCTGGTAATACTTTAAGGCAAACTTTTGAAAATCAAGTAAACAGAATTTTGAACGACGCTCGTGATAAGACTGGTGGTTCTGCTAAGAAATCGTTGACAGAGTACAACAATCTCAAAGCTATGGTAGTATCAGGATCAAAAGGTTCTAACATTAATATCTCTCAGGTCATTGCTTGTGTCGGACAACAAAACGTAGAAGGTAAACGTATACCGTTTGGTTTCCGCAAAAGAACATTGCCACATTTTATTAAGGATGATTATGGTCCTGAATCCAGAGGATTCGTAGAGAACTCGTATCTTGCTGGTTTGACCCCATCCGAATTTTATTTTCACGCTATGGGAGGTCGTGAAGGTCTCATCGATACTTTTTACTGACACGTTCTTAACGTTGAAACCAACGTTATCACCAGGAACAGCTTCTAGCAAAGCTTCGTGATGCATTTCGACGGATTTAACTTCAGTGGTCAAACCAGCTGGAGCAAATGTAACAACCATACCTGGCTTCAACACACCAGTTTCAACACGACCAACAGGTACAGTTCCAATACCACCAATTTTGTATACATCCTAAAATCAAATT-----TAGCATCATTATT----ATG-TTACCTC----GGAATAAATA--TGGCTGTGAAAAAATTTA-TTTTAATCAGTCGTCTCTAACCGTCAC-AAAATTATAAAATTCTCCGGTGAAAACCGCGAATGAGGGAA-TTATTTTATCATCAT-----AAAAAATAATTAAAGA--TTAA----------CTATCGA-------ATTCTACCAAA----AACTTACTTGAAGAGGAAGACGGAGAGCCTTGTCCGTAGGTCTAGATGGTGGAAGAATGGCGTCAAGCGCTTCAATAAGGCATTTTCCTTCAACTTTACCTTCTTTACGTTCCACAGTCCATCCCTTGAACCAAGGCATTTTTGAAGAAATCTCCAACATATTATCTCCGTGCCAACCAGAAATTGGCACAAATGCTACTCCAGCAGGATTGTAACCGATCTTCTTAATGTAAGATGACACTTCCTTTTTAATTTCTTCAAATCGGACTTCAGAATACGGTGGCTCGGTGGAGTCCATCTTGTTAACACCAACGATCAACTGTTTTACACCGAGAGTAAAAGCAAGCAAAGCATGCTCACGGGTTTGTCCATTCTTTGAAATACCAGCTTCAAACTCGCCAGTACCAGCAGCAACAATTAATACTGCACAGTCAGCTTGTGAGGTACCAGTAATCATGTTTTTGATGAAATCTCTATGCCCAGGAGCATCAATAATAGTAACATAGTACTTGGAAGTTTCAAATTTCCATAAAGCAATGTCAATGGTAATACCACGTTCACGTTCAGCTTTAAGCTTGTCCAATACCCACGCTTTCAACGTTAAGAACGTGTCAGTAAAAGAATTGCGTCGTGGTTATGTAACTGGTGACTCCAAGAATAATCCACCCAAAGGTGCTGCTGATTTTACTGCGCAGGTATATG---TTTTAACACAAATTTGGA----------------CAAATTATTGTTGATT-----------------------------GGTTGAT-TGGCACG-ATGATGA-GAGCA--AAAACC-----TCATTCGCGGTTTCCACCGGAAGGTCCTTTAGGATTTGTTGACGGCTGAATGCGTCTGAA--TAC-----TATTTATT-ATATCT--GTTT-----------------------------------TAAGTGAATTT-TGTGATT--------------CAGTTTT-GAAAAGTT-------------ATGTTATATTTTT-----AGGTCATTGTATTGAATCATCCTGGTCAAATCAGCAATGGATACACACCAGTGTTGGATTGCCACACTGCACACATCGCGTGTAAATTTGCTTATATCAAAGAGAAGTGTGACCGTCGTAACGGAAAAACCACTGAAGAAAATCCAAAAGCTATAAAAGCTGGAGATGCTGCCATCGTTATACTTGTACCAAGCAAGCCTATGTGTGTTGAAGCTTTCCAAGAATTCCCGCCTCTAGGACGTTTTGCTGTTCGTGACATGCGACAAACCGTGGCCGTA   [4197]
Euglossa_hemichlora_EU77           TATACCTTTTTTAATTGGAGGATTTGGTAATTGATTAATTCCTTTAATATTAAGTTCACCTGATATATCATTTCCCCGAATAAATAATATTAGATTTTGATTATTACCTCCTTCATTATTATTATTATTAACTAGAAGAATTTTTAATTTTATATCTGGAACTGGATGAACTGTTTATCCTCCTTTATCTAATTATATATTTCATTCTTCTCCTTCTGTAGATTTTACAATTTTTTCTTTACATATATCTGGTATTTCATCACTTTTAGGAGCTATAAATTTAATAACTACAATTATATTAATAAAAAATTTTAGTTTAGATTTAGATAAAATACCTTTATTTCCTTGATCTGTTTTTATTACAATAATTTTATTATTATTATCTTTACCTGTATTAGCTGGAGCTATTACAATATTATTATTTGATCGTAATTTTAATACATCATTTTTTGATCCTATAGGAGGAGGAGATCCAGTTTTATACCAACATTTATTTTGATTTTTTGGTCATCCAGAAGTTTATATTTTAATTTTACCTGGTTTTGGATTGATTTCACAAATTATTATAAATGAAAGTGGAAAAAAAGAAGTATTTGGTAATTTAGGTATAATTTATGCTATATTAGGAATTGGATTTTTAGGTTTTATTGTTTGGGCTCATCATATATTTACTATTGGATTAGATGTTGATACTCGAGCTTATTTTACTTCAGCAACTATAGTTATTGCTGTTCCAACTGGTATTAAAGTTTTTAGATGATTAGCAACTTATTATGGTTCAAAATTTAAAATAAATAATTCTATTATATGATCTTTAGGTTTTATTTTATTATTTACAATTGGAGGATTAACAGGAATTATATTATCTAATTCATCTATTGATATTATTTTACATGATACATATTATGTTGTTGCTCATTTTCATTATGTTTTATCAATAGGAGCTGTATTTTCTATTATTTCAAGATTTATTCATTGATATCCATTAATTACTGGTTTAATATTAAATAAAAAATGATTGATTTATCAATTTTTAATAATATTTATTGGTGTAAATTTAACATTTTTTCCTCAACTTTTTACAGCAAGTCTCTGCTGAAGAAGTACCTCACCAAGGAGGTGTTCGATCAACTTAAGACAAAGAAGACCTCCTTTGGCTCCAGCCTTCTTGATGTGATTCAGTCTGGCGTGGAGAACTTGGACTCTGGTGTCGGTATCTATGCTCCCGACGCTGAATCTTACACAGTATTTGCTGATCTCTTCGACCCAATCATCGAGGATTATCATGGTGGCTTCAAGAAGAGCGACAAGCATCCACCAAAGGACTTTGGAGACGTTGACTCCCTTGGCAATCTTGACCCAGCTGTTAGT-ATT----TAATT--------------------------------AATTGTTTAAA-TA---TATATTTTCTAGAC-----------------------------ATATTTGTATATTCCC------TTGAAAAATT-ATAATT---GTCTAAGACA--GGAAACTT--------------------ATATACATGTTCGAGGTATTAAT----GCTTTTCTTTTTCAGAGTGAATTCATCGTTTCCACCCGTGTGAGATGCGGCCGTTCCTTGGAAGGCTATCCATTCAACCCCTGTTTGACTGAAGCTCAGTACAAAGAGATGGAGGAAAAAGTCTCCAGCACTCTGTCTGGTTTGGAAGGTGAACTTAAGGGAACCTTCTATCCTCTGACTGGCATGAGCAAAGAAGTCCAACAGAAGCTGATCGACGATCACTTCCTGTTCAAAGAGGGTGATCGCTTCTTACAAGCTGCTAACGCTTGTCGTTTCTGGCCCACCGGACGTGGTATCTACCACAACGATGCCAAANNNNNNNNNAAAATGCCCGCAACCATGTATATTGAAACCAAAACCTCTATGGACGGGTAAACAAATTTTCTCCTTAATCATACCAGGCAATGTAAATATGATAAGAACCCACAGTACACATCCAGATGAAGAAGATGATGGTCCATATAAGTGGATTTCTCCTGGTGATACTAAAGTTATGGTAGAACATGGAGAACTTGTTATGGGTATACTTTGTAAAAAGACATTGGGTACCTCTGCTGGATCTCTACTTCATATTTGTATGTTGGAATTAGGACATGAAGTTTGTGGAAGATTTTATGGGAACATTCAAACTGTAATTAACAATTGGTTACTGCTAGAAGGACATTCAATTGGTATTGGAGATACCATTGCTGATCCACAAACTTATTTAGAAATTCAGAAAGCTATAAAGAAAGCCAAAGAAGACGTGATAGAAGTTATTCAAAAAGCACACAACATGGAATTAGAACCTACACCTGGTAATACTTTAAGGCAAACTTTTGAAAATCAAGTAAACAGAATTTTGAACGACGCTCGTGATAAGACTGGTGGTTCTGCTAAGAAATCATTAACAGAGTACAACAATCTCAAAGCTATGGTAGTATCAGGATCAAAAGGTTCTAACATTAATATCTCTCAGGTCATTGCTTGTGTCGGACAACAAAACGTAGAAGGTAAACGTATACCGTTTGGTTTCCGCAAAAGAACATTGCCACATTTTATTAAGGATGATTATGGTCCTGAATCCAGAGGATTCGTAGAGAACTCGTATCTTGCTGGTTTGACCCCATCCGAATTTTATTTTCACGCTATGGGAGGTCGTGAAGGTCTCATCGATATCTTTTACTGACACGTTCTTAACGTTGAAACCAACGTTATCACCAGGAACAGCTTCTAGCAAAGCTTCGTGATGCATTTCGACGGATTTAACTTCAGTGGTCAAACCAGCTGGAGCAAATGTAACAACCATACCTGGCTTCAACACACCAGTTTCAACACGACCAACAGGTACAGTTCCAATACCACCAATTTTGTATACATCCTAAAATCAAATT-----TAGCATCGTTATTAT--ATG-TTACCTC----GGAATAAATA--TGGCTCTGAAAAAATTTA-TTTTAATCAGACGTCTCTAACCGTCAC-AAAATTATAAAATTCTCCGGTGAAAACCGCGAATGAGGGAA-TTATTTTATCATCAT-----AAAAAATAATTAAAGA--TTAA----------CTATCGA-------ATTCTATCAAA----AACTTACTTGAAGAGGAAGACGGAGAGCCTTGTCCGTAGGTCTAGATGGTGGAAGAATGGCGTCAAGCGCTTCGATAAGGCATTTTCCTTCAACTTTACCTTCTTTACGTTCCACAGTCCATCCCTTGAACCAAGGCATTTTTGAAGAAATCTCCAACATATTATCTCCGTGCCAACCAGAAATTGGCACAAATGCTACTCCAGCAGGATTGTAACCGATCTTCTTAATGTAAGATGACACTTCCTTTTTAATTTCTTCAAATCGGACTTCAGAATACGGTGGCTCAGTGGAGTCCATCTTGTTGACACCAACGATCAACTGTTTTACACCGAGAGTAAAAGCAAGCAAAGCATGCTCACGGGTTTGTCCATTCTTTGAAATACCAGCTTCAAACTCGCCAGTACCAGCAGCAACAATTAATACTGCACAGTCAGCTTGTGAGGTACCAGTAATCATGTTTTTGATGAAATCTCTATGCCCAGGAGCATCAATAATAGTAACATAGTACTTGGAAGTTTCAAATTTCCATAAAGCAATGTCAATGGTAATACCACGTTNNNNNNNNNNNNNNNNNNNNNNNNNNNNNNNNNNTTTCAACGTTNAGNACGTGTCAGTAAAAGAATTGCGTCGTGGNTATGTNACTGGTGACTCCAAGAATAATCCACCCAAAGGTGCTGCTGATTTCACTGCGCAGGTATATG---TTTTAACACAAATTTGGA----------------CAAATTATTGTTGATTGATT-------------------------GATTGTT-TG-CACG-ATGATGA-GAACA--AAAACC-----TCATTCGCGGTTTCCACCGGAAGGTCCTTCAGGATTTGTTGACGGCTGAATGCGTCTGAA--TAC-----TATTTATT-ATATCT--GTTT-----------------------------------TAAGCGAATTT-TGTGATT--------------TAGTTTT-GAAAAGTT-------------ATGTTATATTTTT-----AGGTCATTGTATTGAATCATCCTGGTCAAATCAGCAATGGATACACACCAGTGTTGGATTGCCACACTGCACACATCGCGTGTAAATTTGCTTATATCAAAGAGAAGTGTGACCGTCGTAACGGAAAAACCACTGAAGAAAATCCAAAAGCTATAAAAGCTGGAGATGCTGCCATCGTTATACTTGTACCAAGCAAGCCTATGTGTGTTGAAGCTTTCCAAGAATTCCCGCCTCTAGGACGTTTTGCTGTTCGTGACATGCGACAAACCGTGGCCGTA   [4202]
Euglossa_heterosticta_EU19         TATTCCTTTTTTAATTGGAGGATTTGGAAATTGATTAATTCCTTTAAGATTAAGATCACCAGATATATCTTTTCCTCGAATAAATAATATTAGATTTTGATTATTACCTCCTTCATTATTATTATTATTAACAAGAAGGATTTTTAATTTTATATCTGGAACTGGTTGAACTGTTTATCCTCCTTTATCTAATTATATATTTCATTCTTCTCCTTCTGTAGATTTTACAATTTTTTCTTTACATATATCTGGTATTTCTTCACTTTTAGGGGCTATAAATTTAATAACTACAATTATATTAATAAAAAATTTTAGATTAGATTTAGATAAAATACCTTTATTTCCTTGATCTGTTTTTATTACAATAATTTTATTATTATTATCTTTGCCTGTATTAGCAGGAGCTATTACAATATTATTATTTGATCGTAATTTTAATACATCTTTTTTTGATCCTATAGGAGGAGGAGATCCNGTATTATATCAACATTTATTTTGATTTTTTGGTCATCCTGAAGTTTATATTTTAATTTTACCTGGTTTTGGTTTAATTTCTCAAATTATTATAAATGAAAGTGGTAAAAAAGAAGTATTTGGAAATTTAGGAATAATTTATGCAATATTAGGAATTGGATTTTTAGGATTTATTGTTTGAGCTCATCATATATTTACTATTGGATTAGATGTAGATACTCGTGCTTATTTTACTTCAGCAACTATAGTTATTGCTGTACCTACTGGAATTAAAGTTTTTAGATGATTAGCAACTTATTATGGTTCAAAATTTAAAATAAATAATTCTATTATATGATCTTTAGGTTTTATTTTATTATTTACAATTGGAGGATTAACAGGAATTATATTATCTAATTCATCTATTGATATTATTTTACATGATACATATTATGTTGTTGCTCATTTTCATTATGTTTTATCAATAGGAGCTGTTTTTTCTATTATTTCAAGATTTATTCATTGATATCCTTTAATTACTGGTTTAATATTAAATAAAAAATGATTAATTTATCAATTTTTAATGATATTTATTGGGGTAAATTTAACATTTTTTCCTCAACTTTTNNCAGCAAGTCTCTGCTGAAGAAGTACCTCACCAAGGAGGTGTTCGATCAACTAAAGACAAAGAAGACCTCCTTTGGCTCCAGCCTTCTTGATGTGATTCAGTCTGGCGTGGAGAACTTGGACTCTGGTGTCGGTATCTATGCTCCCGACGCTGAATCTTACACAGTATTTGCTGATCTCTTCGACCCAATCATCGAGGATTATCATGGTGGCTTCAAGAAGAGCGACAAGCATCCACCAAAGGACTTTGGAGACGTTGACTCCCTTGGCAATCTTGACCCAGCTGTTAGT-ATT----TAATT--------------------------------AATTCTTTGAA-TA---TATATTTTCTAGAC-----------------------------ATATTTGTATATTCCC------TTCAAAAATT-ATAATT---GTCTAAGACA--GGAAACTT--------------------ATATACATGTTCAAGGTATTAATTAACGCTTTTCTTCTTCAGAGTGAATTCATCGTTTCCACCCGTGTGAGATGCGGCCGTTCCTTGGAAGGCTACCCATTCAACCCCTGTTTGACTGAAGCCCAGTACAAAGAGATGGAGGAAAAAGTCTCCAGCACTTTGTCTGGTTTAGAAGGTGAACTTAAGGGAACCTTCTATCCTCTGACTGGCATGAGCAAAGAAGTCCAACAGAAGCTGATCGAGGATCACTTCCTGTTCAAAGAGGGTGATCGCTTCTTACAAGCTGCTAACGCTTGTCGTTTCTGGCCCACCGGCCGTGGTATCTACCACAACGATGCCAAATTGGGATGGTAAAATGCCGCAACCATGTATATTGAAACCAAAACCTCTATGGACGGGTAAACAAATTTTCTCCTTAATCATACCAGGCAATGTAAATATGATAAGAACCCACAGTACACATCCAGATGAAGAAGATGATGGTCCATATAAGTGGATTTCTCCTGGTGATACTAAAGTTATGGTAGAACATGGAGAACTTGTTATGGGTATACTTTGTAAAAAGACATTGGGTACCTCTGCTGGATCTCTACTTCATATTTGTATGTTGGAATTAGGACATGAAGTTTGTGGAAGATTTTATGGGAACATTCAAACTGTAATTAACAATTGGTTACTGCTAGAAGGGCATTCAATTGGTATTGGAGATACCATTGCTGATCCACAGACTTATTTAGAAATTCAGAAAGCTATTAAAAAAGCCAAAGAAGAGGTGATAGAAGTCATTCAAAAAGCACACAACATGGAATTAGAACCTACACCTGGTAATACTTTAAGGCAAACTTTTGAAAATCAAGTAAACAGAATTTTGAACGACGCTCGTGATAAGACTGGTGGTTCTGCTAAGAAATCGTTAACAGAATACAACAATCTCAAAGCTATGGTAGTATCAGGATCAAAAGGTTCTAACATTAATATCTCTCAGGTCATTGCTTGTGTCGGACAACAAAACGTAGAAGGTAAACGTATACCGTTTGGTTTCCGCAAAAGAACATTGCCACATTTTATTAAGGATGATTATGGTTTTGAATCCAGAGGATTCGTAGAGAACTCGTATCTTGCTGGTTTGACCCCATCCGAATTTTATTTTCACGCTATGGGAGGTCGTGAAGGTCTCATCGANNNNNNNNNNNNNNNNNNNNNNNNNNNNNNNNNNNNNNNNNNNNNNNNNNNNNNNNNNNNNNNNNNNNNNNNNNNNNNNNNNNNNNNNNNNNNNNNNNNNNNNNNNNNNNNNNNNNNNNNNNNNNNNNNNNNNNNNNNNNNNNNNNNNNNNNNNTTCAACACGACCAACAGGTACAGTTCCAATACCACCAATTTTGTATACATCCTAAAATCAAATT-----TAGCATCATTATTAT--ATG-TTACCTC----GGAATAAATA--TGGCTCTGGAAAAATTTA-TTTTAATCAGTCGTCTCTAACCGTCAC-AAAATTATAAAATTCTCCGGTGAAAACCGCGAATGAAGGAA-TTATTTTATCATCAT-----AAAAAATAATTAAAGA--TTAA----------CTA-CTATC---GAATTCTACCAAA----AACTTACTTGAAGAGGAAGACGGAGAGCCTTGTCCGTAGGTCTAGATGGTGGAAGAATGGCGTCAAGCGCTTCAATAAGGCATTTTCCTTCAACTTTACCTTCTTTACGTTCCACAGTCCATCCCTTGAACCAAGGCATTTTTGAAGAAATCTCCAACATATTATCTCCGTGCCAACCAGAAATTGGCACAAATGCTACTCCAGCAGGATTGTAACCGATCTTCTTAATGTAAGATGACACTTCCTTTTTAATTTCTTCAAATCGGACTTCAGAATACGGTGGCTCGGTGGAGTCCATCTTGTTAACACCAACGATCAACTGTTTTACACCGAGAGTAAAAGCAAGCAAAGCATGCTCACGGGTTTGTCCATTCTTTGAAATACCAGCTTCAAACTCGCCAGTACCAGCAGCAACAATTAATACTGCACAGTCAGCTTGTGAGGTACCAGTAATCATGTTTTTGATGAAATCTCTATGCCCAGGAGCATCAATAATAGTAACATAGTACTTGGAAGTTTCAAATTTCCATAAAGCAATGTCAATGGTAATACCACGTTCACGTTCAGCTTTAAGCTTGTCCAATACCCACGCNNNNNNNNNNNNNNNNNNNNNNNNNNNNNNNNNNNNNNNNNNNNNNNNNNNNNNNNNNNNNNNNNNNNNNNNNNNNNNNNNNNNNNNNNNNNNNNNNNNNNNNNNNNNNNNNNNNNNNNNNNNNNNNNNNNNNNNNNNNNNNNNNNNNNNNNNNNNNNNNNNNNNNNNNNNNNNNNNNNNNNNNNNNNNNNNNNNNNNNNNNNNNNNNNNNNNNNNNNNNNNNNNNNNNNNNNNNNNNNNNNNNNNNNNNNNNNNNNNNNNNNNNNNNNNNNNNNNNNNNNNNNNNNNNNNNNNNNNNNNNNNNNNNNNNNNNNNNNNNNNNNNNNNNNNNNNNNNNNNNNNNNNNNNNNNNNNNNNNNNNNNNNNNNNNNNNNNNNNNNNNNNNNNNNNNNNNNNNNNNNNNNNNNNNNNNNNNNNNNNNNNNNNNNNNNNNNNNNNNNNNNNNNNNNNNNNNNNNNNNNNNNNNNNNNNNNNNNNNNNNNNNNNNNNNNNNNNNNNNNNNNNNNNNNNNNNNNNNNNNNNNNNNNNNNNNNNNNNNNNNNNNNNNNNNNNNNNNNNNNNNNNNNNNNNNNNNNNNNNNNNNNNNNNNNNNNNNNNNNNNNNNNNNNNNNNNNNNNNNNNNNNNNNNNNNNNNNNNNNNNNNNNNNNNNNNNNNNNNNNNNNNNNNNNNNNNNNNNNNNNNNNNNNNNNNNNNNNNNNNNNNNNNNNNNNNNNNNNN   [4343]
Euglossa_ignita_EU14               TATACCTTTTTTAATTGGAGGTTTTGGAAATTGATTAATTCCGTTAATATTAAGTTCTCCTGATATATCTTTTCCTCGTATAAATAATATTAGTTTTTGATTACTACCTCCATCTTTATTATTGTTATTAATAAGAAGAATTTTTAATTTTACATCTGGGACTGGATGAACAGTTTATCCCCCTTTATCAAATTATATATTTCATTCTTCTCCTTCTGTAGATTTTACAATTTTTTCTTTACATATATCAGGAATTTCTTCTCTTTTAGGAGCAATAAATTTAATAACTACAATTATATTAATAAAAAATTTTAGATTAGATTTAGATAAAATACCTTTATTTCCTTGATCTGTTTTTATTACAATAATTTTATTATTATTATCTTTACCTGTTTTAGCTGGTGCTATTACTATATTATTATTTGATCGTAATTTTAATACTTCTTTTTTTGATCCTATAGGAGGAGGTGATCCTGTATTATATCAACATTTATTTTGATTTTTTGGACATCCAGAAGTTTATATTTTAATTTTACCTGGTTTTGGGTTAATTTCTCAAATTATTATAAATGAAAGAGGTAAAAAAGAAGTATTTGGTAATTTAGGAATAATTTACGCAATATTAGGTATTGGTTTTTTAGGTTTTATTGTTTGAGCACATCATATATTTACTATTGGTTTAGATGTTGATACACGAGCTTATTTTACTTCAGCAACAATAATTATTGCTGTTCCAACAGGTATTAAAGTTTTTAGATGATTAGCAACTTATTATGGTTCAAAAATTAAAATAAATAATTCTATTATATGATCTTTAGGTTTTATTTTATTATTTACAATTGGTGGATTAACTGGTATTATATTATCAAATTCATCTATTGATATTATTTTACATGATACTTATTATGTTGTTGCTCATTTTCATTATGTATTATCAATAGGAGCTGTTTTTTCAATTATTTCAAGATTTATTCATTGATATTCATTAATTACAGGATTAATATTAAATAAAAAATGATTAGTTTATCAATTTTTAATAATATTTATTGGAGTAAATTTAACATTTTTTCCTCAACTTTTTTNNNNNNNNNNNNNNNNNNNNNNNNNNNNNNNNNGGAGGTGTTTGATCANCTGANGACAAAGAAGACCTCCTTTGGCTCCAGCCTTCTTGATGNGANNNAGTCTGGCGTGGAGAACTTGGACTCTGGTGTCGGTATCTATGCTCCCGACGCTGAGTCTTACACAACATTTGCTGACCTCTTCGACCCAATCATCGAGGACTATCATGGTGGCTTCAAGAAGAGCGACAAGCATCCACCAAAGGACTTTGGAGACGTTGACTCCCTTGGCAATCTTGACCCAGCTGTTAGT-ATT----TAATT--------------------------------AATCGTTTAAA-TA---TGTATTTTATAGAC-----------------------------ATATTTGTTTATTCCC------TTCAAAAATT-ATAATT---GTCTAAGACA--GGAAACTT--------------------ATATACATGTTCGAGGTGTTAAT--GCTTTTCTTTTCTTCAGGGTGAATTCATCGTTTCCACCCGTGTGAGATGCGGCCGTTCCTTGGAAGGCTACCCATTCAACCCCTGTTTGACTGAAGCTCAGTACAAAGAGATGGAGGAAAAAGTCTCCAGCACTCTGTCTGGTTTGGAAGGTGAACTTAAGGGAACCTTCTATCCCCTGACTGGCATGAGCAAAGAAGTTCAGCAGAAGCTGATCGACGATCACTTCCTGTTCAAAGAGGGTGATCGCTTCTTACAAGCTGCTAACGCTTGTCGTTTCTGGCCCACCGGCCGTGGTATCTACCACAACGATGCCAAATTGGGATGGTAAAATGCCGCAACCATGTATATTGAAACCAAAACCTCTATGGACGGGTAAACAAATTTTCTCCTTAATCATACCAGGCAATGTAAATATGATAAGAACCCACAGTACACATCCAGATGAAGAAGATGATGGTCCATATAAGTGGATTTCTCCTGGTGATACTAAAGTTATGGTAGAACATGGAGAACTTGTTATGGGTATACTTTGTAAAAAGACATTGGGTACCTCTGCTGGATCTCTACTTCATATTTGTATGTTGGAATTAGGACATGAAGTTTGTGGAAGATTTTATGGGAACATTCAAACTGTAATTAACAATTGGTTACTGCTAGAAGGACATTCAATTGGGATTGGAGATACCATTGCTGATCCACAAACTTATTTAGAAATTCAGAAAGCTATAAAAAAAGCCAAAGAAGACGTGATAGAAGTCATTCAAAAAGCACACAACATGGAATTAGAACCTACACCTGGTAATACTTTAAGACAAACTTTTGAAAATCAAGTAAACAGAATTTTGAACGACGCTCGTGATAAGACTGGTGGTTCTGCTAAGAAATCATTAACAGAGTACAACAATCTCAAAGCTATGGTAGTATCGGGATCAAAAGGTTCTAACATTAATATCTCCCAGGTTATTGCTTGTGTCGGACAACAAAACGTAGAAGGTAAACGTATACCGTTTGGTTTCCGCAAAAGAACATTGCCACATTTTATTAAGGATGATTATGGTCCTGAATCCAGAGGATTCGTAGAGAACTCGTATCTTGCTGGTTTGACCCCATCCGAATTTTATTTTCACGCTATGGGAGGTCGTGAAGGTCTCATCGATANNNNNNNNNNNNNNNNNNNNNNNNNNNNNNNNNNNNNNNNNNNNNNNNNNNNNNNNNNNNNNNNNNNNNNNNNNNNNNNNNNNNNNNNNNNNNNNNNNNNNNNNNNNNNNNNNNNNNNNNNNNNNNNNNNNNNCTGGCTTCAACACACCAGTTTCAACACGACCAACAGGTACAGTTCCAATACCACCAATTTTGTATACATCCTAAAATCAAATT-----TAGCAACGTTATTAT--ATG-TTACCTC----GGAATAAATA--TGGCTCTAAAAAAAGTAA-TTTTAATCAGACGTCTCTAACCGTCAC-AAAATTATAAAATTCTCCGGTGAAAACCGCGAATGAAGGAA-TAATTTTATCATCAT-----GAAAAACAATTAAAGA--TTAA----------CTATCGA-------ATTCTACCAAA----AACTTACTTGAAGAGGAAGACGGAGAGCCTTGTCCGTAGGTCTAGATGGTGGAAGAATGGCGTCAAGCGCTTCAATAAGGCATTTTCCTTCAACTTTACCTTCTTTACGTTCCACTGTCCATCCCTTGAACCAAGGCATTTTTGAAGAAATCTCCAACATATTATCTCCGTGCCAACCAGAAATTGGCACAAATGCTACTCCAGCAGGATTGTAACCGATCTTCTTGATGTAAGATGACACTTCCTTTTTAATTTCTTCAAATCGGACTTCAGAATATGGTGGCTCAGTGGAGTCCATCTTGTTAACACCAACGATCAACTGTTTTACACCGAGAGTAAAAGCAAGCAAAGCATGCTCACGGGTTTGTCCATTCTTTGAAATACCAGCTTCAAACTCGCCAGTACCAGCAGCAACAATTAATACTGCACAGTCAGCTTGCGAGGTACCAGTAATCATGTTTTTGATGAAATCTCTATGCCCCGGAGCATCGATAATAGTAACATAGTACTTGGAAGTTTCAAATTTCCATAAAGCAATGTCAATGGTAATACCACGTTCACGTTCAGCTTTAGCTTGTCCAATACTCANNNNNNTCAACGTTAAGAACGTGGCAGTAAAAGAATTGCGTCGTGGTTATGTAACTGGTGACTCCAAGAATAATCCACCCAAAGGTGCTGCTGATTTCACTGCGCAGGTATATG---CTTTAACACAAATTTGGG----------------CAAATTATTGTTGATTGATTGATT---------------------GGTTGAT-TGGCACG-ATGATGA-GAACA--AAAACC-----TCATTCGCGGTTTCCACCGGAAGGTCCTTTAGGATTTGTTGACGGCTAAATGCGTCTGAA--TAC-----TATTTGTT-ATATCT--GTTT-----------------------------------TAAGTGAATTT-TGTGATT--------------TAGTTTT-GAAAAGTT-------------ATGTTATATTTTT-----AGGTCATTGTATTGAATCATCCTGGTCAAATCAGCAATGGATACACACCAGTGTTGGATTGCCACACTGCACACATCGCGTGTAAATTTGCTTATATCAAAGAGAAGTGTGACCGTCGTAACGGAAAAACCACCGAAGAAAATCCAAAAGCTATAAAAGCTGGAGATGCTGCCATCGTTATACTTGTACCAAGCAAGCCTATGTGTGTTGAAGCTTTCCAAGAATTCCCGCCTCTAGGACGTTTTGCTGTTCGTGACATGNGACAAACCGTGGCCGTA   [4209]
Euglossa_crassipunctata_EU144b     TATACCATTTTTAATTGGGGGATTTGGTAATTGATTAATTCCTTTAATATTAAGGTCTCCTGATATATCATTTCCTCGAATAAATAATATTAGATTTTGATTACTACCTCCTTCTTTATTATTATTATTAACTAGAAGTATATTTAATTTTATGTCTGGAACTGGATGAACAGTTTATCCTCCTTTATCAAATTATTTATATCATTCGTCTCCTTCTGTAGATTTTACAATTTTTTCTTTACATATATCAGGAATTTCTTCTCTTTTAGGGGCTATAAATTTAATAACTACAATTATATTAATAAAAAATTTTAGTTTAGATTTGGATAAAATACCTTTATTTCCTTGATCTGTCTTTATTACAATAATTTTATTGTTATTATCTTTACCTGTTTTAGCTGGTGCTATTACTATATTATTATTTGATCGTAATTTTAATACTTCTTTTTTTGATCCTATAGGAGGAGGAGATCCTGTATTATATCAGCATTTATTTTGATTTTTTGGTCATCCTGAAGAATATATTTTAATTTTACCTGGANTTGGTTTTATTTCTCAAATTATTATAAATGAAAGAGGTAAAAAAGAAGTATTTGGTAATTTGGGAATAATTNATGCTATATTAGGAATTGGATTTTTAGGATTTATTGTTTGAGCTCATCATATATTTACAATTGGATTAGATGTAGATACACGAGCTTATTTTACTTCTGCAACTATAATTATTGCNGTACCNACTGGTATTAAAGTTTTTAGATGATTAGCTACTTATTATGGATCAAAATTTAAAATAAATAATTCTATTATATGATCTTTAGGTTTTATTTTGTTATTTACAATTGGAGGATTAACAGGNATTATATTATCTAATTCATCTATTGATATTATTTTACATGACACTTATTATGTTGTAGCTCATTTTCATTATGTTTTGTCTATAGGTGCTGTNTTTTCNATTATTTCAAGTTTTATTCATTGATATCCTTTAATTACAGGATTAATATTAAATAAAAAATGATTGATATATCANTTTATAATANTATTTATTGGGGTAAATTTAACTTTTTTTCCTCAACTTTTTTCAGCAAGTCTCTGCTGAAGAAGTACCTCACCAAGGAGGTGTTCGATCAACTCAAGACAAAGAAGACCTCCTTTGGCTCCAGCCTTCTTGATGTGATTCAGTCTGGCGTGGAGAACTTGGACTCTGGTGTCGGTATCTATGCTCCCGACGCTGAATCTTACACAGTATTTGCTGATCTCTTCGACCCAATCATCGAGGATTATCATGGTGGCTTCAAGAAGAGCGACAAGCATCCACCAAAGGACTTTGGAGACGTTGACTCCCTTGGCAATCTTGACCCAGCTGTTAGT-ATT----TAATT--------------------------------AATTCTTTGAA-TA---TATATTTTATAGAC-----------------------------ATATTTGTATATTCCC------TTCAAAAATT-ATAATT---GTCTAAGACA--GGAAACTT--------------------ATATACATGTTCAAGGTATTAAT----GCTTTTCTTCTTCAGGGTGAATTCATCGTTTCCACCCGTGTGAGATGCGGCCGTTCCTTGGAAGGCTATCCATTCAACCCCTGTTTGACTGAAGCTCAGTACAAAGAGATGGAGGAAAAAGTCTCCAGCACTTTGTCTGGTTTGGAAGGTGAACTTAAGGGAACCTTCTATCCTCTGACNGGCATGAGCAAAGAAGTCCAACAGAAGCTGATCGATGATNNNNNNNTGTTCAAAGAGGGTGATCGCTTCTTACAAGCTGCTAACGCNNNNNNNNNNNNNNNNNNNNNNNNNNNNNNNNNNNNNNNNNNNNNNNNNNNNNNNNNNTTAAATGCCGCAACCATGTATATTAAAACCAAAACCTCTATGGACGGGTAAACAAATTTTCTCCTTAATCATACCAGGTAATGTAAATATGATAAGAACCCACAGTACACATCCAGATGAAGAAGATGATGGTCCATATAAGTGGATTTCTCCTGGTGATACTAAAGTTATGGTAGAACATGGAGAACTTGTTATGGGTATACTTTGTAAAAAGACATTGGGTACCTCTGCTGGATCTCTACTTCATATTTGTATGTTGGAATTAGGACATGAAGTTTGTGGAAGATTTTATGGAAACATTCAAACTGTAATTAACAATTGGTTACTGCTAGAAGGTCATTCAATTGGTATTGGAGATACCATTGCTGATCCACAAACTTATTTAGAAATTCAGAAAGCTATAAAAAAAGCCAAAGAAGACGTGATAGAAGTCATTCAAAAAGCACACAACATGGAATTAGAACCTACACCTGGTAATACTTTAAGACAAACTTTTGAAAATCAAGTAAACAGAATTTTGAACGACGCTCGTGATAAGACTGGTGGTTCTGCTAAGAAATCATTAACAGAGTACAACAATCTCAAAGCTATGGTAGTATCAGGATCAAAAGGTTCTAACATTAATATCTCTCAGGTCATTGCTTGTGTCGGACAACAAAACGTAGAAGGTAAACGTATACCGTTTGGTTTCCGCAAAAGAACATTGCCACATTTTATTAAGGATGATTATGGTCCTGAATCCAGAGGATTCGTAGAGAACTCGTATCTTGCTGGTTTGACCCCATCCGAATTTTATTTTCACGCTATGGGAGGTCGTGAAGGTCTCATCGATANNNNNNNNNNNNNNNNNNNNNNNNNNNNNNNNNNNNNNNNNNNNNNNNNNNNNNNNNNNNNNNNNNNNNNNNNNNNNNNNNNNNNNNNNNNNNNNNNNNNNNNNNNNNGCTGGAGCAAATGTAACAACCATACCTGGCTTCAACACACCAGTTTCAACACGACCAACAGGTACAGTTCCAATACCACCAATTTTGTATACATCCTAAAATCAAATT-----TAGCATCATTATTAT--ATG-TTACCTC----GGAATAAATA--TGGCTCTGAAAAAATTTA-TTTTAATCAGTCGTCTCTAACCGTCAC-AAAATTATAAAATTCTCCGGTGAAAACCGCGAATGAGGGAA-TTATTTTATCATCAT-----AAAAAGTAATTAAAGA--TTAA----------CTATCGA-------ATTCTACCAAA----AACTTACTTGAAGAGGAAGACGGAGAGCCTTGTCCGTAGGTCTAGATGGTGGAAGAATGGCGTCAAGCGCTTCAATAAGGCATTTTCCTTCAACTTTACCTTCTTTACGTTCCACAGTCCATCCCTTGAACCAAGGCATTTTTGAAGAAATCTCCAACATATTATCTCCGTGCCAACCAGAAATTGGCACAAATGCTACTCCAGCAGGATTGTAACCGATCTTCTTAATGTAAGATGACACTTCCTTTTTAATTTCTTCAAATCGGACTTCAGAATACGGTGGCTCGGTGGAGTCCATCTTGTTAACACCAACGATCAACTGTTTTACACCGAGAGTAAAAGCAAGCAAAGCATGCTCACGGGTTTGTCCATTCTTTGAAATACCAGCTTCAAACTCGCCAGTGCCAGCAACAACAATTAATANNNNNNNNNNNNNNNNNNNNNNNNNNNNNNNNNNNNNNNNNNNNNNNNNNNNNNNNNNNNNNNNNNNNNNNNNNNNNNNNNNNNNNNNNNNNNNNNNNNNNNNNNNNNNNNNNNNNNNNNNNNNNNNNNNNNNNNNNNNNNNNNNNNNNNNNNNNNNNNNNNNNNNNNNNNNNNNNNNNNNNNNNNNNNNNNNNNNNNNNNNNNNNNNNNNNNNNNNNNNNNNNNNNNNNNNNNNNNNNNNNNNNNNNNNNNNNNNNNNNNNNNNNNNNNNNNNNNNNNNNNNNNNNNNNNNNNNNNNNNNNNNNNNNNNNNNNNNNNNNNNNNNNNNNNNNNNNNNNNNNNNNNNNNNNNNNNNNNNNNNNNNNNNNNNNNNNNNNNNNNNNNNNNNNNNNNNNNNNNNNNNNNNNNNNNNNNNNNNNNNNNNNNNNNNNNNNNNNNNNNNNNNNNNNNNNNNNNNNNNNNNNNNNNNNNNNNNNNNNNNNNNNNNNNNNNNNNNNNNNNNNNNNNNNNNNNNNNNNNNNNNNNNNNNNNNNNNNNNNNNNNNNNNNNNNNNNNNNNNNNNNNNNNNNNNNNNNNNNNNNNNNNNNNNNNNNNNNNNNNNNNNNNNNNNNNNNNNNNNNNNNNNNNNNNNNNNNNNNNNNNNNNNNNNNNNNNNNNNNNNNNNNNNNNNNNNNNNNNNNNNNNNNNNNNNNNNNNNNNNNNNNNNNNNNNNNNNNNNNNNNNNNNNNNNNNNNNNNNNNNNNNNNNNNNNNNNNNNNNNNNNNNNNNNNNNNNNNNNNNNNNNNNNNNNNNNNNNNNNNNNNNNNNNNNNNNNNNNNNNNNNNNNNNNNNNNNNNNNNNNNNNNNNNNNNNNNNNNNNNNNNNNNNNNNNNNNNNNNNNNNNNNNN   [4336]
Euglossa_imperialis_EU5            TATACCTTTTTTAATTGGAGGTTTTGGTAATTGATTAATTCCTTTAATATTAAGATCTCCTGATATATCATTCCCTCGAATAAATAATATTAGTTTTTGATTATTACCTCCTTCTTTATTATTATTATTAATTAGAAGAATTTTTAATTTTACATCTGGAACTGGATGAACAGTTTATCCTCCTTTATCTAATTATATATTTCATTCTTCTCCTTCTGTAGATTTTACAATTTTTTCTTTACATATATCAGGAATTTCTTCTCTTTTAGGAGCAATAAATTTAATAACTACAATTATATTAATAAAAAATTTTAGTTTAGATTTAGATAAAATACCTTTATTTCCTTGATCTGTATTTATTACTATAATTTTATTATTATTATCTTTACCTGTTTTATCTGGTGCTATTACTATATTATTATTTNATCGTAATTATAATACTTCTTTTTTTGATCCAGTAGGAGGTGGTGATCCTGTATTATATCAGCATTTATTTTGATTTTTTGGTCATCCAGAAGTTTATATTTTAATTTTGCCTGGTTTTGGATTAATTTCACAAATTATTATAATTGAAAGAGGTAAAAAAGAAGTATTTGGTAATTTAGGAATAATTTATGCAATATTAGGTATTGGATTTTTAGGATTTATTGTTTGAGCACATCATATATTTACAATTGGATTAGATGTTGATACACGAGCTTATTTTACTTCAGCAACTATAATTATTGCTGTTCCAACAGGTATTAAAGTTTTTAGATGATTGGCAACTTATTATGGATCAAAAATTAAAATAAATAATTCTATTATATGATCTTTAGGTTTTATTTTATTATTTACAATTGGTGGATTAACTGGTATTATATTATCAAATTCATCTATTGATATTATTTTACATGATACTTATTATGTTGTTGCTCATTTTCATTATGTATTATCAATAGGAGCTGTTTTTTCTATTATTTCAAGATTTATTCATTGATATCCTTTAATTACGGGATTAATATTAAATAAAAAATGATTAGTTTATCAATTTTTAATAATATTTATCGGAGTTAATATAACCTTTTTTTCCANNNNNNNNNNNNNNNNNTTCTGCTGAAGAAGTACCTCACCAAGGAGGTGTTTGATNNACTGAAGACAAAGAAGACCTCCTTTGGCTCCAGCCTTCTTGATGTGATTCAGTCTGGCGTGGAGAACTTGGACTCTGGTGTCGGTATCTATGCTCCCGACGCTGAATCTTACACAACATTTGCTGACCTCTTCGACCCAATCATCGAGGACTATCATGGTGGCTTCAAGAAGAGCGACAAGCATCCACCAAAGGACTTTGGAGACGTTGACTCCCTTGGCAATCTTGACCCGGCTGTTAGT-ATT----TAATT--------------------------------AATCGTTTAAA-CA---TGTATTTTGTAGAC-----------------------------ATATTTGTTTATTCCC------TTCAAAAATT-ATAATT---ATCTAAGAGA--GGAAACTT--------------------GTATACATGTTCGAGGTATTAAT----GCTTTTCTTCTTCAGGGTGAATTCATCGTTTCCACCCGTGTGAGATGCGGCCGTTCCTTGGAAGGCTACCCATTCAACCCCTGTTTGACTGAAGCTCAGTACAAAGAGATGGAGGAAAAAGTCTCCAGCACTCTGTCTGGTTTGGAAGGTGAACTTAAGGGAACCTTCTATCCCCTGACTGGCATGAGCAAAGAAGTTCAGCAGAAGCTGATCGACGNNCNCTTCCTGTTCAAAGAGGGTGATCGCTTCTTACAAGCTGCTAACGCTTGTCGTTNCTNGCCCACCGGCCGTGGTATCTACCACACANNNNNNNNNTTGGGATGGTAAAATGCCGCAACCATGTATATTGAAACCAAAACCTCTATGGACGGGTAAACAAATTTTCTCCTTAATCATACCAGGGAATGTAAATATGATAAGAACCCACAGTACACATCCAGATGAAGAAGATGATGGTCCATATAAGTGGATTTCTCCTGGTGATACTAAAGTTATGGTAGAACATGGAGAACTTGTTATGGGTATACTTTGTAAAAAGACATTGGGTACCTCTGCTGGATCTCTACTTCATATTTGTATGTTGGAATTAGGACATGAAGTTTGTGGAAGATTTTATGGGAACATTCAAACTGTAATTAACAATTGGTTACTGCTAGAAGGACATTCAATTGGTATTGGAGATACCATTGCTGATCCACAAACTTATTTAGAAATTCAGAAAGCTATAAAAAAAGCCAAAGAAGACGTGATAGAAGTCATTCAAAAAGCACACAACATGGAATTAGAACCTACACCTGGTAATACTTTAAGGCAAACTTTTGAAAATCAAGTAAACAGAATTTTGAACGACGCTCGTGATAAGACTGGTGGTTCTGCTAAGAAATCATTAACAGAGTACAACAATCTCAAAGCTATGGTAGTATCGGGATCAAAAGGTTCTAACATTAATATCTCCCAGGTTATTGCTTGTGTCGGACAACAAAACGTAGAAGGTAAACGTATACCGTTTGGTTTCCGCAAAAGAACATTGCCACATTTTATTAAGGATGATTATGGTCCTGAATCCAGAGGATTCGTAGAGAACTCGTATCTTGCTGGTTTGACCCCATCCGAATTTTATTTTCACGCTATGGGAGGTCGTGAAGGTCTCATCGATANNNNNNNNNNNNNNNNNNNNNNNNNNNNNNNNNNNNNNNNNNNNNNNNNNNNNNNNNNNNNNNNNNNNNNNNNNNNNNNNNNNNNNNNNNNNNNNNNNNNNNNNNNNNNNNNNNNNNNNNNNNNNNNNNNNNCCTGGCTTCAATACACCAGTTTCAACACGACCAACAGGTACAGTTCCAATACCACCAATTTTGTATACATCCTAAAATCAAATT-----TAGCATCGTTATTAT--ATG-TTACCTC----GGAATAAATA--TGGCTCTAAAAAAAGTAA-TTTTAATCAGACGTCTCGAACCGTCAC-AAAATTATAAAATTCTCCGGTGAAAACCGCGAATGAGGGAA-TAATTTTATCATCATA----AAAAAACAATTAAAGA--TCAA----------CTATCGA-------ATTCTACCAAA----AACTTACTTGAAGAGGAAGACGGAGAGCCTTGTCCGTAGGTCTAGATGGTGGAAGAATGGCGTCAAGCGCTTCAATAAGGCATTTTCCCTCAACTTTACCTTCTTTACGTTCCACGGTCCATCCCTTGAACCAAGGCATTTTTGAAGAAATCTCCAACATATTATCTCCGTGCCAACCAGAAATTGGCACAAATGCTACTCCAGCAGGATTGTAACCGATCTTCTTGATGTAAGATGACACTTCCTTCTTAATTTCTTCAAATCGGACTTCAGAATATGGTGGCTCAGTGGAGTCCATCTTGTTAACACCAACGATCAACTGTTTTACACCGAGAGTAAAAGCAAGCAAAGCATGCTCACGGGTTTGTCCATTCTTTGAAATACCAGCTTCAAACTCGCCAGTACCAGCAGCAACAATTAATACTGCACAGTCAGCTTGTGAGGTACCGGTAATCATGTTTTTGATGAAATCTCTATGCCCCGGAGCATCGATAATAGTAACATAGTACTTGGAAGTTTCAAATTTCCATAAAGCAATGTCAATGGTAATACCACGTTCACGTTCAGCTTTAAGCTTATCCAATACCCACGCGTTCAACGTTAAGAACGTGGCAGTAAAAGAATTGCGTCGTGGTTATGTAACTGGTGACTCCAAGAATAATCCACCCAAAGGTGCTGCTGATTTCACTGCACAGGTATATG---TTTTAACACAAATTTGGG----------------CAAATTATTGTTGATTGATTGATTGATTGATT-------------GGTTGAT-TGGCACG-ATGATGA-GAACA--TAAACC-----TCATTCGCGGTTTCCACCGGAAGGTCCTTTAGGATTTGTTGACGGCTAAATGCGTCTGAA--TAC-----TATTTGTT-ATATCT--GTTT-----------------------------------TAAGTGAATTT-TGTGATT--------------TAGTTTT-GAAAAGTT-------------ATGTTATATTTTT-----AGGTCATTGTATTGAATCATCCTGGTCAAATCAGCAATGGATACACACCAGTGTTGGATTGCCACACTGCACACATCGCGTGTAAATTTGCTTATATCAAAGAGAAGTGTGACCGTCGTAACGGAAAAACCACCGAAGAAAATCCAAAAGCTATAAAAGCTGGAGATGCTGCCATCGTTATACTTGTACCAAGCAAGCCTATGTGTGTTGAAGCTTTCCAAGAATTCCCGCCTCTAGGACGTTTTGCTGTTCGTGACATGCGACAAACCGTGGCCGTA   [4216]
Euglossa_inflata_EU114a            NNNNNNNNNNNNNNNNNNNNNNNNNNNNNNNNNNNNNNTTCCTTTAATGTTAAGATCACCTGATATATCATTTCCTCGAATAAATAATNNNNNNNNNNNNNAATTGCCTCCTTCATTATTATTATTATTAACTAGAANAATTTTTAATTTTACATCTGGAACTGGATGAACAGTTTATCCTCCTTTATCTAATTATATNTTTCATTCTTCTCCTTCTGTAGATTTTACAATTTTTTCTTTACATATATCAGGAATTTCATCTCTTTTAGGGGCTATAAATTTAATAACTACAATTATATTAATAAAAAATTTTAGNTTAGATTTAGATAAAATACCTTTATTTCCTTGATCTGTATTTATTACTATAATTTTATTATTATTATCTTTNCCAGTATTAGCTGGTGCTATTACTATATTATTATTTGATCGTAATTTTAATACTTCATTTTTTGATCCAATAGGAGGAGGTGATCCTGTTTTATATCAACATTTATTTTGATTTTTTGGTCATCCAGAAGTTTATATTTTAATTTTACCTGGATTTGGTTTAATTTCACAAATTATTATAAATGAAAGAGGAAAAAAAGAAGTATTTGGTAATTTAGGAATAATTTATGCAATATTAGGTATTGGATTTTTAGGATTTATTGTTTGAGCTCATCATATATTTACAATTGGTTTAGATGTAGATACTCGAGCTTATTTTACTTCTGCAACTATNATTATTGCTGTTCCTACAGGTATTAAAGTATTTAGATGATTAGCAACTTATTATGGATCAAAATTTAAAATAAATAATTCTATTATATGATCATTAGGTTTTATTTTATTATTTACAATTGGAGGATTAACNGGAATTATATTATCAAATTCATCTATTGATATTATTTTACATGANNNNNNNNNNNNNNNNNNNNNNNNNNNNNNNNNNNNNNNNNNNNNNNNNNNNNNNNNNNNNNNNNNNNNNNNNNNNNNNNNNNNNNNNNNNNNNNNNNNNNNNNNNNNNNNNNNNNNNNNNNNNNNNNNNNNNNNNNNNNNNNNNNNNNNNNNNNNNNNNNNNNNNNNNNNNNNNNNNNNNNNNNCAGCAAGTCTCTGCTGAAGAAATACCTCACCAAGGAGGTGTTCGATCAACTGAAGACAAAGAAGACCTCCTTTGGCTCCAGCCTTCTTGATGTGATTCAGTCTGGCGTGGAGAACTTGGACTCTGGTGTCGGTATTTATGCTCCCGACGCTGAATCTTACACAGTATTTGCTGACCTCTTCGACCCAATCATCGAGGACTATCATAGTGGCTTCAAGAAGAGCGACAAGCATCCACCAAAGGACTTTGGAGACGTTGACTCCCTTGGCAATCTTGACCCAGCTGTTAGT-ATT----TAATT--------------------------------AGTTATTTGAA-TA---TGTATTTTGTAGAT-----------------------------ATATTTATTTATTCCC------TTCAAAAATT-ATAATT---GTCTAAGACA--GGAAACTT--------------------ATATACATGTTCGGGGTATTAAT----GCTTTTCTTCTTCAGGGTGAATTCATCGTTTCCACCCGTGTGAGATGCGGCCGTTCCTTGGAAGGCTACCCATTCAACCCCTGTTTGACTGAAGCTCAGTACAAAGAGATGGAGGAAAAAGTCTCCAGCACTCTATCTGGTTTGGAAGGTGAACTTAAGGGAACCTTCTATCCTCTGACTGGCATGAGCAAAGAAGTCCAACAGAAGCTGATCGACGATCACTTCCTGTTCAAAGAGGGTGATCGCTTCTTACAAGCTGCTAACGCTTGTCGTTTCTGGCCCACTGGCCGTGGTATCTACCACAACGATGCCAAANNNNNNNNNNNNNNNNNNNNNNNNNNNNNNNNNNNNNNNNNNNNNNNNNNNNNNNNNNNNNNNNNNNNNNNNNNNNNNNNNNNNNNNNNNNNNNNNNNNNNNNNNNNNNNNNNNNNNNNNNNNNNNNNNNNNNNNNNNNNNNNNNNNNNNNNNNNNNNNNNNNNNNNNNNNNNNNNNNNNNNNNNNNNNNNNNNNNNNNNNNNNNNNNNNNNNNNNNNNNNNNNNNNNNNNNNNNNNNNNNNNNNNNNNNNNNNNNNNNNNNNNNNNNNNNNNNNNNNNNNNNNNNNNNNNNNNNNNNNNNNNNNNNNNNNNNNNNNNNNNNNNNNNNNNNNNNNNNNNNNNNNNNNNNNNNNNNNNNNNNNNNNNNNNNNNNNNNNNNNNNNNNNNNNNNNNNNNNNNNNNNNNNNNNNNNNNNNNNNNNNNNNNNNNNNNNNNNNNNNNNNNNNNNNNNNNNNNNNNNNNNNNNNNNNNNNNNNNNNNNNNNNNNNNNNNNNNNNNNNNNNNNNNNNNNNNNNNNNNNNNNNNNNNNNNNNNNNNNNNNNNNNNNNNNNNNNNNNNNNNNNNNNNNNNNNNNNNNNNNNNNNNNNNNNNNNNNNNNNNNNNNNNNNNNNNNNNNNNNNNNNNNNNNNNNNNNNNNNNNNNNNNNNNNNNNNNNNNNNNNNNNNNNNNNNNNNNNNNNNNNNNNNNNNNNNNNNNNNNNNNNNNNNNNNNNNNNNNNNNNNNNNNNNNNNNNNNNNNNNNNNNNNNNNNNNNNNNNNNNNNNNNNNNNNNNNNNNNNNNNNNNNNNNNNNNNNNNNNNNNNNNNNNNNNNNNNNNNNNNNNNNNNNNNNNNNNNNNNNNNNTCTTTTACTGCCACGTTCTTAACGTTGAAACCAACGTTATCACCAGGAACAGCTTCTGGCAAAGCTTCGTGATGCATTTCGACGGATTTAACTTCAGTGGTCAAACCAGCTGGAGCAAATGTAACAACCATACCTGGCTTCAACACACCAGTTTCAACACGACCAACAGGTACAGTTCCAATACCACCAATTTTGTATACATCCTAAAATCAAATT-----TAGCATCATTATTAT--ATG-TTTACTC----GGAATAAATA--TGGCTCTAAAAAGAGTAA-TTTTAATCAGACGTCTCTAACCGTCAC-AAAATTATAAAATTCTCCGGTGAAAACCGCGAATGAGGGAA-TAATTTTATCATCAT-----AAATAATAATTAAAGA--TTAA----------CTATCGA-------ATTCTACCAAA----AACTTACTTGAAGAGGAAGACGGAGAGCCTTGTCCGTAGGTCTAGATGGTGGAAGAATGGCGTCAAGCGCTTCAATAAGGCATTTTCCTTCAACTTTACCTTCTTTACGTTCCACGGTCCATCCCTTGAACCAAGGCATTTTTGAAGAAATCTCCAACATATTATCTCCGTGCCAACCAGAAATTGGCACAAATGCTACTCCAGCAGGATTGTAACCGATCTTCTTAATGTAAGATGACACTTCTTTTTTAATTTCTTCAAATCGGACTTCAGAATATGGTGGCTCAGTGGAGTCCATCTTATTAACACCAACGATCAATTGTTTTACACCGAGAGTAAAAGCAAGCAAAGCATGCTCACGGGTTTGTCCATTCTTTGAAATACCAGCTTCAAACTCGCCAGTACCAGCAGCAACAATTAATACTGCACAGTCAGCTTGTGAGGTACCAGTAATCATGTTTTTGATAAAATCTCTATGCCCCGGAGCATCGATAATAGTAACATAGTACTTGGAAGTTTCAAATTTCCATAANGCAATGTCAATGGTAATACCACGTTCACGTTCAGCTTTAAGCTTGTCCAATACCCACGCNNNNNNNNNNNNNNNNNNNNNNNNNNNNNNNNNNNNNNNNNNNNNNNNNNNNNNNNNNNNNNNNNNNNNNNNNNNNNNNNNNNNNNNNNNNNNNNNNNNNNNNNNNNNNNNNNNNNNNNNNNNNNNNNNNNNNNNNNNNNNNNNNNNNNNNNNNNNNNNNNNNNNNNNNNNNNNNNNNNNNNNNNNNNNNNNNNNNNNNNNNNNNNNNNNNNNNNNNNNNNNNNNNNNNNNNNNNNNNNNNNNNNNNNNNNNNNNNNNNNNNNNNNNNNNNNNNNNNNNNNNNNNNNNNNNNNNNNNNNNNNNNNNNNNNNNNNNNNNNNNNNNNNNNNNNNNNNNNNNNNNNNNNNNNNNNNNNNNNNNNNNNNNNNNNNNNNNNNNNNNNNNNNNNNNNNNNNNNNNNNNNNNNNNNNNNNNNNNNNNNNNNNNNNNNNNNNNNNNNNNNNNNNNNNNNNNNNNNNNNNNNNNNNNNNNNNNNNNNNNNNNNNNNNNNNNNNNNNNNNNNNNNNNNNNNNNNNNNNNNNNNNNNNNNNNNNNNNNNNNNNNNNNNNNNNNNNNNNNNNNNNNNNNNNNNNNNNNNNNNNNNNNNNNNNNNNNNNNNNNNNNNNNNNNNNNNNNNNNNNNNNNNNNNNNNNNNNNNNNNNNNNNNNNNNNNNNNNNNNNNNNNNNNNNNNNNNNNNNNNNNNNNNNNNNNNNNNNNNNNNNNNNNNNNNNNNNNNNN   [4336]
Euglossa_intersecta_EU21           TATACCATTTTTAATTGGAGGTTTTGGTAATTGATTAATTCCTTTAATATTAGGATCTCCNGATATATCATTTCCTCGAATGAATAATATTAGATTTTGATTATTACCTCCTTCATTATTATTATTATTAATTAGAAGAATTTTTAATTTTACTTCTGGAACTGGATGAACAGTTTATCCTCCTTTATCTAATTATATATTTCATTCTTCACCTTCTGTGGATTTTACGATTTTTTCTTTACATATATCAGGAATTTCTTCTCTTTTAGGAGCTATAAATTTAATAACAACAATTATATTAATAAAAAATTTTAGTTTAGATTTAGATAAAATACCTTTATTTCCTTGATCTGTATTTATTACAATAATTTTATTATTATTATCTTTACCAGTATTAGCTGGTGCTATTACTATATTATTATTTGATCGTAATTTTAATACTTCATTTTTTGATCCTATAGGAGGTGGAGATCCTGTTTTATATCAACATTTATTTTGATTTTTTGGACATCCAGAAGTTTATATTTTAATTTTNCCTGGTTTTGGTTTAATTTCGCAAATTATTATAAATGAAAGGGGTAAAAAAGAAGTATTTGGTAATTTAGGTATAATTTATGCAATATTAGGTATTGGATTTTTAGGATTTATTGTTTGAGCTCATCATATATTTACAATTGGTTTAGATGTTGATACACGAGCTTATTTTACTTCTGCAACTATAATTATTGCTGTTCCTACAGGTATTAAGGTTTTTAGATGATTAGCAACTTATTATGGATCAAAAATTAAAATAAATAATTCTATTATATGATCATTAGGTTTTATTTTATTATTTACAATTGGAGGTTTAACTGGAATTATATTATCAAATTCATCTATTGATATTATTTTACATGATACTTATTATGTTGTAGCTCATTTTCATTATGTTTTATCAATAGGAGCTGTATTTTCTATTATTTCAAGTTTTATTCATTGATATCCTTTAATTACAGGTTTATTATTAAATAAAAAATGATTAGTTTATCAATTTTTAATGATATTTATTGGAGTAAATTTAACATTTTTTCTCCAACTTNNNNCAGCAAGTCTCTGCTGAAGAAGTACCTCACCAAGGAGGTGTTCGATCAACTGAAGACAAAGAAGACCTCCTTTGGCTCCAGCCTTCTTGATGTGATTCAGTCTGGCGTGGAGAACTTGGATTCTGGTGTCGGTATCTATGCTCCCGACGCTGAATCTTACACAGTATTTGCTGACCTCTTCGACCCAATCATCGAGGACTATCATAGTGGCTTCAAGAAGAGCGACAAGCATCCACCAAAGGACTTTGGAGACGTTGACTCCCTTGGCAATCTTGACCCAGCTGTTAGT-ATT----TAATT--------------------------------AGTTATTTGAA-TA---TGTATTTTGTAGAT-----------------------------ATATTTATTTATTTCC------TTCAAAAATT-ATAATT---GTATAAGATA--GGAAACTT--------------------ATATACATGTTCGAGGTATTAAT----GCTTTTCTTCTTCAGGGTGAATTCATCGTTTCCACCCGTGTGAGATGCGGCCGTTCCTTGGAAGGATACCCATTCAACCCCTGTTTGACTGAAGCTCAATACAAAGAGATGGAGGAAAAAGTCTCCAGCACTCTGTCTGGTTTGGAAGGTGAACTTAAGGGAACCTTCTATCCTCTGACTGGCATGAGCAAAGAAGTCCAACAGAAGCTGATCGACGATCACTTCCTGTTCAAAGAGGGTGATCGCTTCTTACAAGCTGCTAACGCTTGTCGTTTCTGGCCCACCGGCCGTGGTATCTACCACAACGATGCCAAANNNNNNNNNNNNNNNNNNNNNNNNNNNNNNNNNNNNNNNNNNNNNNNNNNNNNNNNNNNNNNNNNNNNNNNNNNNNNNNNNNNNNNNNNNNNNNNNNNNNNNNNNNNNNNNNNNNNNNNNNNNNNNNNNNNNNNNNNNNNNNNNNNNNNNNNNNNNNNNNNNNNNNNNNNNNNNNNNNNNNNNNNNNNNNNNNNNNNNNNNNNNNNNNNNNNNNNNNNNNNNNNNNNNNNNNNNNNNNNNNNNNNNNNNNNNNNNNNNNNNNNNNNNNNNNNNNNNNNNNNNNNNNNNNNNNNNNNNNNNNNNNNNNNNNNNNNNNNNNNNNNNNNNNNNNNNNNNNNNNNNNNNNNNNNNNNNNNNNNNNNNNNNNNNNNNNNNNNNNNNNNNNNNNNNNNNNNNNNNNNNNNNNNNNNNNNNNNNNNNNNNNNNNNNNNNNNNNNNNNNNNNNNNNNNNNNNNNNNNNNNNNNNNNNNNNNNNNNNNNNNNNNNNNNNNNNNNNNNNNNNNNNNNNNNNNNNNNNNNNNNNNNNNNNNNNNNNNNNNNNNNNNNNNNNNNNNNNNNNNNNNNNNNNNNNNNNNNNNNNNNNNNNNNNNNNNNNNNNNNNNNNNNNNNNNNNNNNNNNNNNNNNNNNNNNNNNNNNNNNNNNNNNNNNNNNNNNNNNNNNNNNNNNNNNNNNNNNNNNNNNNNNNNNNNNNNNNNNNNNNNNNNNNNNNNNNNNNNNNNNNNNNNNNNNNNNNNNNNNNNNNNNNNNNNNNNNNNNNNNNNNNNNNNNNNNNNNNNNNNNNNNNNNNNNNNNNNNNNNNNNNNNNNNNNNNNNNNNNNNNNNNNNNNNNNNNNNNNNNNNNTCTTTTACTGCCACGTTCTTAACGTTGAAACCAACGTTATCACCAGGAACAGCTTCTGGCAAAGCTTCGTGATGCATTTCGACGGATTTAACTTCAGTGGTCAAACCAGCTGGAGCAAATGTAACAACCATACCTGGCTTCAACACACCAGTTTCAACACGACCAACAGGTACAGTTCCAATACCACCAATTTTGTATACATCCTAAAATCAAATT-----TAGCATCATTATTAT--ATG-TTACCTC----GGAATAAATA--TGACTCTAAAAAAAGTAA-TTT-AGTCAGACGTCTCTAACCGTCAC-AAAATTATAAAATTCTCCGGTGAAAACCGCGAATGAGGGAA-TAATTTTATCATCAT-----AAAAAATAATTAAAGA--TTAA----------CTATCGA-------ATTCTACCAAA----AACTTACTTGAAGAGGAAGACGGAGAGCCTTGTCCGTAGGTCTAGATGGTGGAAGAATGGCGTCAAGCGCTTCAATAAGGCATTTTCCTTCAACTTTACCTTCCTTACGTTCCACAGTCCATCCCTTGAACCAAGGCATTTTTGAAGAAATCTCCAACATATTATCTCCGTGCCAACCAGAAATTGGCACAAATGCTACTCCAGCAGGATTGTAACCGATCTTCTTAATGTAAGATGACACTTCCTTTTTAATTTCTTCAAATCGGACTTCAGAATATGGTGGCTCAGTGGAGTCCATCTTGTTAACACCAACGATCAACTGTTTTACACCGAGAGTAAAAGCAAGCAAAGCATGCTCACGGGTTTGTCCATTCTTTGAAATACCGGCTTCAAACTCGCCAGTACCAGCAGCAACAATTAATACTGCACAGTCAGCTTGTGAGGTACCAGTAATCATGTTTTTGATGAAATCTCTATGCCCCGGAGCATCGATAATAGTAACATAGTACTTGGAAGTTTCAAATTTCCATAAAGCAATGTCAATGGTAATACCACGTTCACGTTCAGCTTTAAGCTTGTCCAATACCCACGCNNNNNNNNNNNNNNNNNNNNNNNNNNNNNNNNNNNNNNNNNNNNNNNNNNNNNNNNNNNNNNNNNNNNNNNNNNNNNNNNNNNNNNNNNNNNNNNNNNNNNNNNNNNNNNNNNNNNNNNNNNNNNNNNNNNNNNNNNNNNNNNNNNNNNNNNNNNNNNNNNNNNNNNNNNNNNNNNNNNNNNNNNNNNNNNNNNNNNNNNNNNNNNNNNNNNNNNNNNNNNNNNNNNNNNNNNNNNNNNNNNNNNNNNNNNNNNNNNNNNNNNNNNNNNNNNNNNNNNNNNNNNNNNNNNNNNNNNNNNNNNNNNNNNNNNNNNNNNNNNNNNNNNNNNNNNNNNNNNNNNNNNNNNNNNNNNNNNNNNNNNNNNNNNNNNNNNNNNNNNNNNNNNNNNNNNNNNNNNNNNNNNNNNNNNNNNNNNNNNNNNNNNNNNNNNNNNNNNNNNNNNNNNNNNNNNNNNNNNNNNNNNNNNNNNNNNNNNNNNNNNNNNNNNNNNNNNNNNNNNNNNNNNNNNNNNNNNNNNNNNNNNNNNNNNNNNNNNNNNNNNNNNNNNNNNNNNNNNNNNNNNNNNNNNNNNNNNNNNNNNNNNNNNNNNNNNNNNNNNNNNNNNNNNNNNNNNNNNNNNNNNNNNNNNNNNNNNNNNNNNNNNNNNNNNNNNNNNNNNNNNNNNNNNNNNNNNNNNNNNNNNNNNNNNNNNNNNNNNNNNNNNNNNNNNNNNNNNNN   [4335]
Euglossa_ioprosopa_EU39            TATACCTTTTTTAATTGGTGGATTTGGTAATTGATTGATTCCTTTAATATTAAGATCTCCTGATATATCATTTCCTCGAATAAATAATATTAGATTTTGATTATTACCTCCTTCATTATTATTATTATTAACTAGTAGAATTTTTAATTTTATATCTGGAACTGGTTGAACTGTATATCCTCCTTTATCTAATTATATATTTCATTCTTCCCCTTCTGTAGATTTTACAATTTTTTCTTTACATATATCTGGTATTTCTTCACTTTTAGGAGCTATAAATTTAATAACTACAATTATATTAATAAAAAATTTTAGTTTAGATTTAGATAAAATACCTTTATTTCCTTGATCAGTTTTTATTACAATAATTTTATTATTATTATCTTTTCCAGTATTGGCAGGAGCTATTACAATATTATTATTTGATCGTAATTTTAATACATCTTTTTTTGATCCTATAGGAGGAGGAGATCCTGTTTTATATCAACATTTATTTTGATTTTTTGGTCATCCAGAAGTTTATATTTTAATTTTACCTGGTTTTGGTTTAATTTCTCAAATTATTATAAATGAAAGAGGTAAAAAAGAAGTATTTGGTAATTTAGGTATAATTTATGCAATATTAGGAATTGGTTTTTTAGGTTTTATTGTATGAGCTCATCATATATTTACTATTGGATTAGATGTTGATACTCGTGCTTATTTTACTTCAGCAACTATAGTTATTGCTGTTCCCACTGGAATTAAAGTTTTTAGTTGATTAGCAACTTATTATGGTTCAAAATTTAAAATAAATAATTCTATTATATGATCTTTAGGATTTATTTTATTATTTACAATTGGTGGGTTAACTGGAATTATATTATCTAATTCATCTATTGATATTATTTTACATGATACATATTATGTTGTTGCTCATTTTCATTATGTTTTATCAATAGGAGCTGTTTTTTCTATTATTTCAAGATTTATTCATTGATATCCTTTAATTACTGGTTTAATATTAAATAAAAAATGATTAGTTTATCAATTTTTAATAATATTTATTGGAGTTAATNNNNNNNNNNNNNNNNNNNNNNNNNCAGCAAGTCTCTGCTGAAGAAGTACCTCACCAAGGAGGTGTTCGATCAACTTAAGACAAAGAAGACCTCCTTTGGCTCCAGCCTTCTTGATGTGATTCAGTCTGGCGTGGAGAACTTGGACTCTGGTGTCGGTATCTATGCTCCCGACGCTGAATCTTACACAGTATTTGCTGATCTCTTCGACCCAATCATCGAGGATTATCATAGTGGCTTCAAGAAGAGCGACAAGCATCCACCAAAGGACTTTGGAGACGTTGACTCCCTTGGCAATCTTGACCCAGCTGTTAGT-ATT----TAATT--------------------------------AGTTATTTGAA-TA---TGTATTTTGTAGAT-----------------------------ATATTTATTTATTCCC------TTTAAAAATT-ATAATT---GTCTAAGACT--GGAAACTT--------------------ATATACATGTTCGAGGTATTAAT----GCTTTTCTTCTTCAGAGTGAATTCATCGTTTCCACCCGTGTGAGATGCGGCCGTTCCTTGGAAGGCTACCCATTCAACCCCTGTTTGACTGAAGCTCAGTACAAAGAGATGGAGGAAAAAGTCTCCAGCACTCTGTCTGGTTTGGAAGGTGAACTTAAGGGAACCTTCTATCCTCTGACTGGCATGAGCAAAGAAGTCCAACAGAAGCTGATCGACGATCACTTCCTGTTCAAAGAGGGTGATCGCTTCTTACAAGCTGCTAACGCTTGTCGTTTCTGGCCCACCGGCCGTGGTATCTACCACAACGATGCCCAATTGGGATGGTAAAATGCCGCAACCATGTATATTGAAACCAAAACCTCTATGGACGGGTAAACAAATTTTCTCCTTAATCATACCAGGCAATGTAAATATGATAAGAACCCACAGTACACATCCAGATGAAGAAGATGATGGTCCATATAAGTGGATTTCTCCTGGTGATACTAAAGTTATGGTAGAACATGGAGAACTTGTTATGGGTATACTTTGTAAAAAGACATTGGGTACCTCTGCTGGATCTCTACTTCATATTTGTATGTTGGAATTAGGACATGAAGTTTGTGGAAGATTTTATGGGAACATTCAAACTGTAATTAACAATTGGTTACTGCTAGAAGGACATTCAATTGGTATTGGAGATACCATTGCTGATCCACAAACTTATTTAGAAATTCAGAAAGCTATAAAAAAAGCCAAAGAAGACGTGATAGAAGTCATTCAAAAAGCACACAACATGGAATTAGAACCTACACCTGGTAATACTTTAAGGCAAACTTTTGAAAATCAAGTAAACAGAATTTTGAACGACGCTCGTGATAAGACTGGTGGTTNTGCTAAGAAATCGTTAACAGAGTACAACAATCTCAAAGCTATGGTAGTATCAGGATCAAAAGGGTCTAACATTAATATCTCTCAGGTCATTGCTTGTGTCGGACAACAAAACGTAGAAGGTAAACGTATACCGTTTGGTTTCCGCAAAAGAACATTGCCACATTTTATTAAGGATGATTATGGTCCTGAATCCAGAGGATTCGTAGAGAACTCGTATCTTGCTGGTTTGACCCCATCCGAATTTTATTTTCACGCTATGGGAGGTCGTGAAGGTCTCATCGATATCTTATACTGACACGTTCTTAACGTTGAAACCAACGTNATCACCAGGAACAGCTTCCAGCAAAGCTTCGTGATGCATTTCGACGGATTTAACTTCAGTGGTCAAACCAGCTGGAGCAAATGTAACAACCATACCTGGCTTCAACACACCAGTTTCAACACGACCAACAGGTACAGTTCCAATACCACCAATTTTGTATACATCCTAAAATCAAATT-----TAGCATCATTATTAT--ATG-TTACCTC----GGAATAAATA--TGGCTCTGAAAAAATTTA-TTTTTATCAGACGTCTCTAACCGTCAC-AAAATTATAAAATTCTCCGGTGAAAACCGCGAATGAGGAAA-TTATTTTATCATCAT-----AAAAAATAATTAAAGA--TTAA----------CTATCGA-------ATTCTACCAAA----AACTTACTTGAAGAGGAAGACGGAGAGCCTTGTCCGTGGGTCTAGATGGTGGAAGAATGGCGTCAAGCGCTTCAATAAGGCATTTTCCTTCAACTTTACCTTCTTTACGTTCCACAGTCCATCCCTTGAACCAAGGCATTTTTGAAGAAATCTCCAACATATTATCTCCGTGCCAACCAGAAATTGGCACAAATGCTACTCCAGCAGGATTGTAACCGATCTTCTTAATGTAAGATGACACTTCCTTTTTAATTTCTTCAAATCGGACTTCAGAATACGGTGGCTCGGTGGAGTCCATCTTGTTAACACCGACGATCAACTGTTTTACACCGAGAGTAAAAGCAAGCAAAGCATGCTCACGGGTTTGTCCATTCTTTGAAATACCAGCTTCAAACTCGCCAGTACCAGCAGCAACAATTAATACTGCACAGTCAGCTTGCGAGGTACCAGTAATCATGTTTTTGATGAAATCTCTATGCCCAGGAGCATCAATAATAGTAACATAGTACTTGGAAGTTTCAAATTTCCATAAAGCAATGTCAATGGTAATACCACGTTCACGTTCAGCTTTAAGCTTGTCCAATACCCACGCTTTCAACGTTAAGAACGTGTCAGTAAAAGAATTGCGTCGTGGTTATGTAACTGGTGACTCCAAGAATAATCCACCCAAAGGTGCTGCTGATTTCACTGCGCAGGTATATG---TTTTAACACAAATTTGGA----------------CAAATTATTGTTGATT-----------------------------GGTTGAT-TGGCACG-ATGATGA-GAACA--AAAACC-----TCATTCGCGGTTTCCACCGGAAGGTCCTTTAGGATTTGTTGACGGCTGAATGCGTCTGAA--TAC-----TATTTATT-ATATCT--GTTT-----------------------------------TAAGTGAATTT-TGTGATT--------------TAGTTTT-GAAAAGTT-------------ATGTTATATTTTT-----AGGTCATTGTATTGAATCATCCTGGTCAAATCAGCAATGGATACACACCAGTGTTGGATTGCCACACTGCACACATCGCGTGTAAATTTGCTTATATCAAAGAGAAATGTGACCGTCGTAACGGAAAAACCACTGAAGAAAATCCAAAAGCTATAAAAGCTGGAGATGCTGCCATCGTTATACTTGTACCAAGCAAGCCTATGTGCGTTGAAGCTTTCCAAGAATTCCCGCCTCTAGGACGTTTTGCTGTTCGTGACATGCGACAAACNGTGGCCGTA   [4199]
Euglossa_iopyrrha_EU112            TATACCTTTTTTAATTGGAGGATTTGGTAATTGATTAATTCCTTTAATATTAAGATCACCTGATATATCTTTTCCTCGAATAAATAATATTAGATTTTGATTATTGCCTCCTTCATTATTATTGTTATTAACTAGAAGAATTTTTAATTTTATATCTGGAACTGGTTGAACAGTATATCCACCTTTATCAAATTATATTTTTCATTCATCTCCTTCTGTTGATTTTACAATTTTTTCTTTACATATATCAGGTATTTCTTCACTTTTAGGAGCTATAAATTTAATAACTACAATTATATTAATAAAAAATTTTAGTTTAGATTTAGATAAAATACCTTTATTTCCTTGATCTGTTTTTATTACTATAATTTTATTATTATTATCTTTACCTGTATTAGCAGGTGCTATTACAATATTATTATTTGATCGTAATTTTAATACTTCTTTTTTTGATCCTATAGGAGGGGGTGATCCTGTATTATATCAACATTTATTTTGATTTTTTGGTCATCCAGAAGTTTATATTTTAATTTTACCTGGTTTTGGTTTAATTTCTCAAATTATTATAAATGAAAGAGGAAAAAAAGAAGTATTTGGTAATTTAGGTATAATTTATGCAATATTAGGAATTGGATTTTTAGGTTTTATTGTTTGAGCTCATCATATATTTACTATTGGATTAGATGTTGATACTCGTGCTTATTTTACTTCAGCAACTATAGTAATTGCTGTTCCTACTGGAATTAAAGTTTTTAGATGATTAGCAACTTATTATGGTTCAAAATTTAAAATAAATAGTTCTATTATATGATCTTTAGGTTTTATTTTATTATTTACTATTGGAGGATTAACAGGAATTATATTATCTAATTCATCTATTGATATTATTTTACATGATACATATTATGTTGTTGCTCATTTTCATTATGTTTTATCTATAGGAGCTGTTTTTTCAATTATTTCAAGTTTTATTCATTGATATCCTTTAATTACTGGTTTAATATTAAATAAAAAATGATTAGTTTATCAATTTTTAATAATATTTATTGGGGTAAATTTAACATTTTTTCCTCAACTTTTTGNNNNNNNTCTCTGCTGAAGAAGTACCTCACCAAGGAGGTGTTCGATCAACTAAAGACAAAGAAGACCTCCTTTGGCTCCAGCCTTCTTGATGTGATTCAGTCTGGCGTGGAGAACTTGGACTCTGGTGTCGGTATCTATGCTCCCGACGCTGAATCTTACACAGTATTTGCTGATCTCTTCGACCCAATCATCGAGGATTATCATGGTGGCTTCAAGAAGAGCGACAAGCATCCACCAAAGGACTTTGGAGACGTTGACTCCCTTGGCAATCTTGACCCAGCTGTTAGT-ATT----TAATT--------------------------------CATTCTTTGAA-TA---TATATTTTCTAGAC-----------------------------ATATTTGTATATTCCC------TTGAAAAATT-ACAATT---GTCTAAGACA--GGAAACTT--------------------ACATACATATTCGAGGTATTAATTAACGCTTTTCTTCTTCAGAGTGAATTCATCGTTTCCACCCGTGTGAGATGCGGCCGTTCCTTGGAAGGCTACCCATTCAACCCCTGTTTGACTGAAGCTCAGTACAAAGAGATGGAGGAAAAAGTCTCCAGCACTCTGTCTGGTTTGGAAGGTGAACTTAAGGGAACCTTCTATCCTCTGACTGGCATGAGCAAAGAAGTCCAACAGAAGCTGATCGACGATCACTTCCTGTTCAAAGAGGGTGATCGCTTCTTACAAGCTGCTAACGCTTGTCGTTTCTGGCCCACCGGCCGTGGTATCTACCACAACGATGCCAAATTGGGATGGTAAAATGCCGCAACCATGTATATTGAAACCAAAACCTCTATGGACGGGTAAACAAATTTTTTCCTTAATCATACCAGGCAATGTAAATATGATAAGAACCCACAGTACACATCCAGATGAAGAAGATGATGGTCCATATAAGTGGATTTCTCCTGGTGATACTAAAGTTATGGTAGAACATGGAGAACTTGTTATGGGTATACTTTGTAAAAAGACATTGGGTACCTCTGCTGGATCTCTACTTCATATTTGTATGTTGGAATTAGGACATGAAGTTTGTGGAAGATTTTATGGGAACATTCAAACTGTAATTAACAATTGGTTACTGCTAGAAGGACATTCAATTGGTATTGGAGATACCATTGCTGATCCACAAACTTATTTAGAAATTCAGAAAGCTATAAAAAAAGCCAAAGAAGACGTGATAGAAGTCATTCAAAAAGCACACAATATGGAATTAGAACCTACACCTGGTAATACTTTAAGGCAAACTTTTGAAAATCAAGTAAACAGAATTTTGAACGACGCTCGTGATAAGACTGGTGGTTCTGCTAAGAAATCGTTAACAGAGTACAACAATCTCAAAGCTATGGTAGTATCAGGATCAAAAGGTTCTAACATTAATATCTCTCAGGTCATTGCTTGTGTCGGACAACAAAACGTAGAAGGTAAACGTATACCGTTTGGTTTCCGCAAAAGAACATTGCCACATTTTATTAAGGATGATTATGGTCCTNNNNNNNNNNNNNNNNNNNNNNNNNNNNNNNNNNNNNNNNNNNNNNNNNNNNNNNNNNNNNNNNNNNNNNNNNNNNNNNNNNNNNNNNNNNNNNNNNTCTTTTACTGACACGTTCTTAACGTTGAAACCAACGTTATCACCAGGAACAGCTTCTAGCAAAGCTTCGTGATGCATTTCGACGGATTTAACTTCAGTGGTCAAACCAGCTGGAGCAAATGTAACAACCATACCTGGCTTCAACACACCAGTTTCAACACGACCAACAGGTACAGTTCCAATACCACCAATTTTGTATACATCCTAAAATCAAATT-----TAGCATCATTATTAT--ATG-TTACCTC----GGAATAAATA--TGGCTGTGAAAAAATTCA-TTTTAATCAGACGTCTCTAACCGTCAC-AAAATTATAAAATTCTCCGGTGAAAACCGCGAATGAGGGAA-TTATTTTATCATCAT-----AAAAAATAATTAAACA--TTAA----------CTATCGA-------ATTCTACCAAA----AACTTACTTGAAGAGGAAGACGGAGAGCCTTGTCCGTAGGTCTAGATGGTGGAAGAATGGCGTCAAGCGCTTCAATAAGGCATTTTCCTTCAACTTTACCTTCTTTACGTTCCACAGTCCATCCCTTGAACCAAGGCATTTTTGAAGAAATCTCCAACATATTATCTCCGTGCCAACCAGAAATTGGCACAAATGCTACTCCAGCAGGATTGTAACCGATCTTCTTAATGTAAGATGAGACTTCCTTTTTAATTTCTTCAAATCGGACTTCAGAATACGGTGGCTCGGTGGAGTCCATCTTGTTAACACCAACGATCAACTGTTTTACACCGAGAGTAAAAGCAAGCAAAGCATGCTCACGGGTTTGTCCATTCTTTGAAATACCAGCTTCAAACTCGCCAGTACCAGCAGCAACAATTAATACTGCACAGTCAGCTTGTGAGGTTCCAGTAATCATGTTTTTGATGAAATCTCTATGCCCAGGAGCATCAATAATAGTAACATAGTACTTGGAAGTTTCAAATTTCCATAAAGCAATGTCAATGGTAATACCACGTTCACGTTCAGCTTTAAGCTTGTCCAATACCCNNNNNNNNNNNNNNNNNNNNNNNNNNNNNNNNNNNNNNNNNNNNNNNNNNNNNNNNNNNNNNNNNNNNNNNNNNNNNNNNNNNNNNNNNNNNNNNNNNNNNNNNNNNNNNNNNNNNNNNNNNNNNNNNNNNNNNNNNNNNNNNNNNNNNNNNNNNNNNNNNNNNNNNNNNNNNNNNNNNNNNNNNNNNNNNNNNNNNNNNNNNNNNNNNNNNNNNNNNNNNNNNNNNNNNNNNNNNNNNNNNNNNNNNNNNNNNNNNNNNNNNNNNNNNNNNNNNNNNNNNNNNNNNNNNNNNNNNNNNNNNNNNNNNNNNNNNNNNNNNNNNNNNNNNNNNNNNNNNNNNNNNNNNNNNNNNNNNNNNNNNNNNNNNNNNNNNNNNNNNNNNNNNNNNNNNNNNNNNNNNNNNNNNNNNNNNNNNNNNNNNNNNNNNNNNNNNNNNNNNNNNNNNNNNNNNNNNNNNNNNNNNNNNNNNNNNNNNNNNNNNNNNNNNNNNNNNNNNNNNNNNNNNNNNNNNNNNNNNNNNNNNNNNNNNNNNNNNNNNNNNNNNNNNNNNNNNNNNNNNNNNNNNNNNNNNNNNNNNNNNNNNNNNNNNNNNNNNNNNNNNNNNNNNNNNNNNNNNNNNNNNNNNNNNNNNNNNNNNNNNNNNNNNNNNNNNNNNNNNNNNNNNNNNNNNNNNNNNNNNNNNNNNNNNNNNNNNNNNNNNNNNNNNNNNNNNNNNNNNNNN   [4340]
Euglossa_jamaicensis_EU115         TATACCTTTTTTGATTGGAGGATTTGGTAATTGATTAATTCCTTTAATATTAAGATCACCTGATATATCATTTCCTCGTATAAATAATATTAGATTTTGATTGTTACCTCCTTCTTTATTATTATTATTAACTAGTAGGATTTTTAATTTTATATCTGGAACTGGTTGAACTGTTTATCCACCTTTATCTAATTATATATTTCATTCTTCTCCTTCTGTAGATTTTACAATTTTTTCTTTACATATATCTGGTATTTCATCACTTTTAGGAGCTATAAATTTAATAACTACAATTATATTAATAAAAAATTTTAGTTTAGATTTAGATAAGATACCTTTATTTCCTTGATCTGTTTTTATTACAATAATTTTATTATTATTATCTTTACCTGTATTAGCTGGAGCTATTACAATATTATTATTTGATCGTAATTTTAATACATCATTTTTTGATCCTATAGGAGGAGGAGATCCAGTATTATATCAGCATTTATTTTGATTTTTTGGTCATCCAGAAGTTTATATTTTAATTTTACCTGGTTTTGGATTAATTTCACAAATTATTATAAATGAAAGTGGTAAAAAAGAAGTATTTGGTAATTTAGGAATAATTTATGCTATATTAGGTATTGGTTTTTTAGGTTTTATTGTTTGAGCTCATCATATGTTTACTATTGGATTAGATGTTGATACACGAGCTTATTTTACTTCAGCAACTATAGTTATTGCTGTTCCAACTGGTATTAAAGTTTTTAGATGATTAGCAACTTATTATGGTTCAAAATTTAAAATAAATAATTCTATTATATGATCTTTAGGTTTTATTTTATTATTTACAATTGGAGGATTAACAGGAATTATGTTATCTAATTCATCTATTGATATTATTTTACATGATACATATTATGTTGTTGCTCATTTTCATTATGTTTTATCAATAGGAGCTGTTTTTTCTATTATTTCAAGATTTATTCATTGATATCCTTTAATTACTGGTTTAATATTAAATAAAAAATGATTAGTTTATCAATTTTTAATGATATTTATTGGTGTAAATTTAACATTTTTTCCTCAACTTTTTTCAGCAAGTCTCTGCTGAAGAAGTACCTCACCAAGGAGGTGTTCGATCAACTTAAGACAAAGAAGACCTCCTTTGGCTCCAGCCTTCTTGATGTGATTCAGTCTGGCGTGGAGAACTTGGACTCTGGTGTCGGTATCTATGCTCCCGACGCTGAATCTTACACAGTATTTACTGATCTCTTCGACCCAATCATCGAGGATTATCATGGTGGCTTCAAGAAGAGCGACAAGCATCCACCAAAGGACTTTGGAGACGTTGACTCCCTTGGCAATCTTGACCCAGCTGTTAGT-ATT----TAATT--------------------------------AATTGTTTAAA-TA---TATATTTTGTAGAC-----------------------------ATATTAATTTATTCCC------TTCAAAAATT-ATAATT---GTCTAAGACA--AGAAACTT--------------------ATATACATGTTCGAGGTATTAAT----GCTTTTCTTTTTCAGGGTGAATTCATCGTTTCCACCCGTGTGAGATGCGGCCGTTCCTTGGAAGGCTACCCATTCAACCCCTGTTTGACTGAAGCTCAGTACAAAGAGATGGAGGAAAAAGTCTCCAGCACTCTGTCTGGTTTAGAAGGTGAACTTAAGGGAACCTTCTATCCTCTGACTGGCATGAGCAAAGAAGTCCAACAGAAGCTGATCGACGATCACTTCCTGTTCAAAGAGGGTGATCGCTTCTTACAAGCTGCTAACGCTTGTCGTTTCTGGCCCACTGGCCGTGGTATCTACCACAACNNNNNNNNNTTGGGATGGTAAAATGCCGCAACCATGTATATTGAAACCAAAACCTCTATGGACGGGTAAACAAATTTTCTCCTTAATCATACCAGGCAATGTAAATATGATAAGAACCCACAGTACACATCCAGATGAAGAAGATGATGGTCCATATAAGTGGATTTCTCCTGGTGATACTAAAGTTATGGTAGAACATGGAGAACTTGTTATGGGTATACTTTGTAAAAAGACATTGGGTACCTCTGCTGGATCTCTACTTCATATTTGTATGTTGGAATTAGGACATGAAGTTTGTGGAAGATTTTATGGGAACATTCAAACTGTAATTAACAATTGGTTACTGCTAGAAGGACATTCAATTGGTATTGGAGATACCATTGCTGATCCACAAACTTATTTAGAAATTCAGAAAGCTATAAAAAAAGCCAAAGAAGACGTGATAGAAGTCATTCAAAAAGCACACAACATGGAATTAGAACCTACACCTGGTAATACTTTAAGGCAAACTTTTGAAAATCAAGTAAACAGAATTTTGAACGACGCTCGTGATAAGACTGGTGGTTCTGCTAAGAAATCGTTAACAGAGTACAACAATCTCAAAGCTATGGTAGTATCAGGATCAAAAGGTTCTAACATTAATATCTCTCAGGTCATTGCTTGTGTCGGACAACAAAACGTAGAAGGTAAACGTATACCGTTTGGTTTCCGCAAAAGAACATTGCCACATTTTATTAAGGATGATTATGGTCCTGAATCCAGAGGATTCGTAGAGAACTCGTATCTTGCTGGTTTGACCCCATCCGAATTTTATTTTCACGCTATGGGAGGTCGTGAAGGTCTCATCGATANNNNNNNNNNNNNNNNNNNNNNNNNNNNNNNNNNNNNNNNNNNNNNNAACAGCTTCTAGCAAAGCTTCGTGATGCATTTCGACGGATTTAACTTCAGTGGTCAAACCAGCTGGAGCAAATGTAACAACCATACCTGGCTTCAACAACCCAGTTTCAACACGACCAACAGGTACAGTTCCAATACCACCAATTTTGTATACATCCTAAAATCAAATT-----AAGCATCATTATTAT--ATG-TTACCTC----GGAATAAATATATGGCTCTGAAAAAATTTA-TTTTAATCAGACGTCTCTAACCGTCAC-AAAATTATAAAATTCTCCGGTGAAAACCGCGAATGAGGGAA-TTATTTTATCATCAT-----AAAAAATAATTGAAGA--TTAA----------CTATCGA-------ATTCTACCAAA----AACTTACTTGAAGAGGAAGACGGAGAGCCTTGTCCGTAGGTCTAGATGGTGGAAGAATGGCGTCAAGCGCTTCAATAAGGCATTTTCCTTCAACTTTACCTTCTTTACGTTCCACAGTCCATCCCTTGAACCAAGGCATTTTTGAAGAAATCTCCAACATATTATCTCCGTGCCAACCAGAAATTGGCACAAATGCTACTCCAGCGGGATTGTAACCGATCTTCTTAATGTAAGATGACACTTCCTTTTTAATTTCTTCAAATCGGACTTCAGAATACGGTGGCTCAGTGGAGTCCATCTTGTTAACACCAACGATCAACTGTTTTACACCGAGAGTAAAAGCAAGCAAAGCATGCTCACGGGTTTGTCCATTCTTTGAAATACCAGCTTCAAACTCGCCAGTACCAGCAGCAACAATTAATACTGCACAGTCAGCTTGTGAGGTACCAGTAATCATGTTTTTGATGAAATCTCTATGTCCAGGAGCATCAATAATAGTAACATAGTACTTGGAAGTTTCAAATTTCCATAAAGCAATGTCAATGGAAATANNNNNNNNNNNNNNNNNNNNNNNNNNNNNNNNNNNNNNNNNNNNNNNNNNNNNNNNNNNNNNNNNNNNNNNNNNNNNNNNNNNNNNNNNNNNNNNNNNNNNNNNNNNNNNNNNNNNNNNNNNNNNNNNNNNNNNNNNNNNNNNNNNNNNNNNNNNNNNNNNNNNNNNNNNNNNNNNNNNNNNNNNNNNNNNNNNNNNNNNNNNNNNNNNNNNNNNNNNNNNNNNNNNNNNNNNNNNNNNNNNNNNNNNNNNNNNNNNNNNNNNNNNNNNNNNNNNNNNNNNNNNNNNNNNNNNNNNNNNNNNNNNNNNNNNNNNNNNNNNNNNNNNNNNNNNNNNNNNNNNNNNNNNNNNNNNNNNNNNNNNNNNNNNNNNNNNNNNNNNNNNNNNNNNNNNNNNNNNNNNNNNNNNNNNNNNNNNNNNNNNNNNNNNNNNNNNNNNNNNNNNNNNNNNNNNNNNNNNNNNNNNNNNNNNNNNNNNNNNNNNNNNNNNNNNNNNNNNNNNNNNNNNNNNNNNNNNNNNNNNNNNNNNNNNNNNNNNNNNNNNNNNNNNNNNNNNNNNNNNNNNNNNNNNNNNNNNNNNNNNNNNNNNNNNNNNNNNNNNNNNNNNNNNNNNNNNNNNNNNNNNNNNNNNNNNNNNNNNNNNNNNNNNNNNNNNNNNNNNNNNNNNNNNNNNNNNNNNNNNNNNNNNNNNNNNNNNNNNNNNNNNNNNNNNNNNNNNNNNNNNNNNNNNNNNNNNNNNNNNNNNNNNNNNNNNNNNNNNN   [4338]
Euglossa_laevicincta_EU41a         TATACCATTTTTAATTGGAGGTTTTGGTAATTGATTAATTCCTTTAATATTAAGATCACCTGATATATCATTTCCTCGTATAAATAATATTAGATTTTGATTATTACCTCCTTCATTATTATTATTATTAACTAGAAGAATTTTTAATTTTATATCTGGGACTGGTTGAACAGTTTATCCTCCTTTATCTAATTATATATTTCATTCATCTCCTTCTGTAGATTTTACAATTTTTTCTTTACATATATCAGGTATTTCTTCTATTTTAGGAGCTATAAATTTAATAACTACTATTATATTAATAAAAAATTTTAGTTTAGATTTAGATAAAATACCTTTATTTCCTTGATCTGTTTTTATTACTATAATTTTATTATTATTGTCATTACCTGTATTAGCTGGAGCGATTACTATATTATTATTTGATCGTAATTTTAATACATCTTTTTTTGATCCAATAGGAGGTGGAGATCCTGTTTTATATCAGCATTTATTTTGATTTTTTGGACATCCTGAAGTTTATATTTTAATTTTACCTGGTTTTGGTTTAATTTCTCAAATTATTATAAATGAAAGAGGTAAAAAAGAAGTATTTGGTAATTTAGGAATAATTTATGCAATATTAGGAATTGGTTTTTTAGGATTTATTGTTTGAGCTCATCATATATTTACAATTGGATTAGATGTTGATACACGAGCTTATTTTACTTCAGCTACAATAATTATTGCTGTTCCTACTGGTATTAAAGTTTTTAGATGATTAGCTACTTATTATGGTTCAAAATTTAAAATAAATAATTCTATTATATGATCTTTAGGTTTTATTTTATTGTTTACAATTGGAGGTTTAACTGGAATTATATTATCTAATTCTTCTATTGATATTATTTTACATGATACATATTATGTTGTAGCTCATTTTCATTATGTTTTATCAATAGGAGCTGTATTTTCTATTATTTCTAGATTTATTCATTGATATTCTTTAATTACAGGATTAATATTAAATAAAAAATGATTAGTTTATCAATTTTTAATAATATTTATTGGGGTAAATTTAACATTTTTTCCTCAACTTTTTANNNNNNNNNNNNNNNNNNNNNNNNNNNNNNNNNNNNNNNNNNNNNNNNNNNNNNNNNNNNNAAGACCTCCTTTGGCTCCAGCCTTCTTGATGTGNNNNNNNCTGGCGTGGAGAACTTGGACTCTGGTGTCGGTANCAATGCTCCCGACGCTGAATCTTACACAGTATTTGCTGACCTCTTCGACCCAATCATCGAGGACTATCATAGTGGCTTCAAGAAGAGCGACAAGCATCCACCAAAGGACTTTGGAGACGTTGACTCCCTTGGCAATCTTGACCCAGCTGTTAGT-ATT----TAATT--------------------------------AATTGTTTGAA-TA---TATATTTTGTAAAC-----------------------------ATATTTATTTATTCCA------TTTAAAAATT-ATAATT---GTCTAAGACA--GGAAACTT--------------------ACATACATGTTCGAGGTATTAAT----GCTTTTATTCTTCAGGGTGAATTCATCGTTTCCACCCGTGTGAGATGCGGCCGTTCCTTGGAAGGCTACCCATTCAACCCCTGTTTGACTGAAGCTCAGTACAAAGAGATGGAGGAAAAAGTCTCCAGCACTCTGTCTGGTTTAGAAGGTGAACTTAAGGGAACCTTCTATCCTCTGACTGGCATGAGCAAAGAGGTCCAACAGAAGCTGATCGACGATCACTTCCTGTTCAAAGAGGGTGATCGCTTCTTACAAGCTGCTAACGCTTGTCGTTTCTGGCCCACCGGCCGTGGTATCTACCACAACGATGCCAAANNGGGATGGTAAAATGCCGCAACCATGTATATTGAAACCAAAACCTCTATGGACGGGTAAACAAATTTTCTCTTTAATCATACCAGGAAATGTAAATATGATAAGAACCCACAGTACACATCCAGATGAAGAAGATGATGGTCCATATAAGTGGATTTCTCCTGGTGATACTAAAGTTATGGTAGAACATGGAGAACTTGTTATGGGTATACTTTGTAAAAAGACATTGGGTACCTCTGCTGGATCTCTACTTCATATTTGTATGTTGGAATTAGGACATGAAGTTTGTGGAAGATTTTATGGGAACATTCAAACTGTAATTAACAATTGGTTACTGCTAGAAGGACATTCAATTGGTATTGGAGATACCATTGCTGATCCACAAACTTATTTAGAAATTCAGAAAGCTATAAAGAAAGCCAAAGAAGACGTGATAGAAGTCATTCAAAAAGCACACAACATGGAATTAGAACCTACACCTGGTAATACTTTAAGACAAACTTTTGAAAATCAAGTAAACAGAATTTTGAACGACGCTCGTGATAAGACTGGTGGTTCTGCTAAGAAATCATTAACAGAGTACAACAATCTCAAAGCTATGGTAGTATCAGGATCAAAAGGTTCTAACATTAATATCTCTCAGGTCATTGCTTGTGTCGGACAACAAAACGTAGAAGGTAAACGTATACCGTTTGGTTTCCGCAAAAGAACATTGCCACATTTTATTAAGGATGATTATGGTCCTGAATCCAGAGGATTCGTAGAGAACTCGTATCTTGCTGGTTTGACCCCATCTGAATTTTATTTTCACGCTATGGGAGGTCGTGAAGGTCTCATCGATATCTTTTACTGACACGTTCTTAACGTTGAAACCAACGTNATCACCAGGAACAGCTTCTGGCAAAGCTTCGTGATGCATTTCGACGGATTTAACTTCAGTGGTCAAACCAGCTGGAGCAAATGTAACAACCATACCTGGCTTCAACACACCAGTTTCAACACGACCAACAGGTACCGTTCCAATACCACCAATTTTGTATACATCCTAAAATCAAATT-----TAGCATCATTATTAT--ATG-TTACCTC----GGAATAAATA--TGGCTCTAAAAAAATTTA-TTTTAATCAGACGTCTCTAACCGTCAC-AAAATTATAAAATTCTCCAGTGAAAACCGCGAATGAGGAAA-TAATTTTATCATCAT-----CAAAAATAATTAAAGA--TTAA----------CTATCGA-------ATTCTACCAAA----AACTTACTTGGAGAGGAAGACGGAGAGCCTTGTCCGTAGGTCTAGATGGTGGAAGAATGGCGTCAAGCGCTTCAATAAGGCATTTTCCTTCAACTTTACCTTCTTTACGTTCCACAGTCCATCCCTTGAACCAAGGCATTTTTGAAGAAATCTCCAACATATTATCTCCGTGCCAACCAGAAATTGGCACAAATGCTACTCCAGCAGGATTGTAACCGATCTTCTTAATGTAAGATGACACTTCCTTTTTAATTTCTTCAAATCGGACTTCAGAATATGGTGGCTCAGTGGAGTCCATCTTGTTAACACCAACGATCAACTGTTTTACACCGAGAGTAAAAGCAAGCAAAGCATGCTCACGGGTTTGTCCATTCTTTGAAATACCAGCTTCAAACTCGCCAGTACCAGCAGCAACAATTAATACTGCACAGTCAGCTTGTGAGGTACCAGTAATCATGTTTTTGATGAAANNNNNNNNNNNNNNNNNNNNNNNNNNNNNNNNNNNNNNNNNNNNNNNNNNNNNNNNNNNNNNNNNNNNNNNNNNNNNNNNNNNNNNNNNNNNNNNNNNNNNNNNNNNNNNNNNNNNNNNNNNNNNNNNNNNNNNNNNNNNNNNNNNNNNNNNNNNNNNNNNNNNNNNNNNNNNNNNNNNNNNNNNNNNNNNNNNNNNNNNNNNNNNNNNNNNNNNNNNNNNNNNNNNNNNNNNNNNNNNNNNNNNNNNNNNNNNNNNNNNNNNNNNNNNNNNNNNNNNNNNNNNNNNNNNNNNNNNNNNNNNNNNNNNNNNNNNNNNNNNNNNNNNNNNNNNNNNNNNNNNNNNNNNNNNNNNNNNNNNNNNNNNNNNNNNNNNNNNNNNNNNNNNNNNNNNNNNNNNNNNNNNNNNNNNNNNNNNNNNNNNNNNNNNNNNNNNNNNNNNNNNNNNNNNNNNNNNNNNNNNNNNNNNNNNNNNNNNNNNNNNNNNNNNNNNNNNNNNNNNNNNNNNNNNNNNNNNNNNNNNNNNNNNNNNNNNNNNNNNNNNNNNNNNNNNNNNNNNNNNNNNNNNNNNNNNNNNNNNNNNNNNNNNNNNNNNNNNNNNNNNNNNNNNNNNNNNNNNNNNNNNNNNNNNNNNNNNNNNNNNNNNNNNNNNNNNNNNNNNNNNNNNNNNNNNNNNNNNNNNNNNNNNNNNNNNNNNNNNNNNNNNNNNNNNNNNNNNNNNNNNNNNNNNNNNNNNNNNNNNNNNNNNNNNNNNNNNNNNNNNNNNNNNNNNNNNNNNNNNNNNNNNNNNNNNNNNNNNNNNNNNNNNNNNNNNNNNNNNNNNNNNNNNNNNNNNNNNNNNN   [4336]
Euglossa_liopoda_EU82              TATACCTTTTTTAATTGGAGGATTTGGTAATTGATTAATTCCTTTAATATTAAGATCACCTGATATATCATTTCCTCGTATAAATAATATTAGATTTTGATTATTACCTCCTTCANTATTATTATTATTAACTAGAAGAATTTTTAATTTTATATCTGGAACTGGNTGAACTGTTTATCCTCCTTTATCTAATTATATATTTCATTCTTCTCCTTCTGTAGATTTTACAATTTTTTCTTTACATATATCTGGTATTTCATCACTTTTAGGAGCTATAAATTTAATAACTACAATTATATTAATAAAAAATTTTAGATTAGATTTAGATAAAATACCTTTATTTCCTTGNTCTGTTTTTATTACAATAATTTTATTNTTATTATCTTTACCTGTATTAGCTGGAGCTATTACAATATTATTATTTGATCGTAATTTTAATACATCATTTTTTGATCCTATAGGAGGAGGAGATCCAGTATTATATCAACATTTATTTTGATTTTTTGGTCATCCAGAAGTTTATATTTTAATTTTACCTGGTTTTGGNTTAATTTCACAAATTATTATAAATGAAAGTGGAAAAAAAGAAGTATTTGGTAATTTAGGAATAATTTATGCTATATTAGGAATTGGTTTTTTAGGTTTTATTGTTTGAGCTCATCATATATTTACTATTGGATTAGATGTTGATACTCGAGCTTATTTTACTTCAGCAACTATAGTTATTGCTGTTCCAACTGGTATTAAAGTTTTTAGATGATTAGCAACTTATTATGGTTCAAAATTTAAAATAAATAATTCTATTATATGATCTTTAGGTTTTATTTTATTATTTACAATTGGAGGATTAACAGGAATTATATTATCTAATTCATCTATTGATATTATTTTACATGATACATATTATGTTGTTGCTCATTTTCATTATGTTTTATCAATAGGAGCTGTTTTTTCNATTATTTCAAGATTTATTCATTGATATCCNTTAATTACTGGTTTAATATTAAATAAAAAATGATTANTTTATCAATTTTTAATAATATTTATTGGTGTAAATTTAACATTTTTTCTCCAACTTTNNNAAGCAAGTCTCTGCTGAAGAAGTACCTCACCAAGGAGGTGTTCGATCAACTTAAGACAAAGAAGACCTCCTTTGGCTCCAGCCTTCTCGATGTGATTCAGTCTGGCGTGGAGAACTTGGACTCTGGTGTCGGTATCTATGCTCCCGACGCTGAATCTTACACAGTATTTGCTGATCTCTTCGACCCAATCATCGAGGATTATCATGGTGGCTTCAAGAAGAGCGACAAGCATCCACCAAAGGACTTTGGAGACGTTGACTCCCTTGGCAATCTTGACCCAGCTGTTAGT-ATT----TAATT--------------------------------AATTCTTTGAA-TA---TATATTTTCTAGAC-----------------------------ATATTTGTATATTCCC------TTGAAAAATT-ATAATT---GTCTAAGACA--GGAAACTT--------------------ATATACATGTTCGAGGTATTAAT----GCTTTTCTTTTTCAGGGTGAATTCATCGTTTCCACCCGTGTGAGATGCGGCCGTTCCTTGGAAGGCTACCCATTCAACCCCTGTTTGACTGAAGCTCAGTACAAAGAGATGGAGGAAAAAGTCTCCAGCACTCTGTCTGGTTTGGAAGGTGAACTTAAGGGAACCTTCTATCCTCTGACTGGCATGAGCAAAGAAGTCCAACAGAAGCTGATCGACGATCACTTCCTGTTCAAAGAGGGTGATCGCTTCTTACAAGCTGCTAACGCTTGTCGTTTCTGGCCCACCGGCCGTGGTATCTACCACAACGATGCCAAATTTGGATGGTAAAATGCCGCAACCATGTATATTGAAACCAAAACCTCTATGGACGGGTAAACAAATTTTCTCCTTAATCATACCAGGCAATGTAAATATGATAAGAACCCACAGTACACATCCAGATGAAGAAGATGATGGTCCATATAAGTGGATTTCTCCTGGTGATACTAAAGTTATGGTAGAACATGGAGAACTTGTTATGGGTATACTTTGTAAAAAGACATTGGGTACCTCTGCTGGATCTCTACTTCATATTTGTATGTTGGAATTAGGACATGAAGTTTGTGGAAGATTTTATGGAAACATTCAAACTGTAATTAACAATTGGTTACTGCTAGAAGGACATTCAATTGGTATTGGAGATACCATTGCTGATCCACAAACTTATTTAGAAATTCAGAAAGCTATAAAAAAAGCCAAAGAAGACGTGATAGAAGTCATTCAAAAAGCACACAACATGGAATTAGAACCTACACCTGGTAATACTTTAAGGCAAACTTTTGAAAATCAAGTAAACAGAATTTTGAACGACGCTCGTGATAAGACTGGTGGTTCTGCTAAGAAATCGTTAACAGAGTACAACAATCTCAAAGCTATGGTAGTATCAGGATCAAAAGGTTCTAACATTAATATCTCTCAGGTCATTGCTTGTGTCGGACAACAAAACGTAGAAGGTAAACGTATACCGTTTGGTTTCCGCAAAAGAACATTGCCACATTTTATTAAGGATGATTATGGTCCTGAATCCAGAGGATTCGTAGAGAACTCGTATCTTGCTGGTTTGACCCCATCCGAATTTTATTTTCACGCTATGGGAGGTCGTGAAGGTCTCATCGATANNNNNNNNNNNNNNNNNNNNNNNNNNNNNNNNNNNNNNNNNNNNNGGAACAGCTTCTAGCAAAGCTTCGTGATGCATTTCGACGGATTTAACTTCAGTGGTCAAACCAGCTGGAGCAAATGTAACAACCATACCTGGCTTCAACACACCAGTTTCAACACGACCAACAGGTACAGTTCCAATACCACCAATTTTGTATACATCCTAAAATCAAATT-----TAGCATCGTTATTAT--ATG-TTACCTG----GAAATAAATA--TGGCTCTGAAAAAATTAA-TTTTCATCAGACGTCTCTAACCGTCAC-AAAATAATAAAATTCTCCGGTGAAAACCGCGAATGAGGGAA-TTATTTTATCATCAT-----AAAAAATAATTAAAGA--TTAT----------CTATCGA-------ATTCTACCAAA----AACTTACTTGAAGAGGAAGACGGAGAGCCTTGTCCGTAGGTCTAGATGGTGGAAGAATGGCGTCAAGCGCTTCAATAAGGCATTTTCCTTCAACTTTACCTTCTTTACGTTCCACAGTCCATCCCTTGAACCAAGGCATTTTTGAAGAAATCTCCAACATATTATCTCCGTGCCAACCAGAAATTGGCACAAATGCTACTCCAGCAGGATTGTAACCGATCTTCTTAATGTAAGATGACACTTCCTTCTTAATTTCTTCAAATCGGACTTCAGAATACGGTGGCTCAGTGGAGTCCATCTTGTTAACACCAACGATCAACTGTTTTACACCGAGAGTAAAAGCAAGCAAAGCATGCTCACGGGTTTGTCCATTCTTTGAAATACCAGCTTCAAACTCGCCAGTACCAGCAGCAACAATTAATACTGCACAGTCAGCTTGTGAAGTACCAGTAATCATGTTTTTGATGAATTCTCTATGCCCAGGAGCATCAATAATAGTAACATANTACTTGGAAGTTTCAAATTTCCATAAAGCAATGTCAATGGTAATACCACGTTCACGTTCAGCTTNNNNNNNNNNNNNNNNNNNNNNNNNNNNNNNNNNNNNNNNNNNNNNNNNNNNNNNNNNNNNNNNNNNNNNNNNNNNNNNNNNNNNNNNNNNNNNNNNNNNNNNNNNNNNNNNNNNNNNNNNNNNNNNNNNNNNNNNNNNNNNNNNNNNNNNNNNNNNNNNNNNNNNNNNNNNNNNNNNNNNNNNNNNNNNNNNNNNNNNNNNNNNNNNNNNNNNNNNNNNNNNNNNNNNNNNNNNNNNNNNNNNNNNNNNNNNNNNNNNNNNNNNNNNNNNNNNNNNNNNNNNNNNNNNNNNNNNNNNNNNNNNNNNNNNNNNNNNNNNNNNNNNNNNNNNNNNNNNNNNNNNNNNNNNNNNNNNNNNNNNNNNNNNNNNNNNNNNNNNNNNNNNNNNNNNNNNNNNNNNNNNNNNNNNNNNNNNNNNNNNNNNNNNNNNNNNNNNNNNNNNNNNNNNNNNNNNNNNNNNNNNNNNNNNNNNNNNNNNNNNNNNNNNNNNNNNNNNNNNNNNNNNNNNNNNNNNNNNNNNNNNNNNNNNNNNNNNNNNNNNNNNNNNNNNNNNNNNNNNNNNNNNNNNNNNNNNNNNNNNNNNNNNNNNNNNNNNNNNNNNNNNNNNNNNNNNNNNNNNNNNNNNNNNNNNNNNNNNNNNNNNNNNNNNNNNNNNNNNNNNNNNNNNNNNNNNNNNNNNNNNNNNNNNNNNNNNNNNNNNNNNNNNNNNNNNNNNNNNNNNNNNNNNNNNNNNNNNNNNN   [4336]
Euglossa_lugubris_EU37             TATACCNTTTTTAATTGGAGGTTTTGGTAATTGATTAATTCCTTTAATATTAAGATCTCCTGATATATCTTTTCCTCGAATGAATAATATTAGATTTTGATTATTACCTCCTTCATTATTATTATTATTATTTAGAAGAATTTTTAATTTTACATCTGGTACTGGATGAACAGTTTATCCTCCTTTATCTAATTATATATTTCATTCTTCTCCTTCTGTAGATTTTACAATTTTTTCTTTACATATATCAGGGGTATCATCTCTTTTAGGGGCAATAAATTTAATAACTACAATTATATTAATAAAAAATTTTAGATTAGATTTAGATAAAATACCTTTATTTCCATGATCTGTTTTTATTACTATAATTTTATTATTATTATCTTTACCTGTTTTAGCTGGAGCTATTACTATATTATTATTTGATCGTAATTTTAATACATCTTTTTTTGATCCTATAGGAGGAGGAGATCCTGTATTATATCAACATTTATTTTGATTTTTTGGTCATCCTGAAGTTTATATTTTAATTTTGCCTGGTTTTGGATTAATTTCTCAAATTATTATAAATGAAAGAGGTAAAAAAGAAGTATTTGGTAATTTGGGAATAATTTATGCAATATTAGGTATTGGATTTTTAGGTTTTATTGTTTGAGCTCATCATATATTTACAATTGGTTTAGATGTTGATACTCGAGCATATTTTACTTCAGCAACTATGATTATTGCTGTTCCTACAGGTATTAAAGTTTTTAGATGATTAGCTACTTATTATGGTTCAAAATTTAAAATAAATAATTCTATTATATGATCTTTAGGTTTTATTTTATTATTTACAATTGGTGGATTAACTGGAATTATATTATCAAATTCATCTATTGATATTATTTTACATGATACTTATTATGTTGTTGCTCATTTTCATTATGTTTTATCAATAGGAGCTGTATTTTCTATTATTTCTAGATTTATTCATTGATATCCTTTAATTACAGGATTAATATTAAATAAAAAATGATTGGTTTATCAATTTTTAATAATATTTATTGGAGTAAATTTAACATTTTTTCTCCAACTTTNNNNNNNNNNNNNNNNNNNNNNNNNNNNNNNNNNNNNNNNNNNNNNNNNNNNNNNNNNNNNAAGAAGACCTCCTTTGGCTCCAGCCTTCTTGATGNNNNNNNNNCTGGCGTGGAGAACTTGGACTCTGGTGTCGGNANNNATGCTCCCGACGCTGAATCTTACACAGTATTTGCTGATCTCTTCGACCCAATCATCGAGGACTATCATAGTGGCTTCAAGAAGAGCGACAAGCATCCACCAAAGGACTTTGGAGACGTTGACTCCCTTGGCAATCTTGACCCAGCTGTTAGT-ATT----TAATT--------------------------------AATTATTTGAA-TA---TGTATTTTGTAGAT-----------------------------ATATTTATTGATTTCC------TTCTAAAATT-ATAATT---GTCTAAGACA--GGAAACTT--------------------ATATACATGTTCGAGGTATTAAT----GCTTT-CTTCTTCAGGGTGAATTCTTTGTTTCCACCCGTGTGAGATGCGGCCGTTCCTTGGAAGGCTATCCATTCAACCCCTGTTTGACTGAAGCTCAGTACAAAGAGATGGAGGAAAAGGTCTCCAGCACTCTCTCTGGTTTGGAAGGTGAACTTAAGGGAACCTTCTATCCTCTGACTGGAATGAGCAAAGAAGTCCAGCAGAAGCTGATCGACGATCACTTCCTGTTCAAAGAGGGTGATCGCTTCTTACAAGCTGCTAACGCTTGTCGTTTCTGGCCCACCGGCCGTGGTATCTACCACAACGATGCCCAATTGGGATGGTAAANTGCCGCAACCATGTATATTGAAACCAAAACCTCTATGGACGGGTAAACAAATTTTCTCCTTAATCATACCAGGCAATGTAAATATGATAAGAACCCACAGTACACATCCAGATGAAGAAGACGATGGTCCATATAAGTGGATTTCTCCTGGTGATACTAAAGTTATGGTAGAACATGGAGAACTTGTTATGGGTATACTTTGTAAAAAGACATTGGGTACCTCTGCTGGATCTCTACTTCATATTTGTATGTTGGAATTAGGACATGAAGTTTGCGGAAGATTTTATGGGAACATTCAAACTGTAATTAACAATTGGTTACTGCTAGAAGGACATTCAATTGGTATTGGAGATACCATTGCTGATCCACAAACTTATTTAGAAATTCAGAAAGCTATAAAAAAAGCCAAAGAAGACGTGATAGAAGTCATTCAAAAAGCACACAACATGGAATTAGAACCTACACCTGGTAATACTTTAAGACAAACTTTTGAAAATCAAGTAAACAGAATTTTGAACGACGCTCGTGATAAAACTGGTGGTTCTGCTAAGAAATCATTAACAGAGTACAACAATCTCAAAGCTATGGTAGTATCAGGATCAAAAGGTTCTAACATTAATATCTCTCAGGTCATTGCTTGTGTCGGACAACAAAACGTAGAAGGTAAANNNNNNNNNNNNNNNNNNNNNNNNNNNNNNNNNNNNNNNNNNNNNNNNNNNNNNNNNNNNNNNNNNNNNNNNNNNNNNNNNNNNNNNNNNNNNNNNNNNNNNNNNNNNNNNNNNNNNNNNNNNNNNNNNNNNNNNNNNNNNNNNNNNNNNNNNNNNNNNNTCTTTTACTGACACGTTCTTAACGTTGAAACCCACGTTATCACCAGGAACAGCTTCTGGCAAAGCTTCGTGATGCATTTCGACGGATTTAACTTCAGTGGTCAAACCAGCTGGAGCAAATGTAACAACCATACCTGGCTTCAATACACCAGTTTCAACACGACCAACAGGTACAGTTCCAATACCACCAATTTTGTATACATCCTAAAATCAAATT-----TAGCATCGTTATTAT--ATG-TTACCTC----GGAATAAATA--TGGCTCTAAAAAAATTTA-TTTTAATCAGACGTCTCTAACCGTCAC-AAAATTCTAAAATTCTCCGGTGAAAACCGCGAATGAGGGAA-CAATTTTATCATCAT-----AAAAAATAATTAATGA--TTAA----------CTATCGA-------ATTCTACCAAA----AACTTACTTGAAGAGGAAGACGGAGAGCCTTGTCCGTAGGTCTAGATGGTGGAAGAATGGCGTCAAGCGCTTCAATAAGGCATTTTCCTTCAACTTTACCTTCTTTACGTTCCACGGTCCATCCCTTGAACCAAGGCATTTTTGAAGAAATCTCCAACATATTATCTCCGTGCCAACCAGAAATTGTCACAAATGCTACTCCAGCAGGATTGTAACCGATCTTCTTAATGTAAGATGACACTTCCTTTTTAATTTCTTCAAATCGGACTTCAGAATATGGTGGCTCAGTGGAGTCCATCTTGTTAACACCAACGATCAATTGTTTTACACCAAGAGTAAAAGCAAGCAAAGCATGCTCACGGGTTTGTCCATTCTTTGAAATACCAGCTTCAAACTCGCCAGTACCAGCAGCAACAATTAATACTGCACAGTCAGCTTGTGAGGTACCAGTAATCATGTTTTTGATGAAATCTCTATGCCCCGGAGCATCGATAATAGTAACATAGTACTTGGAAGTTTCAAATTTCCATAAAGCAATGTCAATGGTACTACCACGTTCACGTTCAGCTTTAAGCTTGTCCAATACCCACGCTTTCAACGTTAAGAACGTGTCAGTAAAAGAATTGCGTCGTGGTTATGTAACTGGTGACTCCAAGAATAATCCACCCAAAGGTGCTGCTGATTTCACTGCGCAGGTATATG---TTTTAACACAAATTTGGG----------------CAAATTATTGTTGATT-----------------------------GGTTGAT-TGGCACG-ATGATGA-GAACA--AAAACC-----TCATTCGCGGTTTCCACCGGAAGGTCCTTTAGGATTTGTTGACGGCTGAATGCGTCTGAA--TAC-----TATTTGTT-ATATCT--GTTT-----------------------------------TAAGTGAATTT-TGTAATT--------------TAGTTTT-GAAAAGTT-------------ATGTTATATTTTT-----AGGTCATTGTATTGAACCATCCTGGTCAAATCAGCAATGGATATACACCAGTGTTGGATTGCCACACTGCACACATCGCGTGTAAATTTGCTTATATCAAAGAGAAGTGTGACCGTCGTAACGGAAAAACCACTGAAGAAAATCCAAAAGCTATAAAAGCTGGAGATGCTGCCATCGTTATACTTGTACCAAGCAAGCCTATGTGTGTTGAAGCTTTCCAAGAATTCCCGCCTCTAGGACGTTTTGCTGTTCGTGACATGCGACAAANNNNNNNNNNN   [4198]
Euglossa_macrorrhyncha_EU90a       TATACCaTTTTTAATTGGAGGTTTTGGTAATTGATTAATTCCTTTAATATTGAGATCACCTGATATATCATTTCCTCGTATAAATAATATTAGATTTTGATTGTTACCTCCTTCATTATTATTATTATTAACTAGAAGAATTTTTAATTTTATATCTGGAACTGGTTGAACAGTTTATCCTCCTTTATCTAGTTATATATTTCATTCATCTCCTTCTGTAGATTTTACAATTTTTTCTTTACATATATCAGGTATTTCTTCTATTTTAGGAGCTATAAATTTAATAACTACTATTATATTAATAAAAAATTTTAGTTTAGATTTAGATAAAATACCTTTATTTCCTTGATCTGTTTTTATTACTATAATTTTATTATTATTATCATTACCTGTGTTAGCTGGAGCAATTACTATATTATTATTTGATCGTAATTTTAATACATCTTTTTTTGATCCAATAGGAGGTGGAGATCCTGTTTTATATCAGCATTTATTTTGATTTTTTGGACATCCTGAAGTTTACATTTTAATTTTACCTGGTTTTGGTTTAATTTCTCAAATTATCATAAATGAAAGAGGTAAAAAAGAAGTATTTGGTAATTTAGGAATAATTTATGCAATGTTAGGAATTGGTTTTTTAGGATTTATTGTTTGAGCTCATCATATATTTACAATTGGGTTAGATGTTGATACACGAGCTTATTTTACTTCAGCTACTATAATTATTGCTGTTCCTACTGGTATTAAAGTTTTTAGATGATTAGCTACTTATTATGGTTCAAAATTTAAAATAAATAATTCTATTATATGATCTTTAGGTTTTATTTTATTATTTACAATTGGAGGTTTAACTGGAATTATATTATCTAATTCTTCTATTGATATTATTTTACATGATACATATTATGTTGTAGCTCATTTTCATTATGTTTTATCAATAGGAGCTGTATTTTCTATTATTTCTAGATTTATTCATTGATATTCTTTAATTACAGGATTAATATTAAATAAAAAATGATTAATTTATCAATTTTTAATGATATTTATTGGAGTAAATTTAACATTTTTTCCTCAACTTTTTANNNNNNNNNNNNNNNNNNNNNNNNNNNNNNNNNNNNNNNNNNNNNNNNNNNNNNNNNNNNNNNNNNNNNNNNNNNNNNNNNNNNNNNNNNNNNNNNNNNNNNNNNNNNNNNNNNNNNNNNNNNNNNNNNNNNNNNNNNNNNNNNNNNNNNNNNNNNNNNNNNNNNNNNNNNNNNNNNNNNNNNNNNNNNNNNNNNNNNNNNNNNNNNNNNNNNNNNNNNNNNNNNNNNNNNNNNNNNNNNNNNNNNNNNNNNNNNNNNNNNNNNNNNNNNNNNNNNNNNNNNNNNNNNNNNNNNNNNNNNNNNNNNNNNNNNNNNNNNNNNNNNNNNNNNNNNNNNNNNNNNNNNNNNNNNNNNNNNNNNNNNNNNNNNNNNNNNNNNNNNNNNNNNNNNNNNNNNNNNNNNNNNNNNNNNNNNNNNNNNNNNNNNNNNNNNNNNNNNNNNNNNNNNNNNNNNNNNNNNNNNNNNNNNNNNNNNNNNNNNNNNNNNNNNNNNNNNNNNNNNNNNNNNNNNNNNNNNNNNNNNNNNNNNNNNNNNNNNNNNNNNNNNNNNNNNNNNNNNNNNNNNNNNNNNNNNNNNNNNNNNNNNNNNNNNNNNNNNNNNNNNNNNNNNNNNNNNNNNNNNNNNNNNNNNNNNNNNNNNNNNNNNNNNNNNNNNNNNNNNNNNNNNNNNNNNNNNNNNNNNNNNNNNNNNNNNNNNNNNNNNNNNNNNNNNNNNNNNNNNNNNNNNNNNNNNNNNNNNNNNNNNNNNNNNNNNNNNNNNNNNNNNNNNNNNNNNNNNNNNNNNNNNNNNNNNNNNNNNNNNNNNNNNNNNNNNNNNNNTGGGGATGGTAAAATGCCGCAACCATGTATATTGAAACCAAAACCTCTATGGACGGGTAAACAAATTTTCTCTTTAATCATACCAGGAAATGTAAATATGATAAGAACCCACAGTACACATCCAGATGAAGAAGATGATGGTCCATATAAGTGGATTTCTCCTGGTGATACTAAAGTTATGGTAGAACATGGAGAACTTGTTATGGGTATACTTTGTAAAAAGACATTGGGTACCTCTGCTGGATCTCTACTTCATATTTGTATGTTGGAATTAGGACATGAAGTTTGTGGAAGATTTTATGGGAACATTCAAACTGTAATTAACAATTGGTTACTGCTAGAAGGACATTCAATTGGTATTGGAGATACCATTGCTGATCCACAAACTTATTTAGAAATTCAGAAAGCTATAAAGAAAGCCAAAGAAGACGTGATAGAAGTCATTCAAAAAGCACACAACATGGAATTAGAACCTACACCTGGTAATACTTTAAGACAAACTTTTGAAAATCAAGTAAACAGAATTTTGAACGACGCTCGTGATAAGACTGGTGGTTCTGCTAAGAAATCATTAACAGAGTACAACAATCTCAAAGCTATGGTAGTATCAGGATCAAAAGGTTCTAACATTAATATCTCTCAGGTCATTGCTTGTGTCGGACAACAAAACGTAGAAGGTAAACGTATACCGTTTGGTTTCCGCAAAAGAACATTGCCACATTTTATTAAGGATGATTATGGTCCTGAATCCAGAGGATTCGTAGAGAACTCGTATCTTGCTGGTTTGACCCCATCTGAATTTTATTTTCACGCTATGGGAGGTCGTGAAGGTCTCATCGATATCTTTTACTGACACGTTCTTAACGTTGAAACCAACGTNATCACCAGGAACAGCTTCTGGCAAAGCTTCGTGATGCATTTCGACGGATTTAACTTCAGTGGTCAAACCAGCTGGAGCAAATGTAACAACCATACCTGGCTTCAACACACCAGTTTCAACACGACCAACAGGTACAGTTCCAATACCACCAATTTTGTATACATCCTAAAATCAAATT-----TAGCATCATTATTAT--ATG-TTACCTC----GGAATAAATA--TGGCTCTAAAAAAATTTA-TTTTAATCAGACGTCTCTAACCGTCAC-AAAATTATAAAATTCTCCAGTGAAAACCGCGAATGAGGGAA-TAATTTTATCATCAT-----CAAAAATAATTAAAGA--TTAA----------CTATCGA-------ATTCTACCAAA----AACTTACTTGGAGAGGAAGACGGAGAGCCTTGTCCGTAGGTCTAGATGGTGGAAGAATGGCGTCAAGCGCTTCAATAAGGCATTTTCCTTCAACTTTACCTTCTTTACGTTCCACAGTCCATCCCTTGAACCAAGGCATTTTTGAAGAAATCTCCAACATATTATCTCCGTGCCAACCAGAAATTGGCACAAATGCTACTCCAGCAGGATTGTAACCGATCTTCTTAATGTAAGATGACACTTCCTTTTTAATTTCTTCAAATCGGACTTCAGAATATGGTGGTTCAGTGGAGTCCATCTTGTTAACACCAACGATCAACTGTTTTACACCGAGAGTAAAAGCAAGCAAAGCATGCTCACGGGTTTGTCCATTCTTTGAAATACCAGCTTCAAACTCGCCAGTACCAGCAGCAACAATTAATACTGCACAGTCAGCTTGTGAGGTACCAGTAATCATGTTTTTGATGAAATCTCTATGCCCGGGAGCATCGATAATAGTAACATAGTACTTGGAAGTTTCAAATTTCCATAAAGCAATGTCAATGGTAATACCACGTTCACGTTCAGCTTTAAGCTTGTCCAATACCCACGCNNNNNNNNNNNNNNNNNNNNNNNNNNNNNNNNNNNNNNNNNNNNNNNNNNNNNNNNNNNNNNNNNNNNNNNNNNNNNNNNNNNNNNNNNNNNNNNNNNNNNNNNNNNNNNNNNNNNNNNNNNNNNNNNNNNNNNNNNNNNNNNNNNNNNNNNNNNNNNNNNNNNNNNNNNNNNNNNNNNNNNNNNNNNNNNNNNNNNNNNNNNNNNNNNNNNNNNNNNNNNNNNNNNNNNNNNNNNNNNNNNNNNNNNNNNNNNNNNNNNNNNNNNNNNNNNNNNNNNNNNNNNNNNNNNNNNNNNNNNNNNNNNNNNNNNNNNNNNNNNNNNNNNNNNNNNNNNNNNNNNNNNNNNNNNNNNNNNNNNNNNNNNNNNNNNNNNNNNNNNNNNNNNNNNNNNNNNNNNNNNNNNNNNNNNNNNNNNNNNNNNNNNNNNNNNNNNNNNNNNNNNNNNNNNNNNNNNNNNNNNNNNNNNNNNNNNNNNNNNNNNNNNNNNNNNNNNNNNNNNNNNNNNNNNNNNNNNNNNNNNNNNNNNNNNNNNNNNNNNNNNNNNNNNNNNNNNNNNNNNNNNNNNNNNNNNNNNNNNNNNNNNNNNNNNNNNNNNNNNNNNNNNNNNNNNNNNNNNNNNNNNNNNNNNNNNNNNNNNNNNNNNNNNNNNNNNNNNNNNNNNNNNNNNNNNNNNNNNNNNNNNNNNNNNNNNNNNNNNNNNNNNNNNNNNNNNNNNNN   [4442]
Euglossa_maculi_nigro_EU43         TATACCTTTTTTAATTGGTGGATTTGGAAATTGATTAATTCCTTTAATATTAAGATCACCTGATATATCATTTCCTCGAATAAATAATATTAGATTTTGATTATTACCTCCTTCATTATTATTATTATTAACTAGAAGAATTTTTAATTTTATATCTGGTACTGGTTGAACTGTTTATCCTCCTTTATCTAATTATATTTTTCATTCTTCTCCTTCTGTAGATTTTACTATTTTTTCTTTACATATATCAGGTATTTCATCACTTTTAGGAGCTATAAATTTAATAACTACAATTATATTAATAAAAAATTTTAGTTTAGATTTAGATAAATTACCATTATTTCCTTGATCAGATTTTATTACAATAATTTTATTATTATTATCTTTACCAGTATTAGCAGGAGCTATTACAATATTGTTATTTGATCGTAATTTTAATACATCTTTTTTTGATCCTATAGGAGGAGGAGATCCTGTATTATATCAACATTTATTTTGATTTTTTGGTCATCCAGAAGTTTATATTTTAATTTTACCTGGATTTGGGTTAATTTCTCAAATTATTATAAATGAAAGAGGTAAAAAAGAAGTATTTGGTAATTTAGGAATAATTTATGCAATATTAGGAATTGGTTTTTTAGGTTTTATTGTATGAGCTCATCATATATTTACTATTGGATTAGATGTTGATACTCGTGCTTATTTTACTTCAGCAACTATAGTTATTGCTGTTCCTACTGGAATTAAGGTTTTTAGATGATTAGCAACTTATTATGGTTCAAAATTTAAAATAAATAGTTCTATTATATGATCTTTAGGATTTATTTTATTATTTACAATTGGAGGATTAACTGGAATTATATTATCTAATTCATCTATTGATATTATTTTACATGATACTTATTATGTTGTTGCTCATTTTCATTATGTTTTATCAATAGGAGCTGTTTTTTCAATTATTTCAAGATTTATTCATTGATATCCTTTAATTACTGGTTTAATATTAAATAAAAAATGATTAGTTTATCAATTTTTAATAATATTTATTGGTGTAAATTTAACATTCTTTCTCCAACTTTNNNCAGCAAGTCTCTGCTGAAGAAGTACCTCACCAAGGAGGTGTTCGATCAACTTAAGACAAAGAAGACCTCCTTTGGCTCCAGCCTTCTTGATGTGATTCAGTCTGGCGTGGAGAACTTGGACTCTGGTGTCGGTATCTATGCTCCCGACGCTGAATCTTACACAGTATTTGCTGATCTCTTCGACCCAATCATCGAGGATTATCATAGTGGCTTCAAGAAGAGCGACAAGCATCCACCAAAGGACTTTGGAGACGTTGACTCCCTTGGCAATCTTGACCCAGCTGTTAGT-ATT----TAATT--------------------------------AGTTATTTGAA-TA---TGTATTTTGTAGAT-----------------------------TTATTTATTTATTCCC------TTTAAAAATT-ATAATT---GTCTAAAACA--GGAAACTT--------------------ATATACATGTTCAAGGTATTAAT----GCTTTTCTTCTTCAGAGTGAATTCATCGTTTCCACCCGTGTGAGATGCGGCCGTTCCTTGGAAGGCTACCCATTCAACCCCTGTTTGACTGAAGCTCAGTACAAAGAGATGGAGGAAAAAGTCTCCAGCACTCTGTCTGGTTTGGAAGGTGAACTTAAGGGAACCTTCTATCCTCTGACTGGCATGAGCAAAGAAGTCCAACAGAAGCTGATCGACGATCACTTCCTGTTCAAAGAGGGTGATCGCTTCTTACAAGCTGCTAACGCTTGTCGTTTCTGGCCCACCGGCCGTGGTATCTACCACAACGATGCCAAGNTGGGATGGTAAAATNCCGCAACCATGTATATTGAAACCAAANCCTCTATGGACGGGTAAACAAATTTTCTCCTTAATCATACCAAGCAATGTAAATATGATAAGAACCCACAGTACACATCCAGATGAAGAAGATGATGGTCCATATAAGTGGATTTCTCCTGGTGANACTAAAGTTATGGTAGAACATGGAGAACTTGTTATGGGTATACTTTGTAAAAAGACATTGGGTACCTCTGCTGGATCTCTACTTCATATTTGTATGTTGGAATTAGGACATGAAGTTTGTGGAAGATTTTATGGGAACATTCNAACTGTAATTAACAATTGGTTACTGCTAGAAGGACATTCAATTGGTATTGGAGATACCATTGCTGATCCACAAACTTATTTAGAAATTCAGAAAGCTATAAAAAAAGCCAAAGAAGACGGGATAGAAGTCATTCAAAAANCACACAACATGGAATTAGAACCTACACCTGGTAATACTTTAAGGCAAACTTTTGAAAATCAAGTAAACAGAATTTTGAACGACGCTCGTGATAAGACTGGTGGTTCTGCTAAGAAATCGTTAACAGAGTACAACAATCTCAAAGCTATGGTAGTATCAGGATCAAAAGGGTCTAACATTAATATCTCTCAGGTCATTGCTTGTGTCGGACAACAAAACTTAGAAGGTAAACGTATACCGTTTGGTTTCCGCAAAAGAACATTGCCACATTTTATTANNNNNNNNNNNNNNNNNNNNNNNNNNNNNNNNNNNNNNNNNNNNNNNNNNNNNNNNNNNNNNNNNNNNNNNNNNNNNNNNNNNNNNNNNNNNNNNNNNNNNNNNNNNNNNNNNNNNNNNNNNNNNNNNNNNNNNNNNNNNNNNNNNNNNNNNNNNNNNNNNNNNNNNNNNNNNNNNNNNNNNNNNNNNNNNNNNNNNNNATTTAACTTCAGTGGTCAAACCAGCTGGAGCAAATGTAACAACCATACCTGGCTTCAACACACCAGTTTCAACACGACCAACAGGTACAGTTCCAATACCACCAATTTTGTATACATCCTAAAATCAAATT-----TAGCATCATTATTAT--ATG-TTACCTC----GGAATAAATA--TGGCTCTGAAAAAATTTA-TTTTAATCAGACGTCTCTAACCGTCAC-AAAATTATAAAATTCTCCGGTGAAAACCGCGAATGAAGGAA-TTATTTTATCATCAT-----AAAAAATAATTAAAGA--TTAA----------CCACCGA-------ATTCTACCAAA----AACTTACTTGAAGAGGAAGACGGAGAGCCTTGTCCGTAGGTCTAGATGGTGGAAGAATGGCGTCAAGCGCTTCAATAAGGCATTTTCCTTCAACTTTACCTTCTTTACGTTCTACAGTCCATCCCTTGAACCAAGGCATTTTTGAAGAAATCTCCAACATATTATCTCCGTGCCAACCAGAAATTGGCACAAATGCTACTCCAGCAGGATTGTAACCGATCTTCTTAATGTAAGATGACACTTCCTTTTTAATTTCTTCAAATCGGACTTCAGAATACGGTGGCTCGGTGGAGTCCATCTTGTTAACACCAACGATCAACTGACTNACACCGAGAGTAAAAGCAAGCNGAGCATGCTCACGAGTTTGTCCATTCTTTGAAATACCAGCATCAAACTNGCCNNTACCAGCAGCAACAATNNATACTGCACAGTCAGCTNGTGAGGTACCAGTAATCATGTNNNNNNNNNNNNNNNNNNNNNNNNNNNNNNNNNNNNNNNNNNNNNNNNNNNNNNNNNNNNNNNNNNNNNNNNNNNNNNNNNNNNNNNNNNNNNNNNNNNNNNNNNNNNNNNNNNNNNNNNNNNNNNNNNNNNNNNNNNNNNNNNNNNNNNNNNNNNNNNNNNNNNNGCGTCGTGGTTATGTAACTGGTGACTCCAAGAATAATCCACCCAAAGGTGCTGCTGATTTTACTGCGCAGGTATATG---TTTTAACACAAATTAGGA----------------CAAATTATTGTTGATT-----------------------------GGTTGAT-TGGCACG-ATGATGA-GAACA--AAAACC-----TCATTCGCGGTTTCCACCGGAAGGTCCTTTAGGATTTGTTGACGGCTGAATGCGTCTGAA--TAC-----TATTTATT-ATATCT--GTTT-----------------------------------TAAGTGAATTT-TGTGATT--------------TAGTTTT-GAAAAGTT-------------ATGTTATATTTTT-----AGGTCATTGTATTGAATCATCCTGGTCAAATCAGCAATGGATACACACCAGTGTTGGATTGCCACACTGCACACATCGCGTGTAAATTTGCTTATATCAAAGAGAAGTGTGACCGTCGTAACGGAAAAACCACTGAAGAAAATCCAAAAGCTATAAAAGCTGGAGATGCNNNNNNNNNNNNNNNNNNNNNNNNNNNNNNNNNNNNNNNNNNNNNNNNNNNNNNNNNNNNNNNNNNNNNNNNNNNNNNNNNNNNNNNNNNNNNNNNNNNNNNNNNNNNN   [4199]
Euglossa_mandibularis_EU129        NNNNNNNNNNNNNNNNNNNNNNNNNNNNNNNNNNNNNNNNNNNNNNNNNNNNNNNNNNNNNNNNNNNNNNNNNNNNNNNNNNNNNNNNNNNNNNNNNNNNNNNNNNNNNNNNNNNNNNNNNNNNNNNNNNNNNNNNNNNNNNNNNNNNNNNNNNNNNNNNNNNNNNNNNNNNNNNNNNNNNNNNNNNNNNNNNNNNNNNNNNNNNNNNNNNNNNNNNNNNNNNNNNNNNNNNNNNNNNNNNNNNNNNNNNNNNNNNNNNNNNNNNNNNNNNNNNNNNNNNNNNNNNNNNNNNNNNNNNNNNNNNNNNNNNNNNNNNNNNNNNNNNNNNNNNNNNNNNNNNNNNNNNNNNNNNNNNNNNNNNNNNNNNNNNNNNNNNNNNNNNNNNNNNNNNNNNNNNNNNNNNNNNNNNNNNNNNNNNNNNNNNNNNNNNNNNNNNNNNNNNNNNNNNNNNNNNNNNNNNNNNNNNNNNNNNNNNNNNNNNNNNNNNNNNNNNNNNNNNNNNNNNNNNNNNNNNNNNNNNNNNNNNNNNNNNNNNNNNNNNNNNNNNNNNNNNNNNNNNNNNNNNNNNNNNNNNNNNNNNNNNNNNNNNNNNNNNNNNNNNNNNNNNNNNNNNNNNNNNNNNNNNNNNNNNNNNNNNNNNNNNNNNNNNNNNNNNNNNNNNNNNNNNNNNNNNNNNNNNNNNNNNNNNNNNNNNNNNNNNNNNNNNNNNNNNNNNNNNNNNNNNNNNNNNNNNNNNNNNNNNNNNNNNNNNNNNNNNNNNNNNNNNNNNNNNNNNNNNNNNNNNNNNNNNNNNNNNNNNNNNNNNNNNNNNNNNNNNNNNNNNNNNNNNNNNNNNNNNNNNNNNNNNNNNNNNNNNNNNNNNNNNNNNNNNNNNNNNNNNNNNNNNNNNNNNNNNNNNNNNNNNNNNNNNNNNNNNNNNNNNNNNNNNNNNNNNNNNNNNNNNNNNNNNNNNNNNNNNNNNNNNNNNNNNNNNNNNNNNNNNNNNNNNNNNNNNNNNNNNNNNNNNNNNNNNNNNNNNNNNNNNNNNNNNNNNNNNNNNNNNNNNNNNNNNNNNNNNNNNNNNNNNNNNNNNNNNNNNNNNNNNNNNNNNNNNNNNNNNNNNNNNNNNNNNNNNNNNNNNNNNNNNNNNNNNNNNNGACAAAGAAGACCTCCTTTGGCTCCAGCCTCCTTGATGTGNNNCNNTCTGGCGTGGAGAACTTGGATTCTGGTGTCGGTATCTATGCTCCCGACGCTGAATCTTACACAGTTTTTGCTGACCTCTTCGACCCAATCATCGAGGACTATCATAGTGGCTTCAAGAAGAGCGACAAGCATCCACCAAAGGACTTTGGAGACGTTGACTCTCTTGGCAATCTTGACCCAGCTGTTAGT-ATT----TAACT--------------------------------AGTTATTTCAA-TG---TATATTTTGTAAAC-----------------------------ATATTTATTTATTCCC------TTGAAAAATT-GTAATT---GTCTAAGATA--GGAAACTT--------------------ACATAGATGTTCGAGGTATTAATTAACGCTT-----CTTCAGGGTGAATTCTTTGTTTCCACCCGTGTGAGATGCGGCCGTTCCTTGGAAGGCTATCCATTCAACCCCTGTTTGACTGAAGCTCAGTACAAAGAGATGGAGGAAAAAGTCTCCAGCACTCTGTCCGGTTTAGAAGGTGAACTTAAGGGAACCTTCTATCCTCTGACTGGCATGAGCAAAGAAGTCCAACAGAAGCTGATCGACGATCACTTCCTGTTCAAAGAGGGTGATCGCTTCTTGCAAGCTGCTAACGCTTGCCGTTTCTGGCCCACTGGCCGTGGTATCTACCACAACGATGCCAAATTGGGATGGTAAAATGCCGCAACCATGTATATTGAAACCAAAACCTCTATGGACGGGTAAACAAATTTTCTCCTTAATCATACCAGGCAATGTAAATATGATAAGAACCCACAGTACACATCCAGATGAAGAAGATGATGGTCCATATAAGTGGATTTCTCCTGGTGATACTAAAGTTATGGTAGAACATGGAGAACTTGTTATGGGTATACTTTGTAAAAAGACATTGGGTACCTCTGCTGGATCTCTACTTCATATTTGTATGTTGGAATTAGGACATGAAGTTTGTGGAAGATTTTATGGGAACATTCAAACTGTAATTAACAATTGGTTACTGCTAGAAGGACATTCAATTGGTATTGGAGATACCATTGCTGATCCACAAACTTACTTAGAAATTCAGAAAGCTATAAAAAAAGCCAAAGAAGACGTGATAGAGGTCATTCAAAAAGCACACAACATGGAATTGGAACCTACACCTGGTAATACTTTAAGACAAACTTTTGAAAATCAAGTAAACAGAATTTTGAACGACGCTCGTGATAAGACTGGTGGTTCTGCTAAGAAATCATTAACAGAGTACAACAATCTCAAAGCTATGGTAGTATCAGGATCAAAAGGTTCTAACATTAATATCTCTCAGGTCATTGCTTGTGTCGGACAACAAAACGTAGAAGGTAAACGTATTCCGTTTGGTTTTCGCAAAAGAACATTGCCACATTTTATTAAGGATGATTATGGTCCTGAATCCAGAGGATTCGTAGAGAACTCGTATCTTGCTGGGTTGACCCCATCCGAATTTTATTTTCACGCTATGGGAGGTCGTGAAGGTCTCATCGATANNNNNNNNNNNNNNNNNNNNNNNNNNNNNNNNNNNNNNNNNNNNNNNNNNNNNNNNNNNNNNNNNNNNNNNNNNNNNNNNNNNNNNNNNNNNNNNNNNNNNNNNNNNNNNNNNNNNNNNNNNNNNNNNNNNNNNNNNNNNNNNNNNNNNNNNNNNNNNNNNNNNNNNNNNNNNNNNNNNNNNNNNNNNNNNNNNNNNNNNNNNNNNNNNNNNNNNNNNNNNNNNNNNNNNNNNNNNNNNNNNNNNNNNNNNNNNNNNNNNNNNNNNNNNNNNNNNNNNNNNNNNNNNNNNNNNNNNNNNNNNNNNNNNNNNNNNNNNNNNNNNNNNNNNNNNNNNNNNNNNNNNNNNNNNNNNNNNNNNNNNNNNNNNNNNNNNNNNNNNNNNNNNNNNNNNNNNNNNNNNNNNNNNNNNNNNNNNNNNNNNNNNNNNNNNNNNNNNNNNNNNNNNNNNNNNNNNNNNNNNNNNNNNNNNNNNNNNNNNNNNNNNNNNNNNNNNNNNNNNNNNNNNNNNNNNNNNNNNNNNNNNNNNNNNNNNNNNNNNNNNNNNNNNNNNNNNNNNNNNNNNNNNNNNNNNNNNNNNNNNNNNNNNNNNNNNNNNNNNNNNNNNNNNNNNNNNNNNNNNNNNNNNNNNNNNNNNNNNNNNNNNNNNNNNNNNNNNNNNNNNNNNNNNNNNNNNNNNNNNNNNNNNNNNNNNNNNNNNNNNNNNNNNNNNNNNNNNNNNNNNNNNNNNNNNNNNNNNNNNNNNNNNNNNNNNNNNNNNNNNNNNNNNNNNNNNNNNNNNNNNNNNNNNNNNNNNNNNNNNNNNNNNNNNNNNNNNNNNNNNNNNNNNNNNNNNNNNNNNNNNNNNNNNNNNNNNNNNNNNNNNNNNNNNNNNNNNNNNNNNNNNNNNNNNNNNNNNNNNNNNNNNNNNNNNNNNNNNNNNNNNNNNNNNNNNNNNNNNNNNNNNNNNNNNNNNNNNNNNNNNNNNNNNNNNNNNNNNNNNNNNNNNNNNNNNNNNNNNNNNNNNNNNNNNNNNNNNNNNNNNNNNNNNNNNNNNNNNNNNNNNNNNNNNNNNNNNNNNNNNNNNNNNNNNNNNNNNNNNNNNNNNNNNNNNNNNNNNNNNNNNNNNNNNNNNNNNNNNNNNNNNNNNNNNNNNNNNNNNNNNNNNNNNNNNNNNNNNNNNNNNNNNNNNNNNNNNNNNNNNNNNNNNNNNNNNNNNNNNNNNNNNNNNNNNNNNNNNNNNNNNNNNNNNNNNNNNNNNNNNNNNNNNNNNNNNNNNNNNNNNNNNNNNNNNNNNNNNNNNNNNNNNNNNNNNNNNNNNNNNNNNNNNNNNNNNNNNNNNNNNNNNNNNNNNNNNNNNNNNNNNNNNNNNNNNNNNNNNNNNNNNNNNNNNNNNNNNNNNNNNNNNNNNNNNNNNNNNNNNNNNNNNNNNNNNNNNNNNNNNNNNNNNNNNNNNNNNNNNNNNNNNNNNNNNNNNNNNNNNNNNNNNNNNNNNNNNNNNNNNNNNNNNNNNNNNNNNNNNNNNNNNNNNNNNNNNNNNNNNNNNNNNNNNNNNNNNNNNNNNNNNNNNNNNNNNNNNNNNNNNNNNNNNNNNNNNNNNNNNNNNNNNNNNNNNNNNNNNNNNNNNNNNNNNNNNNNNNNNNNNNNNNNNNNNNNNNNNNNNNNNNNNNNNNNNNNNNNNNNNNNNNNNNNNNNNNNNNNNNNNNNNNNNNNNNNNNNNNNNNNNNNNNNNNNNNNNNNNNNNNNNNNNNNNNNNNNNNNNNNNNNN   [4380]
Euglossa_melanotricha_EU131        NNNNNNNNNNNNNNNNNNNNNNNNNNNNNNNNNNNNNNNNNNNNNNNNNNNNNNNNNNNNNNNNNNNNNNNNNNNNNNNNNNNNNNNNNNNNNNNNNNNNNNNNNNNNNNNNNNNNNNNNNNNNNNNNNNNNNNNNNNNNNNNNNNNNNNNNNNNNNNNNNNNNNNNNNNNNNNNNNNNNNNNNNNNNNNNNNNNNNNNNNNNNNNNNNNNNNNNNNNNNNNNNNNNNNNNNNNNNNNNNNNNNNNNNNNNNNNNNNNNNNNNNNNNNNNNNNNNNNNNNNNNNNNNNNNNNNNNNNNNNNNNNNNNNNNNNNNNNNNNNNNNNAGATAAAATGCCTTTATTTCCTTGATCTGTTTTTATTACAATAATTTTATTNTTATTNTCTTTACCTGTATTAGCNGGAGCNATTACAATATTATTATTTGATCGTAATTTTAATACATCATTTTTTGATCCTATAGGAGGAGGAGATCCAGTATTATATCAACATTTATTTTGATTTTTTGGTCANCCAGAAGTTTATATTTTAATTTTACCTGGTTTTGGATTAATTTCACAAATTATTATAAATGAAAGTGGAAAAAAAGAAGTATTTGGTAATTTAGGAATAATTTATGCTATATTAGGAATTGGTTTTTTAGGTTTTATTGTTTGAGCTCATCATATATTTACTATTGGATTAGATGTTGATACTCGAGCTTATTTTACTTCAGCAACTATNGTTATTGCTGTTCCAACTGGTATTAAAGTTTTNAGATGATTAGCAACTTATTATGGTTCAAAATTTAAAATAAATAATTCTATTATATGATCTTTAGGTTTTATTTTATTATTTACAATTGGAGGATTAACAGGAATTATATTATCTAATTCATCTATTGATATTATTTTACATGATACATATTATGTTGTTGCTCATTTTCATTATGTTTTATCAATAGGNGCTGTTTTTTCNATTATTTCAAGATTTATTCATTGATATCCNTTAATTACTGGTTTAATATTAAATAAAAAATGATTAGTTTATCAATCTATAATANNNNNNNNNNNNNNNNNNNNNNNNNNNNNNNNNNNNNNNNNNNCAGCAAGTCTCTGCTGAAGAAGTACCTCACCAAGGAGGTGTTCGATCAACTTAAGACAAAGAAGACCTCCTTTGGCTCCAGCCTTCTTGATGTGATTCAGTCTGGCGTGGAGAACTTGGACTCTGGTGTCGGTATCTATGCTCCCGACGCTGAATCTTACACAGTATTTGCTGATCTCTTCGACCCAATCATCGAGGATTATCATGGTGGCTTCAAGAAGAGCGACAAGCATCCACCAAAGGACTTTGGAGACGTTGACTCCCTTGGCAATCTTGACCCAGCTGTTAGT-ATT----TAATT--------------------------------AATTCTTTGAA-TG---TATATTTTCTAGAC-----------------------------ATATTTGTATATTCCC------TTGAAAAATT-ATAATT---GTCTAAGACA--GGAAACTT--------------------ATATACATGTTCGAGGTATTAAT----GCTTTTCTTTTTCAGGGTGAATTCATCGTTTCCACCCGTGTGAGATGCGGCCGTTCCTTGGAAGGCTACCCATTCAACCCCTGTTTGACTGAAGCTCAGTACAAAGAGATGGAGGAAAAAGTCTCCAGCACTCTGTCTGGTTTGGAAGGTGAACTTAAGGGAACCTTCTATCCTCTGACTGGCATGAGCAAAGAAGTCCAACAGAAGCTGATCGACGATCACTTCCTGTTCAAAGAGGGTGATCGCTTCTTACAAGCTGCTAACGCTTGTCGTTTCTGGCCCACCGGCCGTGGTATCTACCACAACGATGCCAAATTTGGATGGTAAAATGCCGCAACCATGTATATTGAAACCAAAACCTCTATGGACGGGTAAACAAATTTTCTCCTTAATCATACCAGGCAATGTAAATATGATAAGAACCCACAGTACACATCCAGATGAAGAAGATGATGGTCCATATAAGTGGATTTCTCCTGGTGATACTAAAGTTATGGTAGAACACGGAGAACTTGTTATGGGTATACTTTGTAAAAAGACATTGGGTACCTCTGCTGGATCTCTACTTCATATTTGTATGTTGGAATTAGGACATGAAGTTTGTGGAAGATTTTATGGAAACATTCAAACTGTAATTAACAATTGGTTACTGCTAGAAGGACATTCAATTGGTATTGGAGATACCATTGCTGATCCACAAACTTATTTAGAAATTCAGAAAGCTATAAAAAAAGCCAAAGAAGACGTGATAGAAGTCATTCAAAAAGCACACAACATGGAATTAGAACCTACACCTGGTAATACTTTAAGGCAAACTTTTGAAAATCAAGTAAACAGAATTTTGAACGACGCTCGTGATAAGACTGGTGGTTCTGCTAAGAAATCGTTAACAGAGTACAACAATCTCAAAGCTATGGTAGTATCAGGATCAAAAGGTTCTAACATTAATATCTCTCAGGTCATTGCTTGTGTCGGACAACAAAACGTAGAAGGTAAACGTATACCGTTTGGTTTCCGCAAAAGAACATTGCCACATTTTATTAAGGATGATTATGGTCCTGAATCCAGAGGATTCGTAGAGAACTCGTATCTTGCTGGTTTGACCCCATCCGAATTTTATTTTCACGCTATGGGAGGTCGTGAAGGTCTCATCGATATCTTTTACTGACACGTTCTTAACGTTGAAACCAACGTTATCACCAGGAACAGCTTCTAGCAAAGCTTCGTGATGCATTTCGACGGATTTAACTTCAGTGGTCAAACCAGCTGGAGCAAATGTAACAACCATACCTGGCTTCAACACACCAGTTTCAACACGACCAACAGGTACAGTTCCAATACCACCAATTTTGTATACATCCTAAAATCAAATT-----TAGCATCGTTATTAT--ATG-TTACCTG----GGAATAAATA--TGGCTCTGAAAAAATTAA-TTTTCATCAGACGTCTCTAACCGTCAC-AAAATTATAAAATTCTCCGGTGAAAACCGCGAATGAGGGAA-TTACATTATCATCAT-----AAAACATAATTAAAGA--TTAA----------CTATCGA-------ATTCTACCAAA----AACTTACTTGAAGAGGAAGACGGAGAGCCTTGTCCGTAGGTCTAGATGGTGGAAGAATGGCGTCAAGCGCTTCAATAAGGCATTTTCCTTCAACTTTACCTTCTTTACGTTCCACAGTCCATCCCTTGAACCAAGGCATTTTTGAAGAAATCTCCAACATATTATCTCCGTGCCAACCAGAAATTGGCACAAATGCTACTCCAGCGGGATTGTAACCGATCTTCTTAATGTAAGATGACACTTCCTTTTTAATTTCTTCAAATCGGACTTCAGAATACGGTGGCTCAGTGGAGTCCATCTTGTTAACACCAACGATCAACTGTTTTACACCGAGAGTAAAAGCAAGCAAAGCATGCTCACGGGTTTGTCCATTCTTTGAAATACCAGCTTCAAACTCGCCAGTACCAGCAGCAACAATTAATACTGCACAGTCAGCTTGTGAAGTACCAGTAATCATGTTTTTGATGAAATCTCTATGCCCAGGAGCATCGATAATAGTAACATAGTACTTGGAAGTTTCAAATTTCCATAAAGCAATGTCAATGGTAATACCACGTTCNNNNNNNNNNNNNNNNNNNNNNNNNNNNNNNNNNNNNNNNNNNNNNNNNNNNNNNNNNNNNNNNNNNNNNNNNNNNNNNNNNNNNNNNNNNNNNNNNNNNNNNNNNNNNNNNNNNNNNNNNNNNNNNNNNNNNNNNNNNNNNNNNNNNNNNNNNNNNNNNNNNNNNNNNNNNNNNNNNNNNNNNNNNNNNNNNNNNNNNNNNNNNNNNNNNNNNNNNNNNNNNNNNNNNNNNNNNNNNNNNNNNNNNNNNNNNNNNNNNNNNNNNNNNNNNNNNNNNNNNNNNNNNNNNNNNNNNNNNNNNNNNNNNNNNNNNNNNNNNNNNNNNNNNNNNNNNNNNNNNNNNNNNNNNNNNNNNNNNNNNNNNNNNNNNNNNNNNNNNNNNNNNNNNNNNNNNNNNNNNNNNNNNNNNNNNNNNNNNNNNNNNNNNNNNNNNNNNNNNNNNNNNNNNNNNNNNNNNNNNNNNNNNNNNNNNNNNNNNNNNNNNNNNNNNNNNNNNNNNNNNNNNNNNNNNNNNNNNNNNNNNNNNNNNNNNNNNNNNNNNNNNNNNNNNNNNNNNNNNNNNNNNNNNNNNNNNNNNNNNNNNNNNNNNNNNNNNNNNNNNNNNNNNNNNNNNNNNNNNNNNNNNNNNNNNNNNNNNNNNNNNNNNNNNNNNNNNNNNNNNNNNNNNNNNNNNNNNNNNNNNNNNNNNNNNNNNNNNNNNNNNNNNNNNNNNNNNNNNNNNNNNNNNNNNNNNNNNNNNNNNNNNNNNNNN   [4336]
[truncated: 254,738 more chars]
